# Supplementary material for: NUP133 Controls Nuclear Pore Assembly, Transcriptome Composition, and Cytoskeleton Regulation in Podocytes
Source: Cells. 2022 Apr 7;11(8):1259. doi: 10.3390/cells11081259 (PMC9025798; doi:10.3390/cells11081259)
Supplement: Supplementary file 1 [file cells-11-01259-s001.zip]

Archive with 4 entries (3 files):
- cells-1614276-supplementary/
- cells-1614276-supplementary/Dataset S1 NUP133-KO RNAseq.xlsx
- cells-1614276-supplementary/Dataset S2 NUP133 variants RNAseq.xlsx
- cells-1614276-supplementary/Supplemental Figures.pdf
