# Supplementary material for: NUP133 Controls Nuclear Pore Assembly, Transcriptome Composition, and Cytoskeleton Regulation in Podocytes
Source: Cells. 2022 Apr 7;11(8):1259. doi: 10.3390/cells11081259 (PMC9025798; doi:10.3390/cells11081259)
Supplement: Supplementary file 1 [file cells-11-01259-s001.zip › cells-1614276-supplementary/Dataset S1 NUP133-KO RNAseq.xlsx]

## Sheet: NUP133_RNAseq
NUP133 KO-1&2/WT-1&2																NUP133 KO-2/WT-2	NUP133 KO-1/WT-1				in vivo podocyte transcriptome (mus musculus) 2					in vivo podocyte proteome (mus musculus) 3,4
GeneID	Norm. counts DESeq2 NUP133 WT-1 repl. 1	Norm. counts DESeq2 NUP133 WT-2 repl. 1	Norm. counts DESeq2 NUP133 WT-1 repl. 2	Norm. counts DESeq2 NUP133 WT-2 repl. 2	Norm. counts DESeq2 NUP133 KO-2 repl. 1	Norm. counts DESeq2 NUP133 KO-1 repl. 1	Norm. counts DESeq2 NUP133 KO-2 repl. 2	Norm. counts DESeq2 NUP133 KO-1 repl. 2	Base mean	DESeq2 log2 (FC) NUP133 KO/WT	StdErr	Wald-Stats	P-value	P-adj NUP133 KO/WT	-log10 adj. p-val	log2 (FC) NUP133 KO-2/WT-2	log2 (FC) NUP133 KO-1/WT-1	ENSEMBL	SYMBOL	GENENAME	Mouse homologe UniProtID	gene_symbol	podocyte TPM > 50	log2(FC) podocyte/non-podocyte DESeq2 >1	P-adj DESeq2 podocyte/non-podocyte <0.05	mean t-test difference podocyte/non-podocyte	The consensus adhesome 1	Rho GTPases 2	RhoGAPs&RhoGEFs 2	Rho GTPase affinity interactors 2	ID	References:
1301	396.799	698.609	417.633	599.607	12.8397	25.5037	23.0953	23.5047	274.699	-3.71746	0.215281	-17.2679	8.20511e-67	1.22297e-62	61.9126	-4.28213	-3.20503	ENSG00000060718	COL11A1	collagen type XI alpha 1 chain	Q61245	Col11a1			YES						1	Horton ER, Byron A, Askari JA, Ng DHJ, Millon-Frémillon A, Robertson J, Koper EJ, Paul NR, Warwood S, Knight D, Humphries JD, Humphries MJ. Definition of a consensus integrin adhesome and its dynamics during adhesion complex assembly and disassembly. Nat Cell Biol. 2015 Dec;17(12):1577-1587. doi: 10.1038/ncb3257. Epub 2015 Oct 19. PMID: 26479319; PMCID: PMC4663675.
392255	288.581	250.949	256.797	225.192	12.8397	1.88917	7.29327	4.19727	130.967	-3.88396	0.228292	-17.0132	6.56083e-65	4.88946e-61	60.3107	-3.22274	-3.79016	ENSG00000156466	GDF6	growth differentiation factor 6	P43028	Gdf6									2	Rogg M, Maier JI, Dotzauer R, Artelt N, Kretz O, Helmstädter M, Abed A, Sammarco A, Sigle A, Sellung D, Dinse P, Reiche K, Yasuda-Yamahara M, Biniossek ML, Walz G, Werner M, Endlich N, Schilling O, Huber TB, Schell C. SRGAP1 Controls Small Rho GTPases To Regulate Podocyte Foot Process Maintenance. J Am Soc Nephrol. 2021 Mar;32(3):563-579. doi: 10.1681/ASN.2020081126. Epub 2021 Jan 29. PMID: 33514…
1917	92.0802	89.8559	91.9062	99.0302	1324.51	784.004	996.747	688.353	520.811	2.89417	0.187539	15.4324	9.91011e-54	4.92368e-50	49.3077	3.25017	2.63001	ENSG00000101210	EEF1A2	eukaryotic translation elongation factor 1 alpha 2	P62631	Eef1a2								EEF1A2	3	Schell C, Rogg M, Suhm M, Helmstädter M, Sellung D, Yasuda-Yamahara M, Kretz O, Küttner V, Suleiman H, Kollipara L, Zahedi RP, Sickmann A, Eimer S, Shaw AS, Kramer-Zucker A, Hirano-Kobayashi M, Abe T, Aizawa S, Grahammer F, Hartleben B, Dengjel J, Huber TB. The FERM protein EPB41L5 regulates actomyosin contractility and focal adhesion formation to maintain the kidney filtration barrier. Proc Natl…
80243	170.871	118.998	159.484	100.387	1.35154	0	0	0	68.8864	-3.91502	0.258669	-15.1352	9.48675e-52	3.535e-48	47.4516	-2.95324	-3.36806	ENSG00000046889	PREX2	phosphatidylinositol-3,4,5-trisphosphate dependent Rac exchange factor 2	Q3LAC4	Prex2							PREX2	PREX2	4	Rinschen MM, Gödel M, Grahammer F, Zschiedrich S, Helmstädter M, Kretz O, Zarei M, Braun DA, Dittrich S, Pahmeyer C, Schroder P, Teetzen C, Gee H, Daouk G, Pohl M, Kuhn E, Schermer B, Küttner V, Boerries M, Busch H, Schiffer M, Bergmann C, Krüger M, Hildebrandt F, Dengjel J, Benzing T, Huber TB. A Multi-layered Quantitative In Vivo Expression Atlas of the Podocyte Unravels Kidney Disease Candidat…
55746	1462.84	1576.12	1544.84	1657.74	226.383	104.849	226.091	153.62	869.06	-2.71558	0.186951	-14.5257	8.33414e-48	2.48441e-44	43.6048	-2.66349	-3.16697	ENSG00000069248	NUP133	nucleoporin 133	Q8R0G9	Nup133
266977	178.465	189.426	204.086	131.588	10.8123	7.55666	14.5865	11.7524	93.5341	-3.12197	0.220465	-14.1608	1.60068e-45	3.97635e-42	41.4005	-2.49469	-2.7723	ENSG00000153292	ADGRF1	adhesion G protein-coupled receptor F1	Q8VEC3	Adgrf1			YES
1004	729.997	493.803	636.586	480.229	52.7102	79.345	51.0529	83.9455	325.958	-2.68957	0.190351	-14.1296	2.49701e-45	5.31684e-42	41.2743	-2.79824	-2.67008	ENSG00000113361	CDH6	cadherin 6	P97326	Cdh6			YES
22998	518.307	396.661	428.445	291.664	45.2767	57.6196	35.2508	48.6884	227.739	-2.66593	0.193491	-13.7781	3.45292e-43	6.43321e-40	39.1916	-2.51739	-2.624	ENSG00000064042	LIMCH1	LIM and calponin homology domains 1	Q3UH68	Limch1			YES
4318	40.8191	63.142	43.25	42.0539	386.541	429.785	277.144	340.819	202.944	2.49592	0.19055	13.0985	3.35827e-39	5.56166e-36	35.2548	2.13472	2.55651	ENSG00000100985	MMP9	matrix metallopeptidase 9	P41245	Mmp9
3728	995.795	890.464	901.492	872.28	260.172	203.085	205.427	154.46	560.397	-1.97238	0.151756	-12.9971	1.27109e-38	1.89457e-35	34.7225	-1.7566	-2.15168	ENSG00000173801	JUP	junction plakoglobin	Q02257	Jup	YES	YES
116441	164.226	238.806	220.305	245.541	23.652	32.1158	14.5865	31.8993	121.391	-2.51184	0.20983	-11.9708	5.05324e-33	6.84714e-30	29.1645	-2.74889	-1.87043	ENSG00000163762	TM4SF18	transmembrane 4 L six family member 18
1410	168.972	185.378	129.75	187.208	28.3824	23.6146	25.5264	20.1469	96.1223	-2.32932	0.200833	-11.5983	4.20201e-31	5.21924e-28	27.2824	-2.11765	-1.86655	ENSG00000109846	CRYAB	crystallin alpha B	P23927	Cryab	YES	YES	YES
1528	86.3845	97.1415	95.9609	101.743	352.753	297.544	384.112	344.176	219.977	1.7106	0.147976	11.56	6.56784e-31	7.53029e-28	27.1232	1.63715	1.51165	ENSG00000166347	CYB5A	cytochrome b5 type A	P56395	Cyb5a	YES	YES	YES	YES				CYB5A
51400	3302.55	4938.84	3439.73	5480.57	1081.91	1018.26	1126.81	1053.52	2680.27	-1.81771	0.15998	-11.3621	6.45554e-30	6.87284e-27	26.1629	-2.14726	-1.60898	ENSG00000214517	PPME1	protein phosphatase methylesterase 1	Q8BVQ5	Ppme1	YES	YES	YES	YES
375033	194.603	214.521	200.031	206.2	38.519	36.8387	21.8798	17.6286	116.278	-2.3263	0.206095	-11.2875	1.51198e-29	1.5024e-26	25.8232	-2.10703	-1.9929	ENSG00000187800	PEAR1	platelet endothelial aggregation receptor 1	Q8VIK5	Pear1
577	97.7759	148.141	106.773	150.58	9.4608	16.0579	8.50881	10.9129	68.5263	-2.61396	0.233062	-11.2157	3.41375e-29	3.18012e-26	25.4976	-2.66587	-1.71811	ENSG00000135298	ADGRB3	adhesion G protein-coupled receptor B3	Q80ZF8	Adgrb3			YES
80781	3406.97	3814.42	2928.84	3521.68	1205.58	1400.82	1079.4	1317.94	2334.46	-1.37382	0.123138	-11.1567	6.64138e-29	5.82293e-26	25.2349	-1.60848	-1.14583	ENSG00000182871	COL18A1	collagen type XVIII alpha 1 chain	P39061	Col18a1	YES	YES	YES	YES
9411	6326.96	6955.33	6094.19	6298.59	2714.57	2224.49	2810.34	2132.22	4444.59	-1.31064	0.118969	-11.0166	3.17925e-28	2.6326e-25	24.5796	-1.21783	-1.43767	ENSG00000137962	ARHGAP29	Rho GTPase activating protein 29	Q8CGF1	Arhgap29							ARHGAP29	ARHGAP29
652995	237.32	196.712	251.391	191.277	20.9489	28.3375	19.4487	45.3306	123.846	-2.36567	0.215459	-10.9797	4.78742e-28	3.66989e-25	24.4353	-2.43703	-2.0502	ENSG00000214049	UCA1	urothelial cancer associated 1
84620	417.684	488.136	385.195	428.679	72.9833	121.851	68.0705	103.253	260.731	-1.96321	0.178846	-10.9771	4.92437e-28	3.66989e-25	24.4353	-2.34949	-1.56357	ENSG00000144057	ST6GAL2	ST6 beta-galactoside alpha-2,6-sialyltransferase 2	Q76K27	St6gal2			YES
9760	115.812	102.808	85.1484	66.4723	6.08194	2.83375	7.29327	5.87618	49.0408	-2.7432	0.250266	-10.9611	5.87802e-28	4.17199e-25	24.3797	-1.99302	-2.1928	ENSG00000198846	TOX	thymocyte selection associated high mobility group box	Q66JW3	Tox			YES
57452	10.4421	6.4761	9.46094	4.06973	79.0652	112.405	88.7348	110.808	52.6828	2.58522	0.243279	10.6266	2.24185e-26	1.51886e-23	22.8185	2.06167	1.98255	ENSG00000100626	GALNT16	polypeptide N-acetylgalactosaminyltransferase 16	Q9JJ61	Galnt16			YES
4052	87.3338	93.0939	89.2031	78.6815	291.933	385.39	269.851	344.176	204.958	1.70249	0.163371	10.421	1.98802e-25	1.28832e-22	21.89	1.43354	1.72024	ENSG00000049323	LTBP1	latent transforming growth factor beta binding protein 1	Q8CG19	Ltbp1	YES		YES
7058	131.95	48.5708	116.234	51.55	0.675771	0	1.21554	0.839455	43.8795	-2.7963	0.273948	-10.2074	1.83706e-24	1.14089e-21	20.9428	-1.85383	-2.89496	ENSG00000186340	THBS2	thrombospondin 2	Q03350	Thbs2
6696	948.331	542.373	915.008	579.259	185.837	168.136	158.021	161.175	457.268	-1.87212	0.183857	-10.1825	2.37471e-24	1.4158e-21	20.849	-1.53369	-2.26098	ENSG00000118785	SPP1	secreted phosphoprotein 1	P10923	Spp1		YES	YES
102724279	155.682	96.332	154.078	111.239	0	3.77833	3.64663	10.9129	66.9587	-2.71584	0.26751	-10.1523	3.23777e-24	1.85611e-21	20.7314	-0.669686	-2.56909	ENSG00000267453	LINC01835	long intergenic non-protein coding RNA 1835
4257	136.696	193.473	136.508	218.409	30.4097	21.7254	15.8021	11.7524	95.597	-2.3255	0.234254	-9.92726	3.16834e-23	1.74904e-20	19.7572	-2.3064	-1.92548	ENSG00000008394	MGST1	microsomal glutathione S-transferase 1	Q91VS7	Mgst1			YES
116372	331.299	245.282	371.68	196.704	971.083	1074.94	1024.7	1066.11	660.224	1.65919	0.168858	9.82592	8.70742e-23	4.63515e-20	19.3339	1.98458	1.48607	ENSG00000150551	LYPD1	LY6/PLAUR domain containing 1	Q8BLC3	Lypd1		YES	YES
10297	8.54353	3.23805	6.75781	2.71316	78.3895	75.5666	77.7949	62.1197	39.3904	2.47912	0.253246	9.78939	1.25046e-22	6.42691e-20	19.192	2.17827	1.49142	ENSG00000115266	APC2	APC2, WNT signaling pathway regulator	Q9Z1K7	Apc2
57118	268.646	244.473	287.883	217.052	573.054	665.931	670.981	701.784	453.726	1.27612	0.131311	9.7183	2.5194e-22	1.25172e-19	18.9025	1.2867	1.18046	ENSG00000183049	CAMK1D	calcium/calmodulin dependent protein kinase ID	Q8BW96	Camk1d			YES
1289	2042.85	2015.69	1809.74	1798.82	6440.78	5608.93	4978.87	4087.31	3597.87	1.35977	0.14032	9.6905	3.309e-22	1.59099e-19	18.7983	1.48945	1.23871	ENSG00000130635	COL5A1	collagen type V alpha 1 chain	O88207	Col5a1			YES
2697	473.691	346.471	547.383	332.362	52.0344	95.4029	46.1907	89.8217	247.92	-2.08798	0.215726	-9.67881	3.71001e-22	1.69383e-19	18.7711	-2.3408	-2.11519	ENSG00000152661	GJA1	gap junction protein alpha 1	P23242	Gja1			YES
27147	315.161	242.044	243.281	241.471	709.56	838.79	634.514	706.821	491.455	1.36609	0.141158	9.67771	3.75018e-22	1.69383e-19	18.7711	1.34644	1.30909	ENSG00000146966	DENND2A	DENN domain containing 2A	Q8C4S8	Dennd2a			YES
3730	77.841	99.57	45.9531	89.5341	385.19	540.301	306.317	510.388	256.887	2.02815	0.210257	9.64603	5.10976e-22	2.24003e-19	18.6497	1.59312	2.53551	ENSG00000011201	ANOS1	anosmin 1
3726	849.606	675.943	905.547	709.49	1920.54	1713.47	1858.57	1859.39	1311.57	1.16606	0.121144	9.62545	6.243e-22	2.65863e-19	18.5753	1.37091	0.969975	ENSG00000171223	JUNB	JunB proto-oncogene, AP-1 transcription factor subunit	P09450	Junb	YES	YES	YES
27283	130.051	293.853	163.539	299.804	25.6793	21.7254	34.0353	16.7891	123.185	-2.32025	0.242362	-9.5735	1.03349e-21	4.27893e-19	18.3687	-2.68576	-1.93634	ENSG00000137251	TINAG	tubulointerstitial nephritis antigen
55652	420.531	466.279	381.141	419.183	187.189	152.078	165.314	149.423	292.642	-1.27748	0.136391	-9.3663	7.51218e-21	3.02619e-18	17.5191	-1.18765	-1.21877	ENSG00000211584	SLC48A1	solute carrier family 48 member 1	Q9D8M3	Slc48a1	YES	YES	YES
23475	1565.36	1368.08	1657.02	1451.54	463.579	631.926	498.373	671.564	1038.43	-1.31547	0.140965	-9.33189	1.04001e-20	4.07928e-18	17.3894	-1.46687	-1.21611	ENSG00000103485	QPRT	quinolinate phosphoribosyltransferase	Q91X91	Qprt			YES
4313	360.727	312.472	321.672	279.455	1085.29	821.787	1176.65	783.211	642.657	1.45803	0.156455	9.31919	1.17236e-20	4.48053e-18	17.3487	1.78887	1.12788	ENSG00000087245	MMP2	matrix metallopeptidase 2	P33434	Mmp2
1545	90.1817	91.4749	140.562	143.797	817.683	442.065	1028.35	523.82	409.742	2.06186	0.222279	9.27601	1.75952e-20	6.5564e-18	17.1833	2.63677	1.74564	ENSG00000138061	CYP1B1	cytochrome P450 family 1 subfamily B member 1	Q64429	Cyp1b1	YES	YES
2043	115.812	59.9039	136.508	105.813	9.4608	5.6675	13.371	10.9129	57.1812	-2.32915	0.251744	-9.25203	2.20263e-20	8.00738e-18	17.0965	-1.62772	-2.24413	ENSG00000116106	EPHA4	EPH receptor A4	Q03137	Epha4			YES
128853	4.7464	9.71415	6.75781	10.8526	70.2802	132.242	70.5016	112.487	52.1977	2.35851	0.255525	9.23005	2.70495e-20	9.59936e-18	17.0178	1.54359	2.33623	ENSG00000149599	DUSP15	dual specificity phosphatase 15	Q8R4V2	Dusp15	YES	YES	YES
23400	1892.87	1937.97	1639.44	1631.96	881.206	765.112	770.655	648.899	1271.01	-1.14672	0.124866	-9.18359	4.16954e-20	1.44528e-17	16.84	-1.04934	-1.22187	ENSG00000159363	ATP13A2	ATPase cation transporting 13A2	Q9CTG6	Atp13a2
55701	590.453	638.705	541.976	617.243	1656.32	1322.42	1909.62	1343.97	1077.59	1.28632	0.1402	9.17487	4.52114e-20	1.53154e-17	16.8149	1.41367	1.15534	ENSG00000165801	ARHGEF40	Rho guanine nucleotide exchange factor 40	Q3UPH7	Arhgef40			YES				ARHGEF40	ARHGEF40
7351	1909	1651.41	1620.52	1741.85	615.628	815.175	500.804	635.467	1186.23	-1.32382	0.144872	-9.13787	6.36944e-20	2.1097e-17	16.6758	-1.50452	-1.17573	ENSG00000175567	UCP2	uncoupling protein 2	P70406	Ucp2	YES	YES	YES
3714	366.422	327.043	354.109	309.3	135.154	147.355	145.865	132.634	239.735	-1.19947	0.132523	-9.05101	1.4165e-19	4.58978e-17	16.3382	-1.03877	-1.16644	ENSG00000184916	JAG2	jagged 2	Q9QYE5	Jag2
5167	262.001	297.901	300.047	248.254	683.881	704.659	576.168	598.531	458.93	1.14034	0.128251	8.89144	6.03209e-19	1.91294e-16	15.7183	1.0864	1.09365	ENSG00000197594	ENPP1	ectonucleotide pyrophosphatase/phosphodiesterase 1	P06802	Enpp1			YES
259217	168.972	215.33	160.836	158.72	41.2221	22.67	47.4062	21.8258	104.623	-1.92757	0.219722	-8.77275	1.74352e-18	5.41399e-16	15.2665	-1.62361	-2.01096	ENSG00000165868	HSPA12A	heat shock protein family A (Hsp70) member 12A	Q8K0U4	Hspa12a	YES	YES	YES	YES
2861	46.5148	39.6661	44.6016	50.1934	4.05463	0.944583	2.43109	0.839455	23.6557	-2.34329	0.269527	-8.69407	3.49696e-18	1.06372e-15	14.9732	-1.48001	-1.52505	ENSG00000170775	GPR37	G protein-coupled receptor 37	Q9QY42	Gpr37			YES
79993	122.457	157.045	100.016	142.441	29.0582	22.67	36.4663	20.1469	78.7875	-1.84336	0.216204	-8.52602	1.5147e-17	4.51531e-15	14.3453	-1.64713	-1.51588	ENSG00000164181	ELOVL7	ELOVL fatty acid elongase 7	Q9D2Y9	Elovl7				YES
2123	42.7176	47.7612	63.5234	43.4105	171.646	246.536	192.056	355.929	145.447	1.8369	0.219372	8.37343	5.59651e-17	1.63561e-14	13.7863	1.54971	1.93617	ENSG00000126860	EVI2A	ecotropic viral integration site 2A	P20934	Evi2a
120114	243.965	101.189	210.844	96.317	21.6247	9.44583	21.8798	18.468	90.4667	-2.13236	0.256582	-8.31063	9.51963e-17	2.72866e-14	13.5641	-1.46969	-2.74779	ENSG00000165323	FAT3	FAT atypical cadherin 3	Q8BNA6	Fat3			YES
5069	43.6669	35.6186	28.3828	65.1157	293.961	222.922	234.6	148.583	134.106	1.86997	0.225854	8.27957	1.23625e-16	3.47667e-14	13.4588	1.90203	1.64683	ENSG00000182752	PAPPA	pappalysin 1	Q8R4K8	Pappa			YES
50861	82.5874	132.76	109.477	108.526	364.917	314.546	291.731	291.291	211.979	1.38364	0.167264	8.27222	1.31485e-16	3.62922e-14	13.4402	1.23001	1.37345	ENSG00000197457	STMN3	stathmin 3	O70166	Stmn3
57007	34.1741	43.7137	31.0859	65.1157	148.67	210.642	192.056	248.479	121.742	1.78204	0.215959	8.25177	1.56066e-16	4.22938e-14	13.3737	1.26709	2.09705	ENSG00000144476	ACKR3	atypical chemokine receptor 3	P56485	Ackr3	YES	YES	YES	YES
10411	318.958	385.328	341.945	324.222	163.537	143.577	126.417	141.028	243.126	-1.16108	0.141357	-8.21385	2.14212e-16	5.70148e-14	13.244	-1.1187	-1.03306	ENSG00000079337	RAPGEF3	Rap guanine nucleotide exchange factor 3	Q8VCC8	Rapgef3	YES	YES	YES	YES
7052	9955.11	6740	9058.17	5487.36	2516.57	2944.27	1853.71	2442.81	5124.75	-1.47376	0.180593	-8.16065	3.33219e-16	8.71337e-14	13.0598	-1.3923	-1.71534	ENSG00000198959	TGM2	transglutaminase 2	P21981	Tgm2					TGM2
114569	473.691	504.326	504.133	459.88	246.657	265.428	224.876	229.171	363.52	-0.958039	0.117833	-8.1305	4.27529e-16	1.09868e-13	12.9591	-0.936126	-0.866748	ENSG00000147676	MAL2	mal, T cell differentiation protein 2 (gene/pseudogene)	Q8BI08	Mal2			YES
9568	172.769	135.998	159.484	97.6736	29.0582	41.5617	25.5264	33.5782	86.9562	-1.72245	0.214907	-8.01487	1.10256e-15	2.78536e-13	12.5551	-1.46377	-1.55925	ENSG00000136928	GABBR2	gamma-aminobutyric acid type B receptor subunit 2	Q80T41	Gabbr2			YES
79627	6221.59	6813.67	5922.55	5597.24	3050.43	3583.75	2732.54	3210.91	4641.58	-0.92127	0.115059	-8.0069	1.17632e-15	2.92217e-13	12.5343	-1.05276	-0.792278	ENSG00000119900	OGFRL1	opioid growth factor receptor like 1	Q8VE52	Ogfrl1			YES
57595	52.2104	39.6661	44.6016	27.1316	167.591	188.917	151.943	128.437	100.062	1.62649	0.204009	7.97265	1.55311e-15	3.79493e-13	12.4208	1.65864	1.22331	ENSG00000067840	PDZD4	PDZ domain containing 4	Q9QY39	Pdzd4			YES
6277	22272	23169.9	24793.1	26176.5	15181.2	13633.2	14482	13518.6	19153.3	-0.740464	0.0931176	-7.95192	1.83647e-15	4.41494e-13	12.3551	-0.711416	-0.753861	ENSG00000197956	S100A6	S100 calcium binding protein A6	P14069	S100a6
1687	755.627	765.799	805.531	773.249	1247.47	1239.29	1311.57	1272.61	1021.39	0.692073	0.0873523	7.92278	2.32267e-15	5.49513e-13	12.26	0.688635	0.648511	ENSG00000105928	GSDME	gasdermin E	Q9Z2D3
642938	4.7464	0.809513	2.70312	4.06973	34.4643	70.8437	46.1907	83.106	30.8667	2.15293	0.272869	7.88997	3.02251e-15	7.03914e-13	12.1525	1.36541	1.85421	ENSG00000188916	INSYN2	inhibitory synaptic factor 2A
2743	288.581	289.805	294.641	303.873	566.972	504.407	594.401	564.953	425.954	0.883132	0.11254	7.84727	4.25185e-15	9.74982e-13	12.011	0.883543	0.790045	ENSG00000109738	GLRB	glycine receptor beta	P48168	Glrb			YES
1404	1903.31	1767.98	2415.24	2426.92	4340.48	6590.36	5719.14	8368.52	4191.49	1.37366	0.17734	7.74595	9.48727e-15	2.14254e-12	11.6691	1.16986	1.67246	ENSG00000145681	HAPLN1	hyaluronan and proteoglycan link protein 1	Q9QUP5	Hapln1			YES
25937	7188.9	8397.07	6876.75	7215.64	4183.7	3962.53	3574.92	3065.69	5558.15	-0.952063	0.123439	-7.71282	1.23066e-14	2.73775e-12	11.5626	-0.965864	-0.934763	ENSG00000018408	WWTR1	WW domain containing transcription regulator 1	Q9EPK5	Wwtr1	YES			YES
9788	345.538	598.23	343.297	416.469	147.318	123.74	122.77	83.106	272.559	-1.54784	0.200804	-7.7082	1.27603e-14	2.79695e-12	11.5533	-1.66262	-1.42952	ENSG00000170873	MTSS1	MTSS1, I-BAR domain containing	Q8R1S4	Mtss1	YES	YES	YES	YES
8200	559.126	773.084	596.039	1075.77	2458.46	1860.83	2812.77	2268.21	1550.53	1.42943	0.186591	7.66076	1.8484e-14	3.99281e-12	11.3987	1.40789	1.71375	ENSG00000125965	GDF5	growth differentiation factor 5	P43027	Gdf5		YES	YES
148252	59.8047	58.2849	55.4141	75.9684	6.08194	14.1687	2.43109	5.03673	34.6488	-1.99713	0.261562	-7.63539	2.25132e-14	4.7937e-12	11.3193	-1.84728	-1.16183	ENSG00000176490	DIRAS1	DIRAS family GTPase 1	Q91Z61	Diras1
5865	6542.44	4774.5	5899.57	3722.45	1984.74	2268.89	1517	1535.36	3530.62	-1.34224	0.176885	-7.58819	3.24398e-14	6.81006e-12	11.1668	-1.19801	-1.56609	ENSG00000169213	RAB3B	RAB3B, member RAS oncogene family	Q9CZT8	Rab3b	YES	YES	YES	YES
80004	242.067	283.329	247.336	263.176	20.2731	53.8412	25.5264	75.5509	151.387	-1.85185	0.245394	-7.54645	4.47282e-14	9.25935e-12	11.0334	-2.82318	-1.50505	ENSG00000103067	ESRP2	epithelial splicing regulatory protein 2	Q8K0G8	Esrp2			YES
10257	2181.45	2307.92	2092.22	2303.47	1455.61	1327.14	1396.66	1307.03	1796.44	-0.676514	0.0901074	-7.50786	6.00999e-14	1.22711e-11	10.9111	-0.666496	-0.655056	ENSG00000125257	ABCC4	ATP binding cassette subfamily C member 4
9915	274.342	200.759	336.539	174.999	635.225	848.236	658.825	784.051	489.122	1.37052	0.183652	7.46262	8.48177e-14	1.70839e-11	10.7674	1.6096	1.29121	ENSG00000172379	ARNT2	aryl hydrocarbon receptor nuclear translocator 2	Q61324	Arnt2	YES	YES		YES
1903	39.8698	80.1417	33.7891	54.2631	4.7304	0	1.21554	0	26.7512	-2.05867	0.276018	-7.45847	8.75356e-14	1.73962e-11	10.7595	-1.93591	-1.3393	ENSG00000213694	S1PR3	sphingosine-1-phosphate receptor 3	Q9Z0U9	S1pr3
54894	37.0219	38.0471	17.5703	35.271	113.53	149.244	106.968	150.262	80.9893	1.60856	0.218218	7.37136	1.68902e-13	3.31247e-11	10.4798	1.13521	1.61242	ENSG00000108375	RNF43	ring finger protein 43	Q5NCP0	Rnf43			YES
54518	429.075	459.803	383.844	397.477	191.919	123.74	199.349	137.671	290.36	-1.22039	0.166873	-7.31328	2.60701e-13	5.04643e-11	10.297	-1.02016	-1.40383	ENSG00000077420	APBB1IP	amyloid beta precursor protein binding family B member 1 interacting protein	Q8R5A3	Apbb1ip			YES
26762	211.69	404.756	194.625	390.694	75.6864	32.1158	51.0529	20.1469	172.596	-1.86097	0.255984	-7.26988	3.59816e-13	6.87571e-11	10.1627	-2.23097	-2.12449	ENSG00000113249	HAVCR1	hepatitis A virus cellular receptor 1	Q5QNS5	Havcr1
92949	778.41	364.281	817.695	324.222	2536.85	1911.84	3255.23	2227.91	1527.05	1.65517	0.227814	7.26544	3.71813e-13	7.01503e-11	10.154	2.85891	1.29353	ENSG00000178031	ADAMTSL1	ADAMTS like 1	Q8BLI0	Adamtsl1
2888	210.74	502.707	255.445	444.958	70.2802	39.6725	102.106	57.0829	210.374	-1.76079	0.242648	-7.25653	3.97132e-13	7.39907e-11	10.1308	-2.14676	-1.72234	ENSG00000115290	GRB14	growth factor receptor bound protein 14	Q9JLM9	Grb14			YES
51334	331.299	167.569	321.672	132.945	45.2767	55.7304	42.5441	56.2435	144.16	-1.70535	0.235513	-7.24102	4.45334e-13	8.1947e-11	10.0865	-1.35367	-2.07578	ENSG00000184838	PRR16	proline rich 16	A3KMN5	Prr16			YES
57561	473.691	521.326	570.359	765.11	1221.12	1683.25	1318.87	1834.21	1048.49	1.23258	0.170556	7.22684	4.94346e-13	8.98564e-11	10.0465	0.902418	1.63457	ENSG00000113369	ARRDC3	arrestin domain containing 3	Q7TPQ9	Arrdc3	YES	YES	YES
65055	40.8191	34.809	44.6016	43.4105	143.939	102.96	150.728	123.4	85.5833	1.4247	0.197254	7.22265	5.09828e-13	9.15541e-11	10.0383	1.44082	0.972851	ENSG00000068615	REEP1	receptor accessory protein 1	Q8BGH4	Reep1			YES
3092	200.298	229.092	204.086	187.208	415.599	464.735	384.112	392.025	309.644	0.948217	0.131528	7.20922	5.62727e-13	9.98505e-11	10.0006	0.828275	0.951234	ENSG00000127946	HIP1	huntingtin interacting protein 1	Q8VD75	Hip1	YES
10410	1598.59	1584.22	1496.18	1478.67	875.124	972.92	726.896	787.409	1190	-0.831978	0.11585	-7.1815	6.89491e-13	1.20904e-10	9.91756	-0.881477	-0.750711	ENSG00000142089	IFITM3	interferon induced transmembrane protein 3	Q9CQW9	Ifitm3	YES
79772	317.06	369.138	429.797	610.46	98.6626	148.3	116.692	160.336	281.306	-1.4447	0.201427	-7.17232	7.37384e-13	1.27799e-10	9.89347	-1.85391	-1.07024	ENSG00000175471	MCTP1	multiple C2 and transmembrane domain containing 1	E9PV86	Mctp1
5327	656.902	608.753	533.867	397.477	212.868	95.4029	185.978	130.955	352.776	-1.4972	0.209092	-7.16052	8.03728e-13	1.37696e-10	9.86108	-1.17047	-2.04935	ENSG00000104368	PLAT	plasminogen activator, tissue type	P11214	Plat	YES	YES	YES
6404	4.7464	3.23805	4.05469	4.06973	34.4643	37.7833	40.113	39.4544	20.9905	1.89361	0.266476	7.10613	1.19343e-12	2.02136e-10	9.69436	1.23698	1.07274	ENSG00000110876	SELPLG	selectin P ligand	Q62170	Selplg
56704	90.1817	191.854	64.875	153.293	20.2731	23.6146	14.5865	22.6653	72.668	-1.79935	0.253794	-7.08979	1.34318e-12	2.24945e-10	9.64792	-2.35284	-1.02702	ENSG00000104369	JPH1	junctophilin 1	Q9ET80	Jph1
53358	118.66	91.4749	100.016	48.8368	7.43348	9.44583	15.8021	20.1469	51.477	-1.82864	0.259148	-7.05636	1.70923e-12	2.83068e-10	9.54811	-1.39595	-1.68461	ENSG00000148082	SHC3	SHC adaptor protein 3	Q61120	Shc3		YES
7430	21296.2	17968.7	23792.9	18213.4	9861.53	11819.6	9546.89	11214.3	15464.2	-0.885776	0.125679	-7.04794	1.81584e-12	2.97418e-10	9.52663	-0.87302	-0.920693	ENSG00000092820	EZR	ezrin	P26040	Ezr	YES	YES	YES	YES
55080	152.834	178.093	140.562	164.146	324.37	313.602	409.639	334.103	252.169	1.02726	0.146754	6.99988	2.56184e-12	4.15047e-10	9.3819	0.953883	0.977375	ENSG00000139192	TAPBPL	TAP binding protein like	Q8VD31	Tapbpl		YES	YES
54843	526.851	482.469	581.172	659.297	1136.65	1012.59	1538.88	1376.71	914.327	1.07252	0.153912	6.96841	3.20542e-12	5.13729e-10	9.28927	1.11826	1.01303	ENSG00000137501	SYTL2	synaptotagmin like 2	Q99N50	Sytl2			YES
1879	12.3406	4.85708	16.2187	12.2092	79.0652	81.2341	48.6218	65.4775	40.003	1.76586	0.255723	6.90534	5.00826e-12	7.94129e-10	9.10011	1.44945	1.26723	ENSG00000164330	EBF1	EBF transcription factor 1	Q07802	Ebf1
8635	592.351	658.943	589.281	625.382	372.35	288.098	328.197	271.983	465.823	-0.908487	0.131839	-6.89087	5.54509e-12	8.69996e-10	9.06048	-0.806511	-0.965675	ENSG00000026297	RNASET2	ribonuclease T2	C0HKG5	Rnaset2a
64881	2292.51	1584.22	2818.01	1869.36	35.1401	127.519	49.8373	204.827	1122.68	-1.89597	0.275939	-6.87099	6.37578e-12	9.89906e-10	9.00441	-4.80578	-3.50624	ENSG00000280165	PCDH20	protocadherin 20	Q8BIZ0	Pcdh20
3206	805.939	676.752	1035.3	775.963	1596.85	1530.22	1747.95	1759.5	1241.06	0.944704	0.137596	6.86579	6.61242e-12	1.01606e-09	8.99308	1.13267	0.780736	ENSG00000253293	HOXA10	homeobox A10	P31310	Hoxa10	YES
56899	0	0	1.35156	0	30.4097	26.4483	20.6643	23.5047	12.7973	1.88966	0.275658	6.85507	7.12781e-12	1.08408e-09	8.96494	1.11888	0.90247	ENSG00000185046	ANKS1B	ankyrin repeat and sterile alpha motif domain containing 1B	Q8BIZ1	Anks1b		YES	YES
9638	63.6018	68.8086	43.25	70.5421	7.43348	7.55666	0	0	32.6491	-1.88513	0.275609	-6.83986	7.92703e-12	1.19346e-09	8.92319	-0.402577	-0.22388	ENSG00000149557	FEZ1	fasciculation and elongation protein zeta 1	Q8K0X8	Fez1		YES
4747	113.914	288.996	166.242	387.981	912.291	967.253	956.634	1033.37	603.335	1.56237	0.229963	6.79399	1.09071e-11	1.6257e-09	8.78896	1.34716	2.52453	ENSG00000277586	NEFL	neurofilament light	P08551	Nefl			YES
6772	3985.08	4256.42	4192.55	5118.37	2294.24	2351.07	2771.44	2523.4	3436.57	-0.782848	0.115531	-6.77608	1.23483e-11	1.82229e-09	8.73938	-0.846133	-0.704382	ENSG00000115415	STAT1	signal transducer and activator of transcription 1	P42225	Stat1	YES	YES	YES	YES				STAT1
10855	147.139	106.856	128.398	164.146	302.746	289.987	307.533	294.649	217.682	1.0398	0.153585	6.77021	1.28593e-11	1.8791e-09	8.72605	1.00218	0.916968	ENSG00000173083	HPSE	heparanase	Q6YGZ1	Hpse			YES
3174	66.4497	118.998	70.2812	128.875	22.9762	20.7808	20.6643	10.9129	57.4923	-1.67556	0.247768	-6.76264	1.35498e-11	1.96078e-09	8.70757	-1.75038	-1.11457	ENSG00000164749	HNF4G	hepatocyte nuclear factor 4 gamma	Q9WUU6	Hnf4g			YES
10846	1368.86	1029.7	1078.55	850.574	301.394	535.579	300.24	420.567	735.683	-1.27521	0.188611	-6.76104	1.37001e-11	1.96347e-09	8.70698	-1.5236	-1.22398	ENSG00000112541	PDE10A	phosphodiesterase 10A	Q8CA95	Pde10a	YES	YES	YES
79937	146.189	144.093	158.133	107.17	43.2494	15.1133	41.3285	19.3075	84.3229	-1.6351	0.242059	-6.75497	1.42862e-11	2.02796e-09	8.69294	-1.16274	-2.08519	ENSG00000106714	CNTNAP3	contactin associated protein like 3
166336	276.241	291.425	229.766	269.959	566.972	727.329	466.769	578.384	425.856	1.03492	0.153267	6.75238	1.45435e-11	2.04501e-09	8.6893	0.79338	1.21076	ENSG00000163637	PRICKLE2	prickle planar cell polarity protein 2	Q80Y24	Prickle2
2651	32.2755	80.9513	45.9531	112.596	9.4608	2.83375	7.29327	5.03673	37.0501	-1.83796	0.273375	-6.72323	1.77741e-11	2.47591e-09	8.60626	-2.04845	-1.11321	ENSG00000111846	GCNT2	glucosaminyl (N-acetyl) transferase 2 (I blood group)	P97402	Gcnt2			YES
11098	2375.1	2855.96	2443.62	2827.11	4984.49	4223.23	5100.43	4183.84	3624.22	0.777847	0.116661	6.66758	2.60055e-11	3.55608e-09	8.44903	0.791521	0.772566	ENSG00000150687	PRSS23	serine protease 23	Q9D6X6	Prss23			YES
3205	173.718	147.331	193.273	172.285	318.964	324.937	345.215	382.791	257.314	0.934801	0.140193	6.66795	2.59406e-11	3.55608e-09	8.44903	0.924355	0.82334	ENSG00000078399	HOXA9	homeobox A9	P09631	Hoxa9	YES	YES
5318	164.226	169.998	164.891	161.433	75.0106	72.7329	71.7171	49.5278	116.192	-1.15341	0.173568	-6.64529	3.02614e-11	4.10041e-09	8.38717	-0.948477	-1.06173	ENSG00000057294	PKP2	plakophilin 2
23641	989.151	828.941	935.281	771.893	446.009	485.516	314.826	326.548	637.27	-1.05597	0.159188	-6.63343	3.27968e-11	4.40393e-09	8.35616	-0.973227	-1.10579	ENSG00000182195	LDOC1	LDOC1, regulator of NFKB signaling	Q7TPY9	Ldoc1			YES
140885	3663.27	3756.95	3269.43	3356.17	1754.98	2314.23	1744.31	2042.39	2737.72	-0.796446	0.12062	-6.60292	4.03146e-11	5.36508e-09	8.27042	-0.984055	-0.627987	ENSG00000198053	SIRPA	signal regulatory protein alpha	P97797	Sirpa	YES	YES	YES	YES
54436	122.457	152.998	112.18	96.317	37.8432	23.6146	47.4062	24.3442	77.145	-1.47949	0.224642	-6.58599	4.51872e-11	5.96032e-09	8.22473	-1.12945	-1.50435	ENSG00000125089	SH3TC1	SH3 domain and tetratricopeptide repeats 1
10690	18.0363	38.0471	14.8672	37.9842	0	0	0	0	13.6168	-1.79244	0.272298	-6.58262	4.6223e-11	6.04345e-09	8.21872	-1.59588	-0.671404	ENSG00000172461	FUT9	fucosyltransferase 9	O88819	Fut9			YES
5744	1220.78	868.607	1339.4	733.909	2117.19	2757.24	2600.05	3288.98	1865.77	1.19934	0.182442	6.5738	4.90472e-11	6.35695e-09	8.19675	1.45272	1.17103	ENSG00000087494	PTHLH	parathyroid hormone like hormone	P22858	Pthlh
647979	16358	14543.7	15698.4	12100.7	7765.96	9146.4	6955.35	7859.82	11303.5	-0.837476	0.127466	-6.57019	5.02517e-11	6.45692e-09	8.18997	-0.822178	-0.865682	ENSG00000260032	NORAD	non-coding RNA activated by DNA damage
7025	151.885	59.9039	121.641	59.6894	15.5427	17.9471	7.29327	19.3075	56.6512	-1.72361	0.262616	-6.56325	5.26491e-11	6.70713e-09	8.17346	-1.24854	-1.88075	ENSG00000175745	NR2F1	nuclear receptor subfamily 2 group F member 1	Q60632	Nr2f1
9388	73.0946	156.236	79.7422	127.518	923.779	340.05	702.585	298.006	337.626	1.65518	0.252281	6.56087	5.34957e-11	6.75723e-09	8.17023	2.24081	1.69935	ENSG00000101670	LIPG	lipase G, endothelial type	Q9WVG5	Lipg			YES
2152	1959.32	1501.65	1504.29	676.932	373.702	510.075	286.869	430.64	905.433	-1.44359	0.22266	-6.48339	8.96855e-11	1.12333e-08	7.94949	-0.960778	-1.71438	ENSG00000117525	F3	coagulation factor III, tissue factor	P20352	F3	YES	YES	YES
6347	60.754	64.761	89.2031	56.9763	176.376	180.415	212.72	145.226	123.304	1.21126	0.187296	6.46711	9.98968e-11	1.2408e-08	7.9063	1.32661	0.846862	ENSG00000108691	CCL2	C-C motif chemokine ligand 2	Q62401	Ccl12
113763	1288.17	1123.6	1331.29	1315.88	552.781	762.278	440.027	608.605	927.83	-1.00154	0.154947	-6.46374	1.02144e-10	1.25823e-08	7.90024	-1.2003	-0.857109	ENSG00000188707	ZBED6CL	ZBED6 C-terminal like
5154	133.849	83.3798	113.531	75.9684	245.305	273.929	230.953	277.86	179.347	1.17109	0.181461	6.45365	1.09186e-10	1.33395e-08	7.87486	1.30841	0.966041	ENSG00000197461	PDGFA	platelet derived growth factor subunit A	P20033	Pdgfa			YES
9829	112.015	257.425	145.969	193.991	58.1163	26.4483	35.2508	47.8489	109.633	-1.54405	0.239414	-6.44927	1.12393e-10	1.36196e-08	7.86583	-1.75526	-1.18456	ENSG00000116675	DNAJC6	DnaJ heat shock protein family (Hsp40) member C6	Q80TZ3	Dnajc6
1191	207.892	84.1893	186.516	93.6039	480.473	713.16	401.13	552.361	339.916	1.47979	0.229777	6.44011	1.1939e-10	1.43509e-08	7.84312	2.01	1.47944	ENSG00000120885	CLU	clusterin	Q06890	Clu								CLU
5737	112.964	101.999	139.211	154.65	260.848	269.206	381.681	353.41	221.746	1.16011	0.180174	6.43882	1.20407e-10	1.43573e-08	7.84293	1.10056	1.08725	ENSG00000122420	PTGFR	prostaglandin F receptor	P43117	Ptgfr		YES	YES
4651	749.932	1143.03	678.484	841.078	427.763	370.277	311.179	277.86	599.951	-1.14537	0.177993	-6.43491	1.23543e-10	1.46144e-08	7.83522	-1.2853	-1.01432	ENSG00000145555	MYO10	myosin X	F8VQB6	Myo10	YES			YES
340578	129.102	180.521	117.586	168.216	4.7304	36.8387	12.1554	27.702	84.6065	-1.72171	0.268598	-6.41	1.4552e-10	1.70786e-08	7.76755	-2.90272	-1.31343	ENSG00000198354	DCAF12L2	DDB1 and CUL4 associated factor 12 like 2	Q8BGW4	Dcaf12l2
55803	61.7032	74.4752	81.0937	94.9605	27.0309	11.335	18.2332	13.4313	47.7829	-1.55554	0.24335	-6.39217	1.63551e-10	1.90447e-08	7.72023	-1.20453	-1.32443	ENSG00000184060	ADAP2	ArfGAP with dual PH domains 2	Q8R2V5	Adap2
665	2817.47	3074.53	2923.43	3407.72	1941.49	2060.14	1807.51	1921.51	2494.23	-0.637921	0.0998936	-6.386	1.70276e-10	1.96741e-08	7.7061	-0.758151	-0.495235	ENSG00000104765	BNIP3L	BCL2 interacting protein 3 like	Q9Z2F7	Bnip3l	YES
145508	217.385	284.948	209.492	236.045	448.712	457.178	487.433	421.406	345.325	0.869433	0.136524	6.36836	1.91056e-10	2.19053e-08	7.65945	0.750299	0.921629	ENSG00000100629	CEP128	centrosomal protein 128	Q8BI22	Cep128			YES
27146	0.949281	0	0	2.71316	22.9762	25.5037	24.3109	23.5047	12.4948	1.75534	0.275887	6.36256	1.98419e-10	2.25759e-08	7.64636	0.931974	0.902894	ENSG00000047662	FAM184B	family with sequence similarity 184 member B	Q0KK56	Fam184b			YES
7036	9.49281	9.71415	14.8672	13.5658	51.3586	45.34	60.7772	54.5646	32.46	1.56066	0.245671	6.35264	2.11657e-10	2.38996e-08	7.62161	1.20074	0.947514	ENSG00000106327	TFR2	transferrin receptor 2	Q9JKX3	Tfr2
7296	9440.6	9472.11	10412.4	8007.88	5677.83	6132.23	5721.57	5681.43	7568.26	-0.660325	0.103995	-6.34958	2.15898e-10	2.41952e-08	7.61627	-0.596157	-0.708673	ENSG00000198431	TXNRD1	thioredoxin reductase 1	Q9JMH6	Txnrd1	YES		YES	YES
2591	1162.87	850.798	1183.97	805.807	504.801	474.181	534.84	452.466	746.216	-0.944153	0.149695	-6.3072	2.84126e-10	3.16037e-08	7.50026	-0.634581	-1.23889	ENSG00000115339	GALNT3	polypeptide N-acetylgalactosaminyltransferase 3	P70419	Galnt3			YES
7781	0	3.23805	0	1.35658	34.4643	18.8917	30.3886	29.3809	14.715	1.72863	0.275881	6.26586	3.70785e-10	4.09374e-08	7.38788	1.17957	0.892731	ENSG00000115194	SLC30A3	solute carrier family 30 member 3	P97441	Slc30a3			YES
4645	87.3338	159.474	94.6094	153.293	466.282	322.103	527.546	277.86	261.063	1.36021	0.217256	6.26085	3.82891e-10	4.19631e-08	7.37713	1.48331	1.42474	ENSG00000167306	MYO5B	myosin VB	P21271	Myo5b	YES			YES
388610	434.771	354.566	406.82	278.098	133.803	126.574	195.703	161.175	261.439	-1.11374	0.178065	-6.25468	3.98336e-10	4.33372e-08	7.36314	-0.819073	-1.32488	ENSG00000253368	TRNP1	TMF1-regulated nuclear protein 1	Q80ZI1	Trnp1			YES
79822	51.2612	47.7612	83.7969	40.6973	150.021	167.191	151.943	236.726	116.175	1.34989	0.216139	6.24548	4.22507e-10	4.56338e-08	7.34071	1.34001	1.18477	ENSG00000088756	ARHGAP28	Rho GTPase activating protein 28	Q8BN58	Arhgap28	YES	YES	YES	YES			ARHGAP28	ARHGAP28
8710	537.293	458.184	636.586	442.244	908.237	1634.13	1284.83	2253.1	1019.32	1.28975	0.206603	6.24263	4.30261e-10	4.6137e-08	7.33595	1.16644	1.57934	ENSG00000166396	SERPINB7	serpin family B member 7	Q9D695	Serpinb7
1296	19.9349	17.8093	18.9219	17.6355	66.2256	102.015	52.2684	75.5509	46.2952	1.48595	0.238519	6.22993	4.66631e-10	4.96795e-08	7.30382	1.00151	1.28556	ENSG00000171812	COL8A2	collagen type VIII alpha 2 chain	P25318	Col8a2			YES
338707	217.385	124.665	155.43	90.8907	52.0344	25.5037	23.0953	34.4176	90.4277	-1.52577	0.245608	-6.2122	5.22478e-10	5.52307e-08	7.25782	-1.0009	-1.86773	ENSG00000182272	B4GALNT4	beta-1,4-N-acetyl-galactosaminyltransferase 4	Q766D5	B4galnt4			YES
394	2067.53	2290.92	1921.92	2101.34	3064.62	3259.76	3054.66	3236.94	2624.71	0.572141	0.0923059	6.19831	5.70714e-10	5.99049e-08	7.22254	0.452666	0.674519	ENSG00000100852	ARHGAP5	Rho GTPase activating protein 5	P97393	Arhgap5	YES			YES			ARHGAP5	ARHGAP5
2312	1176.16	573.944	1220.46	590.111	99.3384	278.652	113.046	269.465	540.147	-1.55876	0.251967	-6.18635	6.15733e-10	6.41784e-08	7.19261	-2.20477	-1.95644	ENSG00000143631	FLG	filaggrin	P11088
441094	58.8554	38.0471	55.4141	33.9144	6.08194	6.61208	9.72436	10.9129	27.4453	-1.6113	0.261158	-6.16983	6.83635e-10	7.04546e-08	7.15209	-0.954916	-1.24737	ENSG00000237187	NR2F1-AS1	NR2F1 antisense RNA 1
29953	277.19	140.046	291.937	122.092	64.1983	53.8412	43.7596	57.0829	131.268	-1.45353	0.235602	-6.16942	6.85402e-10	7.04546e-08	7.15209	-0.953367	-1.89465	ENSG00000072657	TRHDE	thyrotropin releasing hormone degrading enzyme	Q8K093	Trhde			YES
7163	1685.92	2078.02	1785.41	2098.63	1150.16	1232.68	1055.09	1173.56	1532.43	-0.697225	0.113183	-6.16015	7.2678e-10	7.41963e-08	7.12962	-0.880522	-0.492108	ENSG00000076554	TPD52	tumor protein D52	Q62393	Tpd52	YES	YES		YES
9989	2247.9	2270.68	2404.43	2258.7	3120.04	3342.88	3393.8	3606.3	2830.59	0.537985	0.0875493	6.14493	7.99967e-10	8.11123e-08	7.09091	0.497147	0.556836	ENSG00000154845	PPP4R1	protein phosphatase 4 regulatory subunit 1	Q8K2V1	Ppp4r1	YES
5021	387.307	321.376	439.258	286.238	158.13	160.579	195.703	155.299	262.986	-0.996502	0.162387	-6.13659	8.43105e-10	8.46448e-08	7.0724	-0.693105	-1.19804	ENSG00000180914	OXTR	oxytocin receptor	P97926	Oxtr			YES
3202	311.364	202.378	351.406	250.967	616.979	551.636	581.03	655.614	440.172	1.00381	0.163592	6.13602	8.46164e-10	8.46448e-08	7.0724	1.27312	0.783817	ENSG00000106004	HOXA5	homeobox A5	P09021	Hoxa5
135932	226.878	173.236	210.844	227.905	102.041	107.682	82.657	76.3904	150.954	-1.05094	0.171344	-6.13354	8.59436e-10	8.53993e-08	7.06855	-0.903322	-0.98834	ENSG00000178826	TMEM139	transmembrane protein 139
3768	30.377	61.523	28.3828	47.4802	157.455	136.965	113.046	139.349	89.3222	1.35244	0.220565	6.13174	8.69238e-10	8.58013e-08	7.06651	0.973897	1.53514	ENSG00000184185	KCNJ12	potassium voltage-gated channel subfamily J member 12	P52187	Kcnj12		YES	YES
103695433	350.285	565.04	347.351	474.802	87.1745	174.748	89.9503	181.322	283.834	-1.35707	0.221898	-6.11571	9.6126e-10	9.42604e-08	7.02567	-2.25605	-0.835508	NA	LINC01322	long intergenic non-protein coding RNA 1322
1690	919.853	560.183	829.859	546.701	1383.3	1850.44	1521.86	2054.15	1208.29	1.1009	0.180326	6.10505	1.02767e-09	1.00114e-07	6.99951	1.30567	1.09033	ENSG00000100473	COCH	cochlin	Q62507	Coch			YES
5795	3154.46	2754.77	2667.98	1927.7	1314.38	1498.11	1112.22	1054.36	1935.5	-0.977041	0.1604	-6.09126	1.12023e-09	1.08423e-07	6.96488	-0.882878	-1.08453	ENSG00000149177	PTPRJ	protein tyrosine phosphatase, receptor type J	Q64455	Ptprj	YES	YES		YES
128434	37.0219	16.9998	29.7344	8.13947	93.2564	204.975	81.4415	213.222	85.5987	1.62607	0.267828	6.07131	1.26871e-09	1.22001e-07	6.91364	1.62092	1.95282	ENSG00000132821	VSTM2L	V-set and transmembrane domain containing 2 like	Q6PDS0	Vstm2l
2122	451.858	430.661	421.687	360.85	726.454	656.485	712.309	664.848	553.144	0.693351	0.114504	6.05524	1.40212e-09	1.33965e-07	6.87301	0.786248	0.550094	ENSG00000085276	MECOM	MDS1 and EVI1 complex locus	P14404	Mecom			YES
56606	165.175	105.237	171.648	149.224	60.8194	57.6196	51.0529	58.7618	102.442	-1.1666	0.192898	-6.04777	1.46865e-09	1.39429e-07	6.85565	-0.877417	-1.16052	ENSG00000109667	SLC2A9	solute carrier family 2 member 9	Q3T9X0	Slc2a9
5920	210.74	148.141	183.812	187.208	91.2291	71.7883	72.9327	84.7849	131.33	-1.04601	0.17305	-6.04452	1.49858e-09	1.41369e-07	6.84965	-0.814502	-1.04351	ENSG00000133321	RARRES3	retinoic acid receptor responder 3
647024	398.698	462.232	371.68	325.579	210.165	143.577	182.332	117.524	276.473	-1.09858	0.182239	-6.02823	1.65764e-09	1.55391e-07	6.80858	-0.882094	-1.33102	ENSG00000188112	C6orf132	chromosome 6 open reading frame 132
4774	16.1378	19.4283	18.9219	16.2789	0	0	0	0	8.84586	-1.62766	0.270455	-6.01822	1.76345e-09	1.64276e-07	6.78443	-0.857513	-0.711254	ENSG00000162599	NFIA	nuclear factor I A	Q02780	Nfia	YES
23116	309.466	267.949	264.906	286.238	480.473	455.289	615.066	517.104	399.561	0.814375	0.135514	6.00951	1.86083e-09	1.71208e-07	6.76648	0.880569	0.676975	ENSG00000198718	TOGARAM1	TOG array regulator of axonemal microtubules 1	Q6A070
9945	108.218	114.141	74.3359	101.743	225.708	332.493	201.78	237.566	174.498	1.13707	0.189189	6.01024	1.85245e-09	1.71208e-07	6.76648	0.819428	1.29317	ENSG00000131459	GFPT2	glutamine-fructose-6-phosphate transaminase 2	Q9Z2Z9	Gfpt2			YES
1827	1425.82	1128.46	1508.34	1177.51	2124.63	2704.34	2179.47	2782.79	1878.92	0.840134	0.139926	6.00414	1.92344e-09	1.75882e-07	6.75478	0.854776	0.863327	ENSG00000159200	RCAN1	regulator of calcineurin 1	Q9JHG6	Rcan1	YES	YES	YES
6928	274.342	227.473	314.914	240.114	141.236	115.239	99.6747	80.5877	186.698	-1.10533	0.184177	-6.00144	1.95576e-09	1.77747e-07	6.7502	-0.792648	-1.28822	ENSG00000275410	HNF1B	HNF1 homeobox B	P27889	Hnf1b			YES
55665	478.437	494.612	459.531	487.011	771.731	728.273	780.38	695.069	611.881	0.60873	0.101465	5.99942	1.98025e-09	1.78883e-07	6.74743	0.611528	0.556713	ENSG00000106608	URGCP	upregulator of cell proliferation	Q5NCI0	Urgcp		YES	YES	YES
162494	6.64497	3.23805	4.05469	9.49605	37.8432	41.5617	31.6042	36.0966	21.3174	1.60227	0.267137	5.99791	1.99879e-09	1.7947e-07	6.74601	0.96181	1.01306	ENSG00000141314	RHBDL3	rhomboid like 3	P58873	Rhbdl3	YES	YES	YES	YES
10085	3966.09	4823.89	4323.65	5055.97	7119.25	7316.74	7203.32	6787.83	5824.59	0.622117	0.103825	5.992	2.07281e-09	1.85001e-07	6.73283	0.512219	0.737921	ENSG00000164176	EDIL3	EGF like repeats and discoidin domains 3	O35474	Edil3			YES
2247	1800.79	1554.26	2221.97	1904.64	894.045	592.254	1093.99	683.316	1343.16	-1.05818	0.176803	-5.9851	2.16262e-09	1.91868e-07	6.717	-0.752742	-1.52584	ENSG00000138685	FGF2	fibroblast growth factor 2	P15655	Fgf2				YES
8111	58.8554	59.0944	59.4687	31.2013	139.209	204.975	123.986	151.941	103.591	1.27385	0.213242	5.97373	2.31888e-09	2.04514e-07	6.68928	1.09056	1.19653	ENSG00000119714	GPR68	G protein-coupled receptor 68	Q8BFQ3	Gpr68
2686	381.611	454.946	363.57	430.035	774.434	653.651	724.465	649.738	554.056	0.738247	0.124321	5.93825	2.8808e-09	2.52578e-07	6.5976	0.701336	0.739121	ENSG00000131067	GGT7	gamma-glutamyltransferase 7	Q99JP7	Ggt7
4241	1761.87	1727.5	1447.52	1399.99	1021.77	970.087	920.167	972.089	1277.62	-0.675555	0.11387	-5.93268	2.98024e-09	2.59769e-07	6.58541	-0.650435	-0.670585	ENSG00000163975	MELTF	melanotransferrin	Q9R0R1	Meltf
79888	113.914	169.188	363.57	293.021	69.6044	29.2821	53.484	55.404	143.433	-1.50131	0.253536	-5.9215	3.19021e-09	2.76454e-07	6.55838	-1.47015	-0.701141	ENSG00000153395	LPCAT1	lysophosphatidylcholine acyltransferase 1	Q3TFD2	Lpcat1			YES					LPCAT1
47	17891.1	14538	16975.6	14656.5	9845.99	11130	9102	9474.93	12951.8	-0.665278	0.112751	-5.90045	3.62516e-09	3.12329e-07	6.50539	-0.606117	-0.716614	ENSG00000131473	ACLY	ATP citrate lyase	Q91V92	Acly	YES							ACLY
5270	112.964	70.4276	112.18	78.6815	29.0582	8.50125	29.1731	15.1102	57.012	-1.49969	0.254926	-5.88284	4.03285e-09	3.45458e-07	6.46161	-0.890696	-1.90428	ENSG00000135919	SERPINE2	serpin family E member 2	Q07235	Serpine2	YES
57798	870.49	869.416	900.14	778.676	1319.11	1477.33	1239.86	1279.33	1091.79	0.612629	0.104783	5.84662	5.01671e-09	4.27281e-07	6.36929	0.592795	0.601917	ENSG00000157259	GATAD1	GATA zinc finger domain containing 1	Q920S3	Gatad1				YES
84959	2546.92	2673.82	2386.86	1876.15	1414.39	1366.81	1089.13	974.607	1791.09	-0.888408	0.152428	-5.82839	5.59663e-09	4.73965e-07	6.32425	-0.797172	-0.984581	ENSG00000154127	UBASH3B	ubiquitin associated and SH3 domain containing B	Q8BGG7	Ubash3b			YES
5174	40.8191	53.4278	33.7891	47.4802	8.78503	1.88917	12.1554	6.71564	25.6327	-1.55677	0.267904	-5.81093	6.2128e-09	5.23174e-07	6.28135	-1.16843	-1.01678	ENSG00000174827	PDZK1	PDZ domain containing 1	Q9JIL4	Pdzk1
9805	3032.95	2768.53	3058.59	2542.23	3990.43	4517.94	4420.94	4369.36	3587.62	0.580594	0.0999695	5.80772	6.33302e-09	5.30301e-07	6.27548	0.629146	0.526732	ENSG00000136193	SCRN1	secernin 1	Q9CZC8	Scrn1		YES	YES
22795	139.544	121.427	100.016	92.2473	293.285	494.017	196.918	380.273	227.216	1.27281	0.21933	5.80316	6.50756e-09	5.41873e-07	6.2661	0.972965	1.55705	ENSG00000087303	NID2	nidogen 2	O88322	Nid2
3589	1235.01	986.796	1393.46	944.178	3624.16	1907.11	3570.05	2229.59	1986.3	1.1241	0.193809	5.80006	6.62921e-09	5.48935e-07	6.26048	1.80977	0.619914	ENSG00000095752	IL11	interleukin 11	P47873	Il11		YES	YES
344148	28.4784	24.2854	17.5703	18.9921	69.6044	64.2316	86.3037	67.1564	47.0778	1.29966	0.225312	5.76829	8.00783e-09	6.59429e-07	6.18083	1.14497	0.836858	ENSG00000176771	NCKAP5	NCK associated protein 5
22871	30.377	65.5705	31.0859	97.6736	8.10926	2.83375	1.21554	0	29.6082	-1.58048	0.274366	-5.76049	8.38718e-09	6.86873e-07	6.16312	-1.95219	-1.01994	ENSG00000169760	NLGN1	neuroligin 1	Q99K10	Nlgn1			YES
5603	458.503	497.041	385.195	458.523	233.817	280.541	188.409	244.281	343.289	-0.852706	0.148167	-5.75503	8.66281e-09	7.05569e-07	6.15146	-1.05445	-0.598785	ENSG00000156711	MAPK13	mitogen-activated protein kinase 13	Q9Z1B7	Mapk13			YES
26872	80.6889	107.665	70.2812	92.2473	166.24	230.478	205.427	305.562	157.324	1.15114	0.200132	5.75188	8.82543e-09	7.14907e-07	6.14575	0.718622	1.45592	ENSG00000164647	STEAP1	STEAP family member 1	Q9CWR7	Steap1
54753	81.6381	38.0471	77.039	27.1316	189.892	177.582	215.151	177.964	123.056	1.34445	0.233897	5.74805	9.028e-09	7.27364e-07	6.13825	1.99672	0.912119	ENSG00000236609	ZNF853	zinc finger protein 853
1902	314.212	99.57	309.508	128.875	49.3313	38.7279	43.7596	62.1197	130.763	-1.46368	0.254867	-5.74291	9.3063e-09	7.45755e-07	6.1274	-0.943801	-2.06576	ENSG00000198121	LPAR1	lysophosphatidic acid receptor 1	P61793	Lpar1			YES
10424	3584.48	2500.58	3326.19	2327.89	1604.28	1666.24	1442.85	1531.17	2247.96	-0.840894	0.146647	-5.73415	9.80027e-09	7.76985e-07	6.10959	-0.636744	-1.04874	ENSG00000164040	PGRMC2	progesterone receptor membrane component 2	Q80UU9	Pgrmc2	YES	YES	YES	YES
3321	557.228	586.087	463.586	482.942	1082.59	944.583	957.849	772.298	730.895	0.787717	0.137364	5.73451	9.77975e-09	7.76985e-07	6.10959	0.858787	0.682983	ENSG00000143061	IGSF3	immunoglobulin superfamily member 3	Q6ZQA6	Igsf3			YES
8847	234.472	280.091	244.633	322.866	530.481	427.896	630.868	527.178	399.81	0.885055	0.154485	5.72907	1.00981e-08	7.96361e-07	6.09889	0.856249	0.882429	ENSG00000231607	DLEU2	deleted in lymphocytic leukemia 2
23024	17.0871	77.7132	21.625	71.8986	200.028	272.04	200.565	266.947	140.988	1.50038	0.262197	5.72234	1.05064e-08	8.24198e-07	6.08397	1.15502	2.7706	ENSG00000121440	PDZRN3	PDZ domain containing ring finger 3	Q69ZS0	Pdzrn3			YES
4077	2766.2	2525.68	2557.16	2764.71	1471.83	1718.2	1603.3	1926.55	2166.7	-0.631779	0.110638	-5.7103	1.12777e-08	8.80076e-07	6.05548	-0.751657	-0.510809	ENSG00000188554	NBR1	NBR1, autophagy cargo receptor	P97432	Nbr1	YES	YES	YES
55450	368.321	355.376	283.828	392.051	157.455	203.085	105.752	149.423	251.911	-1.03531	0.181407	-5.70712	1.14904e-08	8.92004e-07	6.04963	-1.28415	-0.740512	ENSG00000162545	CAMK2N1	calcium/calmodulin dependent protein kinase II inhibitor 1	Q6QWF9	Camk2n1
5660	17503.8	14969.5	16666.1	15223.5	11309.7	9096.33	10183.8	8177.97	12891.3	-0.693921	0.121622	-5.70557	1.15951e-08	8.95467e-07	6.04795	-0.476806	-0.935178	ENSG00000197746	PSAP	prosaposin	Q61207	Psap	YES	YES	YES	YES
5789	347.437	263.092	323.023	185.851	124.342	66.1208	99.6747	46.17	181.964	-1.32652	0.233508	-5.68086	1.34016e-08	1.02965e-06	5.98731	-0.829354	-2.07827	ENSG00000153707	PTPRD	protein tyrosine phosphatase, receptor type D	Q64487	Ptprd	YES	YES		YES
6423	17.0871	14.5712	28.3828	21.7052	0	0	2.43109	0	10.5222	-1.54277	0.271768	-5.6768	1.37241e-08	1.04901e-06	5.97922	-0.742205	-0.878198	ENSG00000145423	SFRP2	secreted frizzled related protein 2	P97299	Sfrp2	YES
81563	710.062	313.281	696.055	316.083	86.4987	204.975	110.615	150.262	323.479	-1.37881	0.243637	-5.65927	1.52015e-08	1.15601e-06	5.93704	-1.44711	-1.7486	ENSG00000116667	C1orf21	chromosome 1 open reading frame 21	Q8K207									C1orf21
3855	4317.33	874.274	4649.37	1049.99	127.045	186.083	87.5192	193.914	1435.69	-1.54256	0.272861	-5.6533	1.574e-08	1.19089e-06	5.92413	-2.81339	-4.26726	ENSG00000135480	KRT7	keratin 7	Q9DCV7	Krt7	YES	YES						KRT7
7425	53.1597	28.3329	45.9531	20.3487	135.154	238.979	77.7949	226.653	103.297	1.46342	0.258935	5.65169	1.58882e-08	1.19603e-06	5.92226	1.37601	1.72903	ENSG00000128564	VGF	VGF nerve growth factor inducible	Q0VGU4	Vgf
54033	37.0219	47.7612	32.4375	59.6894	3.37886	9.44583	3.64663	11.7524	25.6417	-1.52623	0.270529	-5.64167	1.68407e-08	1.26136e-06	5.89916	-1.68798	-0.69599	ENSG00000185272	RBM11	RNA binding motif protein 11	Q80YT9	Rbm11		YES						RBM11
861	350.285	486.517	305.453	337.788	195.974	193.64	150.728	146.905	270.911	-0.983255	0.174407	-5.6377	1.72334e-08	1.28432e-06	5.89133	-1.07988	-0.797361	ENSG00000159216	RUNX1	runt related transcription factor 1	Q03347	Runx1			YES
9703	3729.72	3971.47	3493.79	3552.88	2624.7	2716.62	2608.56	2488.14	3148.23	-0.486549	0.0871327	-5.584	2.35044e-08	1.74295e-06	5.75872	-0.5072	-0.443758	ENSG00000007202	KIAA0100	KIAA0100	Q5SYL3
79098	191.755	70.4276	235.172	84.1078	34.4643	21.7254	38.8974	30.2204	88.3462	-1.45426	0.260657	-5.57921	2.41608e-08	1.77557e-06	5.75066	-0.729934	-2.19157	ENSG00000182795	C1orf116	chromosome 1 open reading frame 116
3953	192.704	209.664	233.82	229.262	118.26	110.516	128.848	104.932	166.001	-0.83152	0.149043	-5.57906	2.41825e-08	1.77557e-06	5.75066	-0.707561	-0.788689	ENSG00000116678	LEPR	leptin receptor	P48356	Lepr			YES
5366	1347.03	1396.41	1465.09	1421.69	2023.26	2193.32	1915.7	1951.73	1714.28	0.508099	0.0911013	5.57729	2.44291e-08	1.78488e-06	5.74839	0.457172	0.53358	ENSG00000141682	PMAIP1	phorbol-12-myristate-13-acetate-induced protein 1	Q9JM54	Pmaip1
157773	39.8698	55.8564	39.1953	81.3947	183.134	115.239	188.409	146.905	106.25	1.23702	0.222151	5.56837	2.57135e-08	1.86956e-06	5.72826	1.15081	1.20601	ENSG00000164743	C8orf48	chromosome 8 open reading frame 48	Q3TTJ4	AI429214			YES
79870	91.1309	59.0944	85.1484	35.271	152.724	228.589	188.409	265.268	138.204	1.26636	0.227467	5.56721	2.58845e-08	1.87285e-06	5.7275	1.37244	1.20556	ENSG00000164929	BAALC	BAALC, MAP3K1 and KLF4 binding	Q8VHV1
163	10561.7	10173.1	9835.32	9787.71	5695.4	7469.76	5000.75	5757.82	8035.2	-0.711461	0.127851	-5.56476	2.62516e-08	1.89024e-06	5.72348	-0.868841	-0.581539	ENSG00000006125	AP2B1	adaptor related protein complex 2 subunit beta 1	Q9DBG3	Ap2b1	YES			YES
1364	162.327	505.945	191.922	499.221	91.9049	73.6775	106.968	62.1197	211.761	-1.40811	0.253112	-5.5632	2.64874e-08	1.89805e-06	5.72169	-2.08129	-1.05458	ENSG00000189143	CLDN4	claudin 4	O35054	Cldn4			YES
7043	23.732	24.2854	27.0312	29.8447	77.0379	82.1787	68.0705	62.9591	49.3925	1.19841	0.215865	5.55168	2.82945e-08	2.01785e-06	5.69511	0.916099	0.889088	ENSG00000119699	TGFB3	transforming growth factor beta 3	P17125	Tgfb3
147372	4411.31	3810.38	4810.21	3603.07	6282.65	8863.02	6824.07	9579.02	6022.96	0.846139	0.15287	5.53503	3.11177e-08	2.20861e-06	5.65588	0.784926	0.961169	ENSG00000183287	CCBE1	collagen and calcium binding EGF domains 1	Q3MI99	Ccbe1		YES
1968	4418.9	5129.07	4270.94	4688.33	2990.96	2912.15	2127.2	1971.88	3563.68	-0.818076	0.148229	-5.51901	3.40918e-08	2.40824e-06	5.6183	-0.883883	-0.758961	ENSG00000130741	EIF2S3	eukaryotic translation initiation factor 2 subunit gamma	Q9Z0N1	Eif2s3x	YES		YES	YES
60485	1039.46	1004.61	889.328	931.969	627.792	676.321	599.264	658.133	803.359	-0.572778	0.103966	-5.50926	3.60342e-08	2.53344e-06	5.59629	-0.622354	-0.486768	ENSG00000151748	SAV1	salvador family WW domain containing protein 1	Q8VEB2	Sav1				YES
5218	417.684	364.281	418.984	345.927	243.953	233.312	230.953	214.061	308.644	-0.703048	0.127771	-5.5024	3.74663e-08	2.59737e-06	5.58547	-0.523756	-0.791094	ENSG00000058091	CDK14	cyclin dependent kinase 14	O35495	Cdk14			YES
10653	4908.73	5305.55	4723.71	5841.42	3747.15	3357.99	3218.76	3060.65	4270.5	-0.607757	0.110431	-5.50351	3.72295e-08	2.59737e-06	5.58547	-0.651466	-0.552215	ENSG00000167642	SPINT2	serine peptidase inhibitor, Kunitz type 2	Q9WU03	Spint2	YES	YES
57552	2666.53	3599.9	2734.21	3011.6	4524.29	5202.76	4711.45	4998.95	3931.21	0.659416	0.119827	5.50309	3.73198e-08	2.59737e-06	5.58547	0.454234	0.882627	ENSG00000144959	NCEH1	neutral cholesterol ester hydrolase 1	Q8BLF1	Nceh1		YES		YES				NCEH1
3198	115.812	106.856	100.016	105.813	185.837	276.763	204.212	210.703	163.251	0.923368	0.16785	5.50115	3.77313e-08	2.60364e-06	5.58442	0.722294	0.948542	ENSG00000105991	HOXA1	homeobox A1	P09022	Hoxa1		YES
71	170997	158279	166216	142154	80516.1	108295	58027.7	78045.8	120316	-0.882121	0.160496	-5.4962	3.88054e-08	2.64383e-06	5.57777	-1.05793	-0.794282	ENSG00000184009	ACTG1	actin gamma 1	P63260	Actg1	YES	YES	YES	YES				ACTG1
9021	519.257	262.282	516.297	259.106	863.636	1674.75	818.062	1496.75	801.267	1.26845	0.230792	5.49605	3.88399e-08	2.64383e-06	5.57777	1.55699	1.50963	ENSG00000184557	SOCS3	suppressor of cytokine signaling 3	O35718	Socs3	YES	YES	YES
1272	6.64497	12.1427	6.75781	10.8526	27.0309	98.2366	40.113	80.5877	35.2958	1.50133	0.273167	5.49602	3.88459e-08	2.64383e-06	5.57777	0.683001	1.86456	ENSG00000018236	CNTN1	contactin 1	P12960	Cntn1			YES
7168	23500.4	24143.7	26127	24685.6	15529.9	11034.6	16835.3	11744.8	19200.2	-0.777182	0.141486	-5.49299	3.95189e-08	2.6774e-06	5.57229	-0.577662	-1.06852	ENSG00000140416	TPM1	tropomyosin 1	P58771	Tpm1	YES	YES	YES
3199	73.0946	40.4756	29.7344	33.9144	127.045	116.184	141.003	152.781	89.279	1.24068	0.226096	5.48738	4.07937e-08	2.75127e-06	5.56047	1.35133	0.898422	ENSG00000105996	HOXA2	homeobox A2	P31245	Hoxa2			YES
8204	4862.22	4650.65	4137.13	3725.16	2577.39	3061.39	2580.6	2637.57	3529.01	-0.646421	0.117877	-5.48385	4.16167e-08	2.78818e-06	5.55468	-0.670333	-0.615568	ENSG00000180530	NRIP1	nuclear receptor interacting protein 1	Q8CBD1	Nrip1	YES
112755	44.6162	31.571	17.5703	17.6355	120.963	88.7908	94.8125	83.9455	62.4881	1.31694	0.240167	5.48343	4.17151e-08	2.78818e-06	5.55468	1.39587	0.848576	ENSG00000099365	STX1B	syntaxin 1B	P61264	Stx1b			YES
150967	546.786	836.226	527.109	567.05	315.585	247.481	266.204	138.51	430.619	-1.12729	0.20687	-5.44928	5.0574e-08	3.3652e-06	5.47299	-1.13764	-1.23307	ENSG00000260804	LINC01963	long intergenic non-protein coding RNA 1963
23223	1294.82	1434.46	1347.51	1451.54	998.114	907.744	824.139	757.188	1126.94	-0.632572	0.116457	-5.43179	5.57903e-08	3.6958e-06	5.43229	-0.625877	-0.61338	ENSG00000052749	RRP12	ribosomal RNA processing 12 homolog	Q6P5B0	Rrp12
2324	10.4421	24.2854	6.75781	17.6355	92.5807	51.0075	80.226	52.8857	41.9776	1.42092	0.262046	5.42238	5.88105e-08	3.87863e-06	5.41132	1.29373	1.13569	ENSG00000037280	FLT4	fms related tyrosine kinase 4	P35917	Flt4			YES
7298	4358.15	4486.32	4649.37	4642.21	6468.48	6466.61	6008.44	5879.54	5369.89	0.44304	0.081722	5.4213	5.91658e-08	3.88487e-06	5.41062	0.429873	0.440151	ENSG00000176890	TYMS	thymidylate synthetase	P07607	Tyms			YES
245812	195.552	222.616	216.25	193.991	377.756	333.438	331.844	333.264	275.589	0.691244	0.127561	5.41894	5.99542e-08	3.91938e-06	5.40678	0.674696	0.610615	ENSG00000166997	CNPY4	canopy FGF signaling regulator 4	Q8BQ47	Cnpy4
2628	50.3119	34.809	83.7969	50.1934	143.264	139.798	192.056	133.473	103.463	1.19053	0.219951	5.4127	6.20824e-08	4.04078e-06	5.39354	1.4927	0.752511	ENSG00000171766	GATM	glycine amidinotransferase	Q9D964	Gatm		YES	YES					GATM
1855	2427.31	2562.92	2377.4	2562.58	1786.74	1455.6	1732.15	1737.67	2080.3	-0.545342	0.100937	-5.40279	6.56127e-08	4.25199e-06	5.37141	-0.523847	-0.548255	ENSG00000107404	DVL1	dishevelled segment polarity protein 1	P51141	Dvl1	YES	YES	YES
2977	268.646	227.473	233.82	183.138	359.51	460.956	419.363	517.944	333.856	0.855343	0.15862	5.39241	6.95206e-08	4.46939e-06	5.34975	0.802777	0.854825	ENSG00000152402	GUCY1A2	guanylate cyclase 1 soluble subunit alpha 2										GUCY1A2
164633	9.49281	9.71415	1.35156	5.42631	24.3278	48.1737	49.8373	50.3673	24.8364	1.46984	0.272583	5.39229	6.95671e-08	4.46939e-06	5.34975	0.907171	1.14837	ENSG00000100314	CABP7	calcium binding protein 7	Q91ZM8	Cabp7
55914	5818.14	5034.36	6055	5197.05	3397.78	4013.53	3482.54	3786.78	4598.15	-0.567738	0.10585	-5.36363	8.15649e-08	5.2177e-06	5.28252	-0.555786	-0.573078	ENSG00000112851	ERBIN	erbb2 interacting protein	Q80TH2	Erbin	YES			YES
130574	393.952	241.235	385.195	276.742	83.7956	149.244	88.7348	162.854	222.719	-1.15265	0.215118	-5.35824	8.40362e-08	5.35282e-06	5.27142	-1.33955	-1.13861	ENSG00000187123	LYPD6	LY6/PLAUR domain containing 6	Q8BPP5	Lypd6
221336	110.117	96.332	102.719	107.17	175.025	186.083	226.091	197.272	150.101	0.831656	0.155362	5.35301	8.65045e-08	5.48659e-06	5.2607	0.79984	0.685791	ENSG00000151917	BEND6	BEN domain containing 6	Q6PFX2	Bend6			YES
8837	1881.47	1373.74	1646.2	1230.42	952.162	822.732	875.192	829.381	1201.41	-0.75927	0.141971	-5.34807	8.88967e-08	5.61443e-06	5.25069	-0.486868	-1.02007	ENSG00000003402	CFLAR	CASP8 and FADD like apoptosis regulator	O35732	Cflar	YES			YES
57464	178.465	151.379	217.602	160.076	293.285	317.38	329.413	329.906	247.188	0.7834	0.146756	5.33811	9.39185e-08	5.90656e-06	5.22867	0.86885	0.618726	ENSG00000128578	STRIP2	striatin interacting protein 2	Q8C9H6	Strip2			YES
80323	68.3482	98.7605	68.9297	80.0381	148.67	154.912	190.841	185.52	124.502	0.960625	0.179998	5.33686	9.45716e-08	5.92264e-06	5.22748	0.725949	1.00512	ENSG00000166510	CCDC68	coiled-coil domain containing 68	Q8BVC4	Ccdc68			YES
54892	2599.13	3000.05	2663.93	2871.88	4235.06	3722.6	4809.91	4191.4	3511.74	0.581737	0.109305	5.32216	1.02541e-07	6.39489e-06	5.19417	0.591355	0.565579	ENSG00000146918	NCAPG2	non-SMC condensin II complex subunit G2	Q6DFV1	Ncapg2			YES
3207	413.886	316.519	424.391	286.238	597.382	689.546	626.006	784.051	517.252	0.825991	0.155396	5.31541	1.06416e-07	6.60891e-06	5.17987	0.927905	0.749074	ENSG00000005073	HOXA11	homeobox A11	P31311	Hoxa11			YES
4034	392.053	372.376	408.172	394.764	595.355	564.861	677.058	578.384	497.878	0.596904	0.112394	5.31081	1.0914e-07	6.74991e-06	5.1707	0.667124	0.47417	ENSG00000077454	LRCH4	leucine rich repeats and calponin homology domain containing 4	Q921G6	Lrch4	YES			YES
1794	419.582	409.613	417.633	530.422	218.274	115.239	257.695	162.854	316.414	-1.05036	0.197811	-5.30994	1.0966e-07	6.75406e-06	5.17043	-0.879159	-1.34437	ENSG00000134516	DOCK2	dedicator of cytokinesis 2	Q8C3J5	Dock2
10158	130.051	212.902	151.375	174.999	60.1437	35.8942	89.9503	44.4911	112.476	-1.20956	0.227957	-5.30608	1.12006e-07	6.87016e-06	5.16303	-1.11056	-1.27689	ENSG00000162366	PDZK1IP1	PDZK1 interacting protein 1	Q9CQH0	Pdzk1ip1			YES
1832	3346.21	2973.34	2762.59	2680.6	1986.77	1588.79	1933.93	1421.2	2336.68	-0.71499	0.134833	-5.30277	1.14055e-07	6.94353e-06	5.15842	-0.510076	-0.95241	ENSG00000096696	DSP	desmoplakin	E9Q557	Dsp	YES							DSP
1130	288.581	263.092	297.344	259.106	442.63	403.337	500.804	449.948	363.105	0.658986	0.124275	5.30265	1.14134e-07	6.94353e-06	5.15842	0.765304	0.488496	ENSG00000143669	LYST	lysosomal trafficking regulator	P97412	Lyst	YES
7982	217.385	245.282	268.961	244.184	379.783	399.559	502.02	404.617	332.724	0.734673	0.138595	5.30088	1.15245e-07	6.98263e-06	5.15598	0.746984	0.644716	ENSG00000004866	ST7	suppression of tumorigenicity 7	Q99M96	St7
92370	243.965	264.711	264.906	244.184	406.139	371.221	408.423	407.136	326.336	0.615707	0.116311	5.29361	1.19922e-07	7.23659e-06	5.14047	0.604932	0.547337	ENSG00000155893	PXYLP1	2-phosphoxylose phosphatase 1	Q8BHA9	Pxylp1
65999	1974.5	1682.98	2089.52	1855.8	914.319	1280.85	818.062	1170.2	1473.28	-0.792045	0.149827	-5.28639	1.24753e-07	7.49775e-06	5.12507	-0.976641	-0.681691	ENSG00000127399	LRRC61	leucine rich repeat containing 61	Q8R2R5	Lrrc61			YES
535	700.569	845.131	681.187	832.939	484.528	517.631	423.01	407.975	611.621	-0.694187	0.1314	-5.283	1.27087e-07	7.60733e-06	5.11877	-0.826067	-0.518219	ENSG00000033627	ATP6V0A1	ATPase H+ transporting V0 subunit a1	Q9Z1G4	Atp6v0a1	YES	YES	YES	YES
730102	138.595	159.474	140.562	185.851	47.9798	71.7883	63.2083	86.4638	111.74	-1.03345	0.196266	-5.26556	1.39766e-07	8.33284e-06	5.07921	-1.29193	-0.614023	ENSG00000242193	CRYZL2P	crystallin zeta like 2, pseudogene
3200	701.518	519.707	678.484	549.414	1128.54	1152.39	910.443	1002.31	830.351	0.725455	0.137893	5.261	1.43277e-07	8.50444e-06	5.07035	0.864432	0.600952	ENSG00000105997	HOXA3	homeobox A3	P02831	Hoxa3			YES
54556	342.69	395.852	467.641	463.95	731.185	688.601	944.478	674.922	588.665	0.794646	0.151063	5.26035	1.43785e-07	8.50444e-06	5.07035	0.877526	0.682075	ENSG00000071243	ING3	inhibitor of growth family member 3	Q8VEK6	Ing3				YES
133418	679.685	745.561	846.078	739.335	453.443	460.012	533.624	481.847	617.448	-0.612958	0.11656	-5.25872	1.45061e-07	8.54596e-06	5.06824	-0.554736	-0.623832	ENSG00000170571	EMB	embigin	P21995	Emb			YES
3872	13.2899	50.1898	17.5703	58.3329	2.70309	0.944583	4.86218	1.67891	18.6965	-1.43985	0.273941	-5.25604	1.4719e-07	8.63727e-06	5.06362	-1.67789	-0.582471	ENSG00000128422	KRT17	keratin 17	Q9QWL7	Krt17								KRT17
2125	2285.87	3055.91	2139.52	2070.14	1419.12	1457.49	1061.17	1325.5	1851.84	-0.790196	0.150568	-5.24809	1.53685e-07	8.94797e-06	5.04828	-0.962007	-0.626258	ENSG00000167880	EVPL	envoplakin	Q9D952	Evpl			YES
26958	1412.53	1500.03	1409.68	1475.96	1932.71	1999.68	1916.91	2065.06	1714.07	0.43823	0.0834951	5.24858	1.5328e-07	8.94797e-06	5.04828	0.3499	0.504464	ENSG00000158623	COPG2	coatomer protein complex subunit gamma 2	Q9QXK3	Copg2								COPG2
79228	288.581	289.805	279.773	260.463	829.171	525.188	581.03	420.567	434.322	0.944621	0.180084	5.24546	1.55894e-07	9.04125e-06	5.04377	1.21383	0.652928	ENSG00000131652	THOC6	THO complex 6	Q5U4D9	Thoc6								THOC6
81491	59.8047	96.332	39.1953	96.317	20.9489	16.0579	24.3109	10.9129	45.485	-1.35405	0.258431	-5.23951	1.61004e-07	9.30141e-06	5.03145	-1.40871	-0.880997	ENSG00000112218	GPR63	G protein-coupled receptor 63	Q9EQQ3	Gpr63			YES
347735	1784.65	2475.49	1708.37	2208.51	667.662	1195.84	503.236	979.644	1440.43	-1.07473	0.20528	-5.23546	1.64576e-07	9.47106e-06	5.0236	-1.8678	-0.63214	ENSG00000168528	SERINC2	serine incorporator 2	Q8K0E7	Serinc2			YES
4883	725.25	342.424	716.328	280.812	36.4917	102.015	37.6819	106.611	293.452	-1.43944	0.275759	-5.21991	1.7901e-07	1.02228e-05	4.99043	-2.5167	-2.46592	ENSG00000113389	NPR3	natriuretic peptide receptor 3	P70180	Npr3	YES	YES	YES	YES
7185	57.9061	56.6659	60.8203	44.7671	114.881	154.912	100.89	130.955	90.2247	1.01345	0.19414	5.22022	1.78709e-07	1.02228e-05	4.99043	0.789585	0.93959	ENSG00000056558	TRAF1	TNF receptor associated factor 1	P39428	Traf1
55720	5824.79	6285.06	5917.14	5891.62	4191.13	4612.4	4129.21	4554.88	5175.78	-0.440953	0.084703	-5.20587	1.93092e-07	1.09848e-05	4.95921	-0.533811	-0.335752	ENSG00000167721	TSR1	TSR1, ribosome maturation factor	Q5SWD9	Tsr1				YES
618	333.198	650.039	418.984	834.295	240.575	240.869	138.572	140.189	374.59	-1.20005	0.231107	-5.19263	2.07339e-07	1.17505e-05	4.92994	-1.69933	-0.797569	ENSG00000236824	BCYRN1	brain cytoplasmic RNA 1
50848	1701.11	1670.02	1521.86	1564.13	1157.6	916.245	910.443	703.463	1268.11	-0.747994	0.1445	-5.17642	2.26188e-07	1.27702e-05	4.8938	-0.607413	-0.909653	ENSG00000158769	F11R	F11 receptor	O88792	F11r	YES
23057	139.544	72.0466	121.641	50.1934	18.9216	28.3375	15.8021	33.5782	60.008	-1.33388	0.257868	-5.17272	2.3071e-07	1.29764e-05	4.88685	-1.04773	-1.42238	ENSG00000157064	NMNAT2	nicotinamide nucleotide adenylyltransferase 2	Q8BNJ3	Nmnat2			YES
93183	477.488	424.185	444.664	363.563	258.145	275.818	205.427	188.877	329.771	-0.803607	0.155799	-5.15798	2.49624e-07	1.39874e-05	4.85426	-0.679515	-0.848845	ENSG00000143315	PIGM	phosphatidylinositol glycan anchor biosynthesis class M	Q8C2R7	Pigm			YES
11332	1953.62	1909.64	1907.05	2075.56	1402.9	1508.5	1317.65	1404.41	1684.92	-0.464011	0.0900681	-5.15177	2.58035e-07	1.44046e-05	4.8415	-0.527421	-0.378391	ENSG00000097021	ACOT7	acyl-CoA thioesterase 7	Q91V12	Acot7				YES
25925	52.2104	21.8568	52.7109	18.9921	101.366	166.247	97.2436	168.73	84.9196	1.30213	0.253074	5.14526	2.67149e-07	1.48577e-05	4.82805	1.50001	1.25938	ENSG00000198795	ZNF521	zinc finger protein 521	Q6KAS7
862	85.4353	99.57	78.3906	164.146	206.786	265.428	251.618	287.094	179.808	1.04479	0.203104	5.14409	2.68826e-07	1.48954e-05	4.82695	0.658465	1.43388	ENSG00000079102	RUNX1T1	RUNX1 translocation partner 1	Q61909	Runx1t1
100506311	200.298	242.044	189.219	240.114	371.674	375.944	328.197	406.296	294.223	0.713485	0.139156	5.12723	2.9403e-07	1.62315e-05	4.78964	0.478176	0.882238	ENSG00000233429	HOTAIRM1	HOXA transcript antisense RNA, myeloid-specific 1
124976	569.568	917.987	583.875	1010.65	343.968	204.03	421.794	271.983	540.482	-1.0797	0.21077	-5.12266	3.01256e-07	1.65691e-05	4.7807	-1.24163	-1.11926	ENSG00000183018	SPNS2	sphingolipid transporter 2	Q91VM4	Spns2				YES
3201	259.154	154.617	204.086	191.277	383.838	362.72	361.017	399.58	289.536	0.816296	0.159536	5.11669	3.10944e-07	1.70391e-05	4.76855	0.979559	0.624695	ENSG00000197576	HOXA4	homeobox A4	P06798	Hoxa4
113146	231.624	186.188	193.273	165.503	97.9868	55.7304	105.752	54.5646	136.328	-1.0777	0.210917	-5.10961	3.22833e-07	1.75234e-05	4.75638	-0.657818	-1.50557	ENSG00000185567	AHNAK2	AHNAK nucleoprotein 2
1368	930.295	794.132	769.039	758.327	1313.02	1912.78	1183.94	1464.01	1140.69	0.781162	0.152871	5.10993	3.22284e-07	1.75234e-05	4.75638	0.642309	0.911098	ENSG00000135678	CPM	carboxypeptidase M	Q80V42	Cpm
41	209.791	161.093	136.508	203.487	312.206	335.327	331.844	313.956	250.526	0.787689	0.154167	5.10933	3.2331e-07	1.75234e-05	4.75638	0.720548	0.752543	ENSG00000110881	ASIC1	acid sensing ion channel subunit 1	Q6NXK8	Asic1								ASIC1
10871	30.377	48.5708	40.5469	39.3408	10.8123	10.3904	6.07772	12.5918	24.8385	-1.31758	0.258005	-5.1068	3.27664e-07	1.7695e-05	4.75215	-1.09463	-0.668708	ENSG00000167850	CD300C	CD300c molecule	A2A7V7	Cd300c
169792	1083.13	793.322	858.242	789.528	1836.75	1421.6	1775.91	1289.4	1230.98	0.773572	0.15155	5.10442	3.31813e-07	1.78406e-05	4.74859	1.12661	0.448971	ENSG00000107249	GLIS3	GLIS family zinc finger 3	Q6XP49	Glis3			YES
9603	600.895	883.988	620.367	835.652	1117.73	1453.71	1348.04	1773.77	1079.27	0.854651	0.167451	5.10388	3.32754e-07	1.78406e-05	4.74859	0.480276	1.30561	ENSG00000050344	NFE2L3	nuclear factor, erythroid 2 like 3	Q9WTM4	Nfe2l3
10675	13.2899	16.1903	6.75781	5.42631	52.0344	34.9496	65.6394	41.1333	29.4276	1.35171	0.2649	5.10272	3.348e-07	1.7886e-05	4.74749	1.198	0.763736	ENSG00000114646	CSPG5	chondroitin sulfate proteoglycan 5	Q71M36	Cspg5			YES
554236	112.964	136.808	140.562	127.518	305.449	197.418	305.102	231.69	194.689	0.892092	0.174995	5.0978	3.43619e-07	1.82916e-05	4.73775	1.04286	0.626078	NA	DPY19L2P1	DPY19L2 pseudogene 1
1012	3519.93	2123.35	3430.26	1979.25	5560.25	5046.91	6322.05	5485	4183.37	0.901128	0.177082	5.08875	3.60432e-07	1.91183e-05	4.71855	1.46235	0.578349	ENSG00000140945	CDH13	cadherin 13	Q9WTR5	Cdh13			YES
5874	113.914	55.0469	109.477	56.9763	213.544	278.652	183.547	206.506	152.208	1.11943	0.220041	5.08739	3.63026e-07	1.91876e-05	4.71698	1.45996	0.906621	ENSG00000041353	RAB27B	RAB27B, member RAS oncogene family	Q99P58	Rab27b			YES
23596	168.972	115.76	135.156	111.239	325.722	213.476	405.992	266.947	217.908	1.00593	0.198032	5.07964	3.78155e-07	1.99166e-05	4.70078	1.45145	0.544048	ENSG00000054277	OPN3	opsin 3	Q9WUK7	Opn3			YES
2969	683.482	697.8	566.305	605.034	1204.9	966.308	1346.82	925.079	874.466	0.737276	0.145359	5.07209	3.93467e-07	2.06501e-05	4.68508	0.900507	0.553308	ENSG00000263001	GTF2I	general transcription factor IIi	Q9ESZ8	Gtf2i	YES		YES					GTF2I
388662	15.1885	6.4761	27.0312	4.06973	78.3895	67.0654	91.1659	42.8122	41.5248	1.3768	0.271829	5.06494	4.08538e-07	2.13658e-05	4.67028	2.07215	0.707149	ENSG00000197106	SLC6A17	solute carrier family 6 member 17	Q8BJI1	Slc6a17			YES
2886	126.254	140.855	81.0937	147.867	56.7648	29.2821	48.6218	21.8258	81.5706	-1.22685	0.242368	-5.06193	4.15035e-07	2.16297e-05	4.66495	-1.11801	-1.2571	ENSG00000141738	GRB7	growth factor receptor bound protein 7	Q03160	Grb7			YES	YES
23149	126.254	110.094	122.992	99.0302	41.8978	65.1762	44.9752	54.5646	83.123	-0.984758	0.194588	-5.06072	4.17666e-07	2.1691e-05	4.66372	-0.92858	-0.766797	ENSG00000130475	FCHO1	FCH domain only 1	Q8K285	Fcho1			YES
53342	8.54353	7.28561	9.46094	6.78289	29.7339	29.2821	42.5441	35.2571	21.1113	1.3288	0.262674	5.05875	4.22006e-07	2.18403e-05	4.66074	0.974142	0.697163	ENSG00000172458	IL17D	interleukin 17D
3850	80.6889	80.1417	45.9531	48.8368	245.305	167.191	154.374	126.758	118.656	1.13044	0.223757	5.05207	4.37046e-07	2.25404e-05	4.64704	1.23108	0.853768	ENSG00000186442	KRT3	keratin 3
8502	1606.18	1674.88	1788.12	1622.47	1147.46	1254.41	1186.37	1246.59	1440.81	-0.455809	0.0902973	-5.04787	4.46762e-07	2.2962e-05	4.63899	-0.480106	-0.407897	ENSG00000144283	PKP4	plakophilin 4	Q68FH0	Pkp4	YES			YES
23780	1005.29	1007.84	764.984	914.334	616.303	613.979	495.942	501.994	740.083	-0.682097	0.135313	-5.04089	4.63364e-07	2.37335e-05	4.62464	-0.733663	-0.596617	ENSG00000128335	APOL2	apolipoprotein L2
221687	131.95	152.998	152.727	100.387	71.6318	63.2871	48.6218	59.6013	97.6504	-0.975424	0.19361	-5.03808	4.70236e-07	2.4003e-05	4.61973	-0.790205	-0.894797	ENSG00000180537	RNF182	ring finger protein 182	Q8C432	Rnf182			YES
114904	192.704	140.046	136.508	128.875	274.363	322.103	291.731	246.8	216.641	0.827015	0.164333	5.03256	4.83962e-07	2.46193e-05	4.60872	0.920274	0.646582	ENSG00000133466	C1QTNF6	C1q and TNF related 6	Q6IR41	C1qtnf6			YES
9076	591.402	1009.46	621.719	777.319	433.845	272.04	331.844	186.359	527.999	-1.06215	0.211288	-5.02702	4.98168e-07	2.52007e-05	4.59859	-1.11149	-1.22137	ENSG00000163347	CLDN1	claudin 1	O88551	Cldn1
51473	3173.45	4164.94	3366.74	5041.04	2018.53	1319.58	2502.81	1643.65	2903.84	-0.933498	0.185729	-5.02614	5.00463e-07	2.52007e-05	4.59859	-0.97413	-1.0646	ENSG00000146038	DCDC2	doublecortin domain containing 2	Q5DU00	Dcdc2a	YES	YES		YES
8454	1366.96	1466.03	1297.5	1505.8	1919.87	1922.23	2280.36	2122.98	1735.22	0.527383	0.10492	5.02652	4.99449e-07	2.52007e-05	4.59859	0.467911	0.573809	ENSG00000055130	CUL1	cullin 1	Q9WTX6	Cul1	YES		YES
23270	1291.02	1122.79	1331.29	1149.02	606.843	832.178	632.083	836.097	975.166	-0.699696	0.139241	-5.02507	5.03256e-07	2.52385e-05	4.59794	-0.829359	-0.605363	ENSG00000187189	TSPYL4	TSPY like 4	Q8VD63	Tspyl4		YES	YES
5292	808.787	624.134	739.305	683.715	1279.91	1111.77	1108.58	1011.54	920.968	0.625296	0.124448	5.02456	5.046e-07	2.52385e-05	4.59794	0.813785	0.428181	ENSG00000137193	PIM1	Pim-1 proto-oncogene, serine/threonine kinase	P06803	Pim1	YES	YES	YES
283078	777.461	374.804	646.047	408.33	267.605	204.975	268.635	189.717	392.197	-1.03535	0.206557	-5.01244	5.37437e-07	2.67901e-05	4.57203	-0.49549	-1.64816	ENSG00000150051	MKX	mohawk homeobox	Q8BIA3	Mkx			YES
100	149.037	236.378	148.672	246.897	82.4441	85.0125	103.321	72.1931	140.494	-1.00585	0.200697	-5.01181	5.39217e-07	2.67901e-05	4.57203	-1.16717	-0.699893	ENSG00000196839	ADA	adenosine deaminase	P03958	Ada
50617	15.1885	21.8568	24.3281	21.7052	2.02731	4.72291	1.21554	1.67891	11.5904	-1.38272	0.275994	-5.00996	5.44415e-07	2.69585e-05	4.5693	-0.914902	-0.599482	ENSG00000105929	ATP6V0A4	ATPase H+ transporting V0 subunit a4	Q920R6	Atp6v0a4
9508	1241.66	1364.03	1131.26	1399.99	864.312	714.105	909.227	683.316	1038.49	-0.655314	0.130883	-5.00688	5.53204e-07	2.7303e-05	4.56379	-0.611927	-0.706628	ENSG00000156140	ADAMTS3	ADAM metallopeptidase with thrombospondin type 1 motif 3
84230	514.51	457.375	455.476	303.873	155.427	259.76	139.788	214.9	312.639	-0.991383	0.198362	-4.99784	5.79746e-07	2.85185e-05	4.54487	-1.1783	-0.905152	ENSG00000171488	LRRC8C	leucine rich repeat containing 8 VRAC subunit C	Q8R502	Lrrc8c								LRRC8C
8644	19.9349	14.5712	18.9219	25.775	3.37886	0	0	1.67891	10.5326	-1.36276	0.272851	-4.99453	5.898e-07	2.87287e-05	4.54168	-0.757262	-0.729029	ENSG00000196139	AKR1C3	aldo-keto reductase family 1 member C3	Q8K023	Akr1c18
92211	13.2899	21.0473	8.10937	31.2013	0.675771	0.944583	1.21554	0	9.56048	-1.33835	0.26795	-4.99477	5.89062e-07	2.87287e-05	4.54168	-1.11638	-0.436891	ENSG00000148600	CDHR1	cadherin related family member 1	Q8VHP6	Cdhr1			YES
597	24.6813	16.9998	18.9219	8.13947	56.7648	84.0679	42.5441	67.9958	40.0144	1.27168	0.254552	4.99577	5.86001e-07	2.87287e-05	4.54168	0.977779	1.03529	ENSG00000140379	BCL2A1	BCL2 related protein A1	Q07440	Bcl2a1a
55323	342.69	351.328	416.281	335.075	589.273	520.465	653.963	546.485	469.445	0.638541	0.127994	4.98884	6.07437e-07	2.94914e-05	4.53031	0.78024	0.450188	ENSG00000166173	LARP6	La ribonucleoprotein domain family member 6	Q8BN59	Larp6		YES
23507	79.7396	152.188	83.7969	122.092	4.05463	34.9496	4.86218	22.6653	63.0436	-1.37447	0.275656	-4.98616	6.15919e-07	2.98061e-05	4.5257	-2.89126	-0.916553	ENSG00000197147	LRRC8B	leucine rich repeat containing 8 VRAC subunit B	Q5DU41	Lrrc8b				YES
4176	5316.92	6337.67	5254.87	6291.81	8173.45	8098.85	8719.1	8328.23	7065.11	0.503807	0.101249	4.97594	6.49309e-07	3.13202e-05	4.50417	0.399737	0.615711	ENSG00000166508	MCM7	minichromosome maintenance complex component 7	Q61881	Mcm7			YES					MCM7
129642	1177.11	972.225	1224.52	964.527	771.055	655.541	657.61	590.976	876.695	-0.654091	0.13156	-4.97179	6.63374e-07	3.18955e-05	4.49627	-0.412834	-0.874019	ENSG00000143797	MBOAT2	membrane bound O-acyltransferase domain containing 2	Q8R3I2	Mboat2			YES
8519	68.3482	31.571	44.6016	28.4881	2.02731	11.335	2.43109	9.234	24.7545	-1.37106	0.275841	-4.97046	6.67932e-07	3.20114e-05	4.4947	-1.162	-1.15395	ENSG00000185885	IFITM1	interferon induced transmembrane protein 1	Q9D103	Ifitm1		YES	YES
57786	485.082	440.375	378.437	390.694	636.577	647.039	743.913	643.022	545.643	0.615846	0.124298	4.95459	7.24841e-07	3.46274e-05	4.46058	0.663969	0.523931	ENSG00000146587	RBAK	RB associated KRAB zinc finger	Q8BQC8	Rbak			YES
836	2784.24	2656.01	3039.66	3219.16	4172.21	3920.02	4941.19	4455.83	3648.54	0.555393	0.112147	4.95235	7.33231e-07	3.49163e-05	4.45697	0.596802	0.503748	ENSG00000164305	CASP3	caspase 3	P70677	Casp3			YES	YES
9053	67.3989	80.9513	51.3594	59.6894	23.652	25.5037	27.9575	15.9496	44.0577	-1.15088	0.232576	-4.9484	7.48258e-07	3.55184e-05	4.44955	-0.92413	-0.810499	ENSG00000135525	MAP7	microtubule associated protein 7	O88735	Map7			YES
7348	14.2392	11.3332	17.5703	18.9921	0.675771	1.88917	0	0.839455	8.1924	-1.33828	0.271152	-4.93553	7.99351e-07	3.78232e-05	4.42224	-0.722202	-0.595515	ENSG00000114638	UPK1B	uroplakin 1B	Q9Z2C6	Upk1b
26001	3350.01	3174.91	3384.31	3303.27	2303.03	2604.22	2230.52	2481.43	2853.96	-0.444951	0.0901977	-4.93306	8.09503e-07	3.81659e-05	4.41833	-0.498116	-0.379918	ENSG00000108523	RNF167	ring finger protein 167	Q91XF4	Rnf167	YES	YES	YES
80206	952.129	1165.7	873.109	868.21	1427.9	1688.91	1423.4	1618.47	1252.23	0.633596	0.128453	4.93253	8.11713e-07	3.81659e-05	4.41833	0.44612	0.810112	ENSG00000134775	FHOD3	formin homology 2 domain containing 3	Q76LL6	Fhod3			YES
4254	1855.84	1529.98	2107.09	1300.96	659.553	977.643	673.412	1053.52	1269.75	-0.889919	0.180694	-4.925	8.43611e-07	3.95409e-05	4.40295	-1.02849	-0.898095	ENSG00000049130	KITLG	KIT ligand	P20826
57541	313.263	301.948	302.75	287.595	439.927	426.952	452.183	466.737	373.919	0.541789	0.110023	4.92435	8.46426e-07	3.95485e-05	4.40287	0.536795	0.484437	ENSG00000197024	ZNF398	zinc finger protein 398
84886	1439.11	1113.08	1412.38	1016.08	713.615	828.399	568.875	713.537	975.634	-0.749211	0.152637	-4.90845	9.17983e-07	4.24923e-05	4.37169	-0.681826	-0.821683	ENSG00000119280	C1orf198	chromosome 1 open reading frame 198	Q8C3W1	2310022B05Rik	YES	YES	YES	YES				C1orf198
11282	4336.31	3688.14	3854.66	3319.55	2610.5	2760.07	2235.39	2332.84	3142.18	-0.582932	0.118757	-4.90861	9.17232e-07	4.24923e-05	4.37169	-0.510885	-0.640953	ENSG00000161013	MGAT4B	alpha-1,3-mannosyl-glycoprotein 4-beta-N-acetylglucosaminyltransferase B	Q812F8	Mgat4b	YES	YES	YES
54360	61.7032	46.9517	40.5469	59.6894	101.366	244.647	97.2436	233.368	110.689	1.21611	0.247703	4.90954	9.12892e-07	4.24923e-05	4.37169	0.659914	1.69784	ENSG00000170891	CYTL1	cytokine like 1
22999	118.66	89.0464	93.2578	63.7592	42.5736	23.6146	36.4663	19.3075	60.8357	-1.17784	0.240065	-4.90633	9.2796e-07	4.28212e-05	4.36834	-0.64492	-1.44712	ENSG00000079841	RIMS1	regulating synaptic membrane exocytosis 1	Q99NE5	Rims1
6785	294.277	242.854	255.445	310.656	137.182	167.191	89.9503	151.941	206.187	-0.884158	0.180351	-4.90243	9.46565e-07	4.35449e-05	4.36106	-1.05404	-0.65994	ENSG00000118402	ELOVL4	ELOVL fatty acid elongase 4	Q9EQC4	Elovl4			YES
271	1828.31	1714.55	1628.63	1811.03	2478.05	2297.23	2467.56	2291.71	2064.63	0.437091	0.0891836	4.90102	9.53387e-07	4.37238e-05	4.35928	0.463482	0.391671	ENSG00000116337	AMPD2	adenosine monophosphate deaminase 2	Q9DBT5	Ampd2			YES
83667	654.054	596.611	663.617	710.847	475.067	408.06	420.578	350.892	534.966	-0.625564	0.127819	-4.89413	9.87426e-07	4.5146e-05	4.34538	-0.500739	-0.716654	ENSG00000130766	SESN2	sestrin 2	P58043	Sesn2			YES
6588	56.0076	99.57	50.0078	165.503	16.2185	32.1158	13.371	23.5047	57.0372	-1.30494	0.267193	-4.88388	1.04018e-06	4.74124e-05	4.32411	-2.0566	-0.51474	ENSG00000170290	SLN	sarcolipin	Q9CQD6	Sln
11030	1608.08	1495.17	1402.92	1423.05	973.787	1135.39	889.779	1014.06	1242.78	-0.539667	0.110609	-4.87905	1.06596e-06	4.84394e-05	4.3148	-0.616375	-0.449362	ENSG00000157110	RBPMS	RNA binding protein, mRNA processing factor	Q9WVB0	Rbpms	YES
10468	184.16	31.571	186.516	51.55	15.5427	26.4483	10.9399	19.3075	65.7544	-1.34377	0.275624	-4.87537	1.08607e-06	4.90541e-05	4.30932	-0.791904	-2.1339	ENSG00000134363	FST	follistatin	P47931	Fst
1583	18.9856	16.1903	16.2187	12.2092	41.2221	57.6196	47.4062	48.6884	32.3175	1.177	0.241412	4.87547	1.08549e-06	4.90541e-05	4.30932	0.829868	0.812693	ENSG00000140459	CYP11A1	cytochrome P450 family 11 subfamily A member 1	Q9QZ82	Cyp11a1
59307	786.954	815.179	778.5	931.969	585.894	551.636	548.211	587.618	698.245	-0.519898	0.106721	-4.87154	1.10731e-06	4.98623e-05	4.30223	-0.582598	-0.417019	ENSG00000185187	SIGIRR	single Ig and TIR domain containing	Q9JLZ8	Sigirr			YES
79960	2601.98	2264.21	2885.59	2557.15	1809.72	1339.42	1746.74	1272.61	2059.68	-0.688281	0.141419	-4.86697	1.13322e-06	5.08753e-05	4.29349	-0.421863	-1.00598	ENSG00000077684	JADE1	jade family PHD finger 1	Q6ZPI0	Jade1	YES
338785	31.3263	42.0947	31.0859	42.0539	87.8503	109.572	75.3638	78.0693	62.177	1.03037	0.211761	4.8657	1.14051e-06	5.1049e-05	4.29201	0.662169	1.00373	ENSG00000185640	KRT79	keratin 79	Q8VED5	Krt79
10669	36.0727	21.8568	50.0078	9.49605	70.956	165.302	93.5969	188.877	79.5207	1.30459	0.268231	4.86367	1.15229e-06	5.14219e-05	4.28885	1.36814	1.50436	ENSG00000138028	CGREF1	cell growth regulator with EF-hand domain 1	Q8R1U2	Cgref1
148156	120.559	164.331	127.047	162.789	298.015	221.977	319.688	251.836	208.28	0.825407	0.169796	4.86117	1.16697e-06	5.19214e-05	4.28465	0.798336	0.778668	ENSG00000167785	ZNF558	zinc finger protein 558
219855	1210.33	1709.69	856.89	1448.83	361.538	691.435	339.137	681.637	912.436	-1.06864	0.220057	-4.85617	1.19677e-06	5.30887e-05	4.275	-2.03542	-0.531081	ENSG00000134955	SLC37A2	solute carrier family 37 member 2	Q9WU81	Slc37a2		YES	YES
23768	24.6813	14.5712	22.9766	5.42631	0	0	0	0.839455	8.56186	-1.26402	0.260919	-4.84448	1.26941e-06	5.59781e-05	4.25198	-0.487015	-0.922657	ENSG00000185070	FLRT2	fibronectin leucine rich transmembrane protein 2	Q8BLU0	Flrt2	YES			YES
22943	295.226	210.473	385.195	169.572	110.151	124.685	116.692	103.253	189.406	-1.01006	0.208472	-4.84507	1.26566e-06	5.59781e-05	4.25198	-0.628151	-1.30422	ENSG00000107984	DKK1	dickkopf WNT signaling pathway inhibitor 1	O54908	Dkk1			YES
8225	304.719	41.2851	348.703	219.766	57.4406	38.7279	47.4062	47.0095	138.132	-1.31406	0.271348	-4.84271	1.28082e-06	5.63143e-05	4.24938	-0.347871	-2.33306	ENSG00000178605	GTPBP6	GTP binding protein 6 (putative)	Q3U6U5	Gtpbp6		YES	YES
388536	6.64497	12.1427	9.46094	14.9224	41.8978	33.0604	42.5441	37.7755	24.8061	1.24409	0.257354	4.83416	1.33706e-06	5.84427e-05	4.23327	0.828563	0.8139	ENSG00000197863	ZNF790	zinc finger protein 790
132332	45.5655	14.5712	72.9844	29.8447	122.315	119.017	198.134	161.175	95.4509	1.25574	0.259743	4.83456	1.33444e-06	5.84427e-05	4.23327	1.94374	0.890354	ENSG00000164112	TMEM155	transmembrane protein 155
11118	279.089	282.52	259.5	276.742	474.391	408.06	486.218	378.594	355.639	0.628518	0.130065	4.83234	1.34935e-06	5.88072e-05	4.23057	0.704866	0.486714	ENSG00000186470	BTN3A2	butyrophilin subfamily 3 member A2
9308	199.349	248.52	190.57	226.549	361.538	343.828	325.766	376.915	284.129	0.655566	0.135762	4.8288	1.3736e-06	5.96896e-05	4.2241	0.470097	0.774645	ENSG00000112149	CD83	CD83 molecule	O88324	Cd83
56654	391.104	269.568	355.461	298.447	178.404	204.03	141.003	187.198	253.152	-0.795642	0.164817	-4.82743	1.38307e-06	5.98284e-05	4.22309	-0.712814	-0.807782	ENSG00000107281	NPDC1	neural proliferation, differentiation and control 1	Q64322	Npdc1		YES
65094	804.99	820.846	977.179	892.628	602.788	615.868	519.038	596.013	728.669	-0.553069	0.114588	-4.8266	1.38884e-06	5.98284e-05	4.22309	-0.569032	-0.503003	ENSG00000081692	JMJD4	jumonji domain containing 4	Q8BFT6	Jmjd4
51454	2257.39	2087.73	2434.16	2266.84	1627.93	1336.58	1705.41	1431.27	1893.42	-0.543346	0.112567	-4.82689	1.3868e-06	5.98284e-05	4.22309	-0.372397	-0.712984	ENSG00000144366	GULP1	GULP PTB domain containing engulfment adaptor 1	Q8K2A1	Gulp1		YES	YES
57662	127.204	198.331	150.023	180.425	77.7137	34.005	82.657	37.7755	111.017	-1.13819	0.235971	-4.82342	1.41115e-06	6.06143e-05	4.21743	-1.0225	-1.36526	ENSG00000076826	CAMSAP3	calmodulin regulated spectrin associated protein family member 3	Q80VC9	Camsap3			YES	YES
27295	8.54353	11.3332	9.46094	29.8447	78.3895	39.6725	76.5793	54.5646	38.5485	1.28829	0.267178	4.82186	1.42228e-06	6.09171e-05	4.21526	1.14251	1.02319	ENSG00000154553	PDLIM3	PDZ and LIM domain 3	O70209	Pdlim3
92558	205.994	185.378	197.328	202.13	66.2256	122.796	88.7348	109.969	147.319	-0.896691	0.186029	-4.82016	1.43444e-06	6.12616e-05	4.21281	-1.08311	-0.640784	ENSG00000135127	BICDL1	BICD family like cargo adaptor 1	A0JNT9	Bicdl1
1462	4330.62	3074.53	3570.83	2650.75	1880.67	1107.05	2078.58	1061.91	2469.37	-0.970689	0.201427	-4.81905	1.44241e-06	6.14262e-05	4.21165	-0.512952	-1.74864	ENSG00000038427	VCAN	versican	Q62059	Vcan			YES
10406	6.64497	8.90464	5.40625	9.49605	18.9216	92.5691	25.5264	78.9087	30.7972	1.32795	0.276028	4.81093	1.5023e-06	6.3794e-05	4.19522	0.471419	1.851	ENSG00000101443	WFDC2	WAP four-disulfide core domain 2	Q9DAU7	Wfdc2			YES
64065	1692.57	2017.31	1757.03	1991.46	1254.91	1403.65	1106.15	1235.68	1557.34	-0.550352	0.114461	-4.80821	1.52289e-06	6.44362e-05	4.19087	-0.7287	-0.357134	ENSG00000112378	PERP	PERP, TP53 apoptosis effector	Q9JK95	Perp			YES
10677	4.7464	5.66659	4.05469	13.5658	43.2494	30.2267	38.8974	24.3442	20.5939	1.30719	0.271891	4.80779	1.52606e-06	6.44362e-05	4.19087	0.956891	0.774041	ENSG00000135407	AVIL	advillin	O88398	Avil		YES	YES
3814	20.8842	43.7137	29.7344	52.9065	7.43348	8.50125	6.07772	10.0735	22.4156	-1.29564	0.269531	-4.80703	1.53187e-06	6.44988e-05	4.19045	-1.31922	-0.498824	ENSG00000170498	KISS1	KiSS-1 metastasis suppressor	Q6Y4S4	Kiss1
57291	1003.39	1221.55	1123.15	1371.5	737.942	728.273	829.001	775.656	973.808	-0.587926	0.122416	-4.80268	1.56556e-06	6.5547e-05	4.18345	-0.689162	-0.457054	ENSG00000226950	DANCR	differentiation antagonizing non-protein coding RNA
260294	190.805	190.235	185.164	221.122	310.179	320.214	303.886	294.649	252.032	0.609329	0.126866	4.80292	1.56372e-06	6.5547e-05	4.18345	0.510781	0.614788	ENSG00000106133	NSUN5P2	NOP2/Sun RNA methyltransferase family member 5 pseudogene 2
55266	1041.36	1041.03	1093.41	1163.94	1669.16	1503.78	1518.22	1411.96	1305.36	0.477005	0.0995289	4.79263	1.64609e-06	6.87254e-05	4.16288	0.501659	0.429124	ENSG00000139291	TMEM19	transmembrane protein 19	Q91W52	Tmem19		YES	YES
64787	6034.58	5248.88	5545.46	5586.39	3122.06	3535.57	3574.92	4416.37	4633.03	-0.582347	0.121629	-4.7879	1.6854e-06	7.01699e-05	4.15385	-0.670211	-0.50485	ENSG00000177106	EPS8L2	EPS8 like 2	Q99K30	Eps8l2			YES
83481	10.4421	16.1903	9.46094	9.49605	185.161	22.67	119.123	32.7387	50.6603	1.31969	0.275684	4.78697	1.69319e-06	7.0298e-05	4.15306	2.3052	0.535954	ENSG00000261150	EPPK1	epiplakin 1	Q8R0W0
6733	1215.08	1212.65	1185.32	1033.71	1656.32	1590.68	1599.66	1586.57	1385	0.453859	0.0948449	4.78528	1.7075e-06	7.06951e-05	4.15061	0.499855	0.387389	ENSG00000135250	SRPK2	SRSF protein kinase 2	O54781	Srpk2
84968	0.949281	0.809513	0	10.8526	26.3551	34.9496	46.1907	29.3809	18.686	1.3077	0.27333	4.78434	1.7155e-06	7.08297e-05	4.14978	0.88883	1.12813	ENSG00000235961	PNMA6A	PNMA family member 6A
401541	164.226	152.998	132.453	156.006	229.086	240.869	269.851	272.823	202.289	0.68235	0.142664	4.78291	1.72773e-06	7.11376e-05	4.1479	0.587949	0.659879	ENSG00000188312	CENPP	centromere protein P	Q9CZ92	Cenpp			YES
8829	5474.5	3895.37	4835.89	3525.75	7463.89	8212.2	6740.2	7228.55	5922.04	0.687153	0.143769	4.77956	1.75681e-06	7.21358e-05	4.14185	0.89307	0.558944	ENSG00000099250	NRP1	neuropilin 1	P97333	Nrp1	YES
125170	938.839	703.466	982.586	900.768	530.481	596.976	540.917	566.632	720.083	-0.617528	0.129425	-4.7713	1.83038e-06	7.495e-05	4.12523	-0.538931	-0.664489	ENSG00000177427	MIEF2	mitochondrial elongation factor 2	Q5NCS9	Mief2
283208	24.6813	18.6188	36.4922	14.9224	70.2802	73.6775	61.9928	58.7618	44.9284	1.12814	0.236523	4.76971	1.84496e-06	7.53399e-05	4.12298	1.15351	0.658113	ENSG00000149380	P4HA3	prolyl 4-hydroxylase subunit alpha 3	Q6W3F0	P4ha3			YES
10234	393.002	103.618	344.648	151.937	729.833	676.321	858.175	757.188	501.84	1.16891	0.245158	4.76798	1.86084e-06	7.57807e-05	4.12044	2.35405	0.87273	ENSG00000128606	LRRC17	leucine rich repeat containing 17	Q9CXD9	Lrrc17
4306	80.6889	23.4759	56.7656	25.775	12.8397	5.6675	7.29327	4.19727	27.0879	-1.31355	0.275716	-4.76413	1.89673e-06	7.7032e-05	4.11333	-0.500388	-1.67903	ENSG00000151623	NR3C2	nuclear receptor subfamily 3 group C member 2	Q8VII8	Nr3c2		YES	YES
101927853	0	3.23805	0	0	16.2185	19.8362	13.371	24.3442	9.626	1.28225	0.26918	4.76352	1.90243e-06	7.70535e-05	4.11321	0.573157	0.838396	NA	NA	NA
8440	764.171	684.038	693.351	651.157	956.892	1240.24	990.669	1349	916.19	0.653265	0.13718	4.76211	1.91581e-06	7.72864e-05	4.1119	0.505851	0.777164	ENSG00000071051	NCK2	NCK adaptor protein 2	O55033	Nck2	YES	YES	YES	YES				NCK2
3706	157.581	107.665	116.234	105.813	192.595	238.035	243.109	247.639	176.084	0.814173	0.170979	4.76182	1.91855e-06	7.72864e-05	4.1119	0.848069	0.677626	ENSG00000137825	ITPKA	inositol-trisphosphate 3-kinase A	Q8R071	Itpka
56913	710.062	773.894	750.117	651.157	935.268	1190.17	1106.15	1309.55	928.296	0.614994	0.129246	4.75832	1.95207e-06	7.84247e-05	4.10555	0.472957	0.729945	ENSG00000106392	C1GALT1	core 1 synthase, glycoprotein-N-acetylgalactosamine 3-beta-galactosyltransferase 1	Q9JJ06	C1galt1
5742	12.3406	65.5705	18.9219	52.9065	5.40617	4.72291	4.86218	3.35782	21.0111	-1.31042	0.275458	-4.75725	1.96251e-06	7.86324e-05	4.1044	-1.6801	-0.438629	ENSG00000095303	PTGS1	prostaglandin-endoperoxide synthase 1	P22437	Ptgs1
84868	61.7032	91.4749	28.3828	75.9684	12.8397	23.6146	18.2332	10.0735	40.2863	-1.26304	0.265591	-4.75559	1.97863e-06	7.90658e-05	4.10201	-1.51096	-0.618181	ENSG00000135077	HAVCR2	hepatitis A virus cellular receptor 2	Q8VIM0	Havcr2
10014	1085.03	946.32	1104.23	994.372	560.89	722.606	510.529	724.449	831.053	-0.663308	0.139611	-4.75111	2.02307e-06	8.06254e-05	4.09353	-0.803916	-0.551294	ENSG00000108840	HDAC5	histone deacetylase 5	Q9Z2V6	Hdac5	YES	YES
8193	183.211	165.141	179.758	169.572	102.717	105.793	91.1659	107.45	138.101	-0.710299	0.149538	-4.74996	2.03456e-06	8.08668e-05	4.09223	-0.643958	-0.610727	ENSG00000011332	DPF1	double PHD fingers 1	Q9QX66	Dpf1
27344	17.0871	39.6661	4.05469	10.8526	68.9287	84.0679	104.537	90.6611	52.4819	1.28704	0.271686	4.73725	2.16636e-06	8.58768e-05	4.06612	0.992706	1.50352	ENSG00000102109	PCSK1N	proprotein convertase subtilisin/kexin type 1 inhibitor	Q9QXV0	Pcsk1n
117248	9.49281	7.28561	9.46094	9.49605	45.2767	32.1158	47.4062	22.6653	22.8999	1.26152	0.266441	4.73472	2.1936e-06	8.67259e-05	4.06185	1.16969	0.546854	ENSG00000131386	GALNT15	polypeptide N-acetylgalactosaminyltransferase 15	Q9D2N8	Galnt15
51162	240.168	228.283	244.633	214.339	145.967	101.07	142.219	86.4638	175.393	-0.848666	0.179307	-4.73304	2.21178e-06	8.72131e-05	4.05942	-0.534852	-1.11189	ENSG00000172889	EGFL7	EGF like domain multiple 7	Q9QXT5	Egfl7
151056	14.2392	9.71415	16.2187	13.5658	54.0617	36.8387	58.3461	33.5782	29.5703	1.20862	0.255777	4.7253	2.29778e-06	9.03651e-05	4.044	1.20836	0.535663	ENSG00000163803	PLB1	phospholipase B1	Q3TTY0	Plb1
30818	236.371	458.994	228.414	398.834	598.058	1036.21	591.97	1309.55	607.3	1.09278	0.231727	4.7158	2.40764e-06	9.44366e-05	4.02486	0.42739	2.11598	ENSG00000115041	KCNIP3	potassium voltage-gated channel interacting protein 3	Q9QXT8	Kcnip3			YES
51435	486.981	435.518	512.242	368.989	589.273	1664.36	829.001	1945.02	853.922	1.11713	0.236924	4.71512	2.41564e-06	9.45014e-05	4.02456	0.7261	1.72931	ENSG00000168077	SCARA3	scavenger receptor class A member 3	Q8C850	Scara3			YES
9466	172.769	212.092	162.187	145.154	298.015	407.115	268.635	318.993	248.12	0.799935	0.170076	4.70339	2.55882e-06	9.98409e-05	4.00069	0.557227	0.95475	ENSG00000104998	IL27RA	interleukin 27 receptor subunit alpha	O70394	Il27ra			YES
100133941	1322.35	2819.53	1466.45	3360.24	109.475	446.788	105.752	390.346	1252.62	-1.28977	0.274453	-4.69942	2.60896e-06	0.000101532	3.9934	-4.50426	-1.59904	ENSG00000272398	CD24	CD24 molecule	P24807
57491	564.822	440.375	563.601	455.81	694.017	807.618	850.881	857.923	654.381	0.62385	0.132813	4.6972	2.63747e-06	0.000102108	3.99094	0.718488	0.524887	ENSG00000063438	AHRR	aryl-hydrocarbon receptor repressor	Q3U1U7	Ahrr			YES
5734	118.66	101.999	93.2578	61.046	181.782	237.09	161.667	222.456	147.245	0.925855	0.197098	4.69744	2.63444e-06	0.000102108	3.99094	0.824689	0.902944	ENSG00000171522	PTGER4	prostaglandin E receptor 4	P32240	Ptger4	YES	YES	YES
56479	205.045	183.759	254.094	108.526	79.741	60.4533	100.89	62.1197	131.829	-1.04493	0.222674	-4.69264	2.69708e-06	0.000104145	3.98236	-0.551207	-1.48786	ENSG00000185760	KCNQ5	potassium voltage-gated channel subfamily Q member 5	Q9JK45	Kcnq5
664	3343.37	4827.93	3988.46	5571.47	2393.58	1865.55	2911.23	2478.07	3422.46	-0.78734	0.167987	-4.68692	2.77342e-06	0.000106816	3.97136	-0.927635	-0.693194	ENSG00000176171	BNIP3	BCL2 interacting protein 3	O55003	Bnip3
9618	1645.1	1502.46	1378.59	1348.44	917.697	1077.77	712.309	927.598	1188.75	-0.64572	0.137849	-4.68425	2.80992e-06	0.000107943	3.96681	-0.754276	-0.5453	ENSG00000076604	TRAF4	TNF receptor associated factor 4	Q61382	Traf4			YES
51657	353.132	426.613	389.25	478.872	591.3	619.646	666.119	736.202	532.642	0.624845	0.133422	4.68322	2.82408e-06	0.000108208	3.96574	0.433152	0.792545	ENSG00000127952	STYXL1	serine/threonine/tyrosine interacting like 1
889	517.358	545.611	516.297	545.344	815.656	681.989	963.927	817.629	675.476	0.590175	0.126108	4.6799	2.87016e-06	0.000109411	3.96094	0.650401	0.496398	ENSG00000001631	KRIT1	KRIT1, ankyrin repeat containing	Q6S5J6	Krit1
9856	6.64497	4.04756	8.10937	6.78289	28.3824	22.67	32.8197	27.702	17.1449	1.26163	0.269581	4.67995	2.86949e-06	0.000109411	3.96094	0.927724	0.580552	ENSG00000137261	KIAA0319	KIAA0319	Q5SZV5
6273	2342.82	4585.08	2582.84	5598.6	2106.38	1339.42	1534.02	1143.34	2654.06	-1.03799	0.221973	-4.67621	2.92224e-06	0.000111112	3.95424	-1.38851	-0.921684	ENSG00000196754	S100A2	S100 calcium binding protein A2
95681	148.088	138.427	122.992	168.216	281.121	264.483	239.462	214.9	197.211	0.725524	0.155199	4.6748	2.9424e-06	0.000111594	3.95236	0.660411	0.674899	ENSG00000106477	CEP41	centrosomal protein 41	Q99NF3	Cep41			YES
3998	4401.81	4551.08	4426.37	3957.14	5642.69	6437.33	5619.46	6021.41	5132.16	0.438598	0.0938408	4.67385	2.95598e-06	0.000111825	3.95146	0.382355	0.481444	ENSG00000074695	LMAN1	lectin, mannose binding 1	Q9D0F3	Lman1	YES		YES	YES
4739	447.111	250.139	290.586	195.347	758.891	610.201	696.507	515.425	470.526	0.94363	0.202023	4.6709	2.99886e-06	0.000113159	3.94631	1.53848	0.52896	ENSG00000111859	NEDD9	neural precursor cell expressed, developmentally down-regulated 9	O35177	Nedd9	YES	YES	YES
6850	13.2899	66.38	5.40625	74.6118	0	1.88917	0	0	20.1971	-1.19289	0.255493	-4.66897	3.02715e-06	0.000113774	3.94396	-2.40841	-0.338424	ENSG00000165025	SYK	spleen associated tyrosine kinase	P48025	Syk			YES
1813	2.84784	0	0	0	43.2494	12.2796	32.8197	10.0735	12.6587	1.22823	0.263076	4.66875	3.03042e-06	0.000113774	3.94396	1.53433	0.376422	ENSG00000149295	DRD2	dopamine receptor D2	P61168	Drd2
4698	1338.49	1271.74	1455.63	1743.2	2078.67	2101.7	2600.05	2938.93	1941.05	0.686141	0.147091	4.66474	3.09008e-06	0.000115723	3.93658	0.586067	0.790046	ENSG00000128609	NDUFA5	NADH:ubiquinone oxidoreductase subunit A5	Q9CPP6	Ndufa5		YES	YES					NDUFA5
83744	93.9788	85.8083	116.234	104.457	202.731	141.687	220.014	208.185	146.637	0.839603	0.18006	4.66292	3.11761e-06	0.000116461	3.93382	0.956183	0.574608	ENSG00000127081	ZNF484	zinc finger protein 484
7551	472.742	488.136	548.734	484.298	673.068	698.991	735.405	720.252	602.703	0.486214	0.104344	4.65971	3.16659e-06	0.000117701	3.92922	0.490451	0.44213	ENSG00000166526	ZNF3	zinc finger protein 3
1030	393.952	316.519	406.82	427.322	795.383	508.186	880.054	665.688	549.24	0.791353	0.169815	4.6601	3.16059e-06	0.000117701	3.92922	1.07249	0.499753	ENSG00000147883	CDKN2B	cyclin dependent kinase inhibitor 2B	P55271	Cdkn2b
494470	0	2.42854	2.70312	0	17.5701	27.3929	12.1554	15.9496	9.77496	1.25998	0.271271	4.64472	3.40541e-06	0.000126263	3.89872	0.613245	0.718874	ENSG00000141622	RNF165	ring finger protein 165	E9QAU8	Rnf165			YES
3316	14.2392	38.0471	18.9219	33.9144	6.75771	1.88917	2.43109	1.67891	14.7349	-1.27723	0.275311	-4.63924	3.49692e-06	0.000129334	3.88829	-1.10991	-0.599427	ENSG00000170276	HSPB2	heat shock protein family B (small) member 2	Q99PR8	Hspb2		YES	YES
7114	29030	30530.8	35224.4	31159.2	21609.8	22960.9	16975.1	22112.9	26200.4	-0.560276	0.120914	-4.63367	3.59248e-06	0.000132539	3.87766	-0.649973	-0.479998	ENSG00000205542	TMSB4X	thymosin beta 4 X-linked	P20065	Tmsb4x	YES	YES		YES
11201	256.306	240.425	239.227	238.758	410.869	327.77	416.932	366.002	312.036	0.603185	0.130266	4.63042	3.64925e-06	0.000134301	3.87192	0.70624	0.429143	ENSG00000101751	POLI	DNA polymerase iota	Q6R3M4	Poli
51622	491.727	406.375	390.601	354.067	664.283	667.82	602.91	613.641	523.928	0.594596	0.128528	4.62621	3.7241e-06	0.000136719	3.86417	0.670568	0.487475	ENSG00000122674	CCZ1	CCZ1 homolog, vacuolar protein trafficking and biogenesis associated	Q8C1Y8	Ccz1				YES
3242	12.3406	12.9522	5.40625	14.9224	45.9525	43.4508	30.3886	39.4544	25.6085	1.19478	0.258494	4.62208	3.79903e-06	0.000139127	3.85659	0.709371	0.879146	ENSG00000158104	HPD	4-hydroxyphenylpyruvate dioxygenase	P49429	Hpd
100506305	570.518	1013.51	625.773	991.658	225.032	398.614	301.455	468.416	574.372	-0.982597	0.212637	-4.621	3.81895e-06	0.000139513	3.85538	-1.78306	-0.412445	ENSG00000251381	LINC00958	long intergenic non-protein coding RNA 958
284418	0.949281	0.809513	1.35156	0	14.867	12.2796	12.1554	15.9496	7.29525	1.2464	0.269973	4.61675	3.898e-06	0.000142053	3.84755	0.639209	0.53018	ENSG00000180043	FAM71E2	family with sequence similarity 71 member E2
65108	2725.38	2464.97	2820.71	2496.1	1610.36	2073.36	1410.03	1669.68	2158.82	-0.597859	0.129633	-4.61192	3.98966e-06	0.000145039	3.83852	-0.684995	-0.52639	ENSG00000175130	MARCKSL1	MARCKS like 1	P28667	Marcksl1			YES
5063	81.6381	80.1417	91.9062	56.9763	152.724	127.519	198.134	154.46	117.937	0.877551	0.19048	4.60704	4.08436e-06	0.00014812	3.82939	1.0413	0.540144	ENSG00000077264	PAK3	p21 (RAC1) activated kinase 3	Q61036	Pak3			YES	YES				PAK3
9314	51.2612	83.3798	44.6016	54.2631	24.3278	18.8917	15.8021	21.8258	39.2941	-1.11941	0.243295	-4.60105	4.20363e-06	0.000152076	3.81794	-1.04966	-0.633926	ENSG00000136826	KLF4	Kruppel like factor 4	Q60793	Klf4	YES	YES	YES
100507600	9.49281	12.1427	14.8672	2.71316	50.0071	34.9496	48.6218	29.3809	25.2719	1.23294	0.268007	4.60042	4.21649e-06	0.000152172	3.81767	1.1765	0.566414	ENSG00000226806	LOC100507600	uncharacterized LOC100507600
8140	3425.95	2116.07	3645.16	1884.29	1322.48	1642.63	1030.78	1328.86	2049.53	-0.900002	0.195668	-4.59963	4.23241e-06	0.000152377	3.81708	-0.720873	-1.16851	ENSG00000103257	SLC7A5	solute carrier family 7 member 5	Q9Z127	Slc7a5			YES
2581	1098.32	1612.55	1289.39	1318.59	1864.45	2198.99	2046.98	2212.8	1705.26	0.606056	0.131817	4.59771	4.27163e-06	0.000153418	3.81412	0.385341	0.840212	ENSG00000054983	GALC	galactosylceramidase	P54818	Galc	YES	YES	YES	YES
26005	699.62	777.942	678.484	811.234	479.122	389.168	559.151	390.346	598.133	-0.65759	0.143235	-4.591	4.41133e-06	0.000158055	3.80119	-0.578177	-0.745556	ENSG00000168014	C2CD3	C2 calcium dependent domain containing 3	Q52KB6	C2cd3			YES
3880	6141.85	7914.6	6628.06	8106.91	3860.68	4978.9	3669.73	5077.86	5797.32	-0.659093	0.143614	-4.58934	4.44655e-06	0.000158935	3.79878	-1.05387	-0.323115	ENSG00000171345	KRT19	keratin 19	P19001	Krt19
4016	2248.85	1172.17	1904.35	950.961	3617.4	2946.15	3890.96	3167.26	2487.26	0.935046	0.204023	4.58305	4.58243e-06	0.0001634	3.78675	1.71845	0.531298	ENSG00000129038	LOXL1	lysyl oxidase like 1	P97873	Loxl1
4513	54361.5	59202.1	62697.6	57848.6	73284.7	76605.7	77221.1	79500.6	67590.2	0.380194	0.083185	4.57046	4.86644e-06	0.000173113	3.76167	0.346106	0.403138	ENSG00000198712	COX2	cytochrome c oxidase subunit II
139065	9.49281	77.7132	5.40625	63.7592	0	0	0	0	19.5464	-1.14517	0.250614	-4.56947	4.88959e-06	0.000173522	3.76064	-2.40746	-0.315065	ENSG00000179542	SLITRK4	SLIT and NTRK like family member 4	Q810B8	Slitrk4			YES
284307	17.0871	7.28561	22.9766	6.78289	55.4133	45.34	40.113	54.5646	31.1954	1.20103	0.263144	4.56416	5.01498e-06	0.000177549	3.75068	1.26646	0.680948	ENSG00000171649	ZIK1	zinc finger protein interacting with K protein 1	Q80YP6	Zik1			YES
100505881	889.476	813.56	925.82	850.574	1191.38	1114.61	1386.94	1381.74	1069.26	0.52024	0.114001	4.56347	5.03149e-06	0.000177712	3.75028	0.589236	0.43227	ENSG00000234456	MAGI2-AS3	MAGI2 antisense RNA 3
55154	564.822	508.374	464.937	581.972	368.295	356.108	365.879	334.103	443.061	-0.545823	0.119664	-4.56128	5.08428e-06	0.000179152	3.74678	-0.524883	-0.512783	ENSG00000125459	MSTO1	misato 1, mitochondrial distribution and morphology regulator	Q2YDW2	Msto1				YES
85025	247.762	270.377	241.93	271.316	359.51	367.443	446.105	435.677	330.015	0.599537	0.131494	4.55943	5.12934e-06	0.000180313	3.74397	0.504439	0.631601	ENSG00000135211	TMEM60	transmembrane protein 60	Q8K174	Tmem60
7001	2717.79	2589.63	2497.69	2681.95	1985.42	1889.17	1492.69	1396.01	2156.29	-0.594471	0.130764	-4.54612	5.4645e-06	0.000191643	3.71751	-0.566341	-0.612316	ENSG00000167815	PRDX2	peroxiredoxin 2	Q61171	Prdx2	YES		YES					PRDX2
284293	0.949281	4.85708	2.70312	9.49605	23.652	27.3929	20.6643	36.936	15.8313	1.25363	0.27597	4.54262	5.55591e-06	0.000194392	3.71132	0.571181	1.03965	ENSG00000221887	HMSD	histocompatibility minor serpin domain containing
9696	680.634	641.943	562.25	576.546	430.466	420.339	368.31	438.195	514.836	-0.542559	0.119477	-4.5411	5.59621e-06	0.000195343	3.7092	-0.561809	-0.479041	ENSG00000058453	CROCC	ciliary rootlet coiled-coil, rootletin	Q8CJ40	Crocc			YES
677802	0	1.61903	2.70312	5.42631	10.1366	20.7808	37.6819	40.2938	14.8302	1.23087	0.271425	4.53484	5.76477e-06	0.000200757	3.69733	0.72017	0.961	ENSG00000207181	SNORA14B	small nucleolar RNA, H/ACA box 14B
10135	3810.41	3265.57	3716.8	3323.62	4426.3	5474.8	4989.81	5852.68	4357.5	0.529211	0.116759	4.53252	5.82828e-06	0.000202495	3.69359	0.488942	0.569537	ENSG00000105835	NAMPT	nicotinamide phosphoribosyltransferase	Q99KQ4	Nampt	YES	YES	YES	YES
284349	67.3989	39.6661	51.3594	59.6894	119.612	104.849	141.003	100.735	85.539	0.919742	0.203022	4.53026	5.8911e-06	0.000204202	3.68994	1.03685	0.553523	ENSG00000167637	ZNF283	zinc finger protein 283
2736	397.749	195.902	374.383	183.138	115.557	143.577	123.986	97.3768	203.958	-1.00432	0.222141	-4.52109	6.15228e-06	0.000212495	3.67265	-0.56275	-1.40351	ENSG00000074047	GLI2	GLI family zinc finger 2	Q0VGT2	Gli2			YES
728661	1092.62	847.56	969.07	824.799	661.58	643.261	538.486	533.054	763.804	-0.609523	0.134839	-4.52037	6.17313e-06	0.000212495	3.67265	-0.445693	-0.738979	ENSG00000189339	SLC35E2B	solute carrier family 35 member E2B	Q8C811	Slc35e2
147184	390.154	351.328	424.391	458.523	244.629	270.151	246.756	280.378	333.289	-0.597206	0.132103	-4.52075	6.16202e-06	0.000212495	3.67265	-0.641039	-0.493824	ENSG00000167920	TMEM99	transmembrane protein 99
26608	804.041	730.18	816.344	775.963	1033.93	1165.62	1044.15	1053.52	927.968	0.444648	0.0984446	4.51673	6.28005e-06	0.000215678	3.66619	0.434311	0.428764	ENSG00000106638	TBL2	transducin beta like 2	Q9R099	Tbl2			YES	YES				TBL2
23232	606.59	589.325	597.391	607.747	440.603	330.604	431.518	325.708	491.186	-0.610045	0.135098	-4.51557	6.31472e-06	0.00021637	3.6648	-0.426314	-0.787793	ENSG00000108239	TBC1D12	TBC1 domain family member 12	Q6A039	Tbc1d12
100289187	1.89856	0.809513	5.40625	1.35658	24.3278	12.2796	24.3109	18.468	11.1071	1.23966	0.274651	4.51359	6.37385e-06	0.000217895	3.66175	1.02877	0.436259	ENSG00000244219	TMEM225B	transmembrane protein 225B
205	1937.48	2521.63	1885.43	2144.75	1231.93	1523.61	904.365	1282.69	1678.99	-0.710345	0.157455	-4.51143	6.4393e-06	0.000218245	3.66105	-1.05173	-0.412981	ENSG00000162433	AK4	adenylate kinase 4	Q9WUR9	Ak4			YES
65018	1005.29	780.37	817.695	856.001	557.511	552.581	571.306	642.183	722.867	-0.54531	0.12086	-4.51192	6.42443e-06	0.000218245	3.66105	-0.504054	-0.551797	ENSG00000158828	PINK1	PTEN induced kinase 1	Q99MQ3	Pink1	YES	YES	YES
6777	1725.79	1563.98	1752.98	1618.4	1238.01	1316.75	1186.37	1202.1	1450.55	-0.417171	0.092472	-4.51132	6.44267e-06	0.000218245	3.66105	-0.377032	-0.433039	ENSG00000173757	STAT5B	signal transducer and activator of transcription 5B	P42232	Stat5b			YES
391059	31.3263	27.5234	24.3281	37.9842	83.1199	84.0679	61.9928	59.6013	51.243	1.00292	0.222266	4.51224	6.41464e-06	0.000218245	3.66105	0.752288	0.795843	ENSG00000156869	FRRS1	ferric chelate reductase 1	Q8K385	Frrs1			YES
85236	457.553	245.282	482.508	245.541	555.484	1210.01	678.274	1468.21	667.857	1.0822	0.240069	4.50787	6.5482e-06	0.000221317	3.65498	1.19918	1.39788	ENSG00000197903	HIST1H2BK	histone cluster 1 H2B family member k
9144	1628.02	1817.36	1554.3	1923.63	858.23	1174.12	897.072	1275.13	1390.98	-0.663871	0.147289	-4.50726	6.56693e-06	0.000221448	3.65473	-1.04254	-0.349676	ENSG00000108639	SYNGR2	synaptogyrin 2	O55101	Syngr2	YES	YES	YES
1059	5746.95	5351.69	5967.15	4973.21	3448.46	4104.21	2967.14	4000	4569.85	-0.568482	0.126208	-4.50433	6.6583e-06	0.000224023	3.64971	-0.66031	-0.502267	ENSG00000125817	CENPB	centromere protein B	P27790	Cenpb	YES
144110	45.5655	38.0471	40.5469	44.7671	15.5427	15.1133	13.371	16.7891	28.7178	-1.08406	0.240725	-4.50331	6.69047e-06	0.000224598	3.64859	-0.770145	-0.682017	ENSG00000151117	TMEM86A	transmembrane protein 86A	Q9D8N3	Tmem86a			YES
81888	870.49	637.086	909.601	698.638	1173.14	1102.33	1484.18	1559.71	1054.4	0.704072	0.156364	4.50278	6.70696e-06	0.000224645	3.6485	0.920085	0.535186	ENSG00000178922	HYI	hydroxypyruvate isomerase (putative)	Q8R1F5	Hyi		YES	YES	YES
5376	515.459	438.756	536.57	461.236	675.771	885.074	679.489	936.832	641.149	0.65175	0.144775	4.50182	6.73748e-06	0.000225162	3.64751	0.545083	0.738841	ENSG00000109099	PMP22	peripheral myelin protein 22	P16646	Pmp22	YES
4092	1039.46	821.655	1042.05	797.668	1677.26	1396.09	1406.39	1307.03	1185.95	0.604719	0.134485	4.49657	6.9059e-06	0.000230274	3.63776	0.871564	0.359967	ENSG00000101665	SMAD7	SMAD family member 7	O35253	Smad7
2048	2810.82	2306.3	2347.66	2064.71	1557.65	1783.37	1261.74	1410.28	1942.82	-0.619712	0.137989	-4.49102	7.08819e-06	0.0002353	3.62838	-0.599981	-0.637136	ENSG00000133216	EPHB2	EPH receptor B2	P54763	Ephb2			YES
55502	141.443	127.093	109.477	99.0302	250.035	171.914	277.144	214.9	173.88	0.814588	0.181364	4.49145	7.07402e-06	0.0002353	3.62838	1.01871	0.498792	ENSG00000144485	HES6	hes family bHLH transcription factor 6	Q9JHE6	Hes6		YES	YES
347733	278.139	142.474	350.055	166.859	570.351	514.798	446.105	569.15	379.741	0.955021	0.212797	4.48795	7.19131e-06	0.000238192	3.62307	1.522	0.709826	ENSG00000137285	TUBB2B	tubulin beta 2B class IIb	Q9CWF2	Tubb2b	YES	YES	YES	YES				TUBB2B
54677	159.479	180.521	163.539	198.06	302.746	276.763	249.187	283.736	226.754	0.624511	0.13919	4.48675	7.23162e-06	0.000238996	3.62161	0.476178	0.682011	ENSG00000005469	CROT	carnitine O-octanoyltransferase	Q9DC50	Crot
89927	21.8335	18.6188	14.8672	27.1316	67.5771	34.9496	72.9327	68.8353	40.8432	1.11563	0.248962	4.48111	7.42545e-06	0.000244859	3.61108	1.00612	0.7161	ENSG00000166780	C16orf45	chromosome 16 open reading frame 45
115265	15.1885	24.2854	12.1641	18.9921	3.37886	2.83375	1.21554	1.67891	9.96713	-1.23268	0.275236	-4.47863	7.51232e-06	0.000245013	3.61081	-0.837174	-0.46857	ENSG00000145358	DDIT4L	DNA damage inducible transcript 4 like	Q8VHZ5	Ddit4l			YES
994	2788.99	2834.91	2751.78	3079.43	1744.84	2290.61	1605.73	1954.25	2381.32	-0.56026	0.125067	-4.47969	7.47512e-06	0.000245013	3.61081	-0.786156	-0.357268	ENSG00000101224	CDC25B	cell division cycle 25B	P30306	Cdc25b			YES
5142	27.5291	24.2854	21.625	12.2092	58.1163	65.1762	43.7596	94.0189	43.34	1.12267	0.25064	4.47923	7.4914e-06	0.000245013	3.61081	0.779761	0.991168	ENSG00000184588	PDE4B	phosphodiesterase 4B
7546	19.9349	6.4761	13.5156	5.42631	27.0309	175.692	23.0953	171.249	55.3025	1.2234	0.273115	4.47944	7.48409e-06	0.000245013	3.61081	0.729047	2.23691	ENSG00000043355	ZIC2	Zic family member 2	Q62520	Zic2
3782	3.79712	2.42854	2.70312	0	14.1912	23.6146	14.5865	23.5047	10.6032	1.23183	0.275043	4.47868	7.51058e-06	0.000245013	3.61081	0.597053	0.727186	ENSG00000143603	KCNN3	potassium calcium-activated channel subfamily N member 3	P58391	Kcnn3
83872	237.32	76.9037	212.195	122.092	455.47	368.387	544.564	334.942	293.984	1.05674	0.236081	4.47617	7.59928e-06	0.000247308	3.60676	2.0115	0.56516	ENSG00000143341	HMCN1	hemicentin 1	D3YXG0	Hmcn1			YES
10434	4036.34	4715.41	4333.11	4739.88	3182.88	3486.46	2772.66	3151.31	3802.26	-0.481067	0.107522	-4.47411	7.67292e-06	0.000249161	3.60352	-0.642315	-0.311766	ENSG00000120992	LYPLA1	lysophospholipase I	P97823	Lypla1
4641	9451.04	9115.92	8990.59	8597.99	6667.84	7479.21	6249.12	6241.35	7849.13	-0.427185	0.095505	-4.47291	7.71629e-06	0.000250025	3.60202	-0.443513	-0.398961	ENSG00000197879	MYO1C	myosin IC	Q9WTI7	Myo1c	YES	YES	YES
11240	82.5874	23.4759	66.2265	6.78289	7.43348	3.77833	3.64663	2.51836	24.5562	-1.21202	0.2711	-4.47075	7.7944e-06	0.000251892	3.59879	-0.378414	-1.92471	ENSG00000117115	PADI2	peptidyl arginine deiminase 2	Q08642	Padi2			YES
4281	813.534	599.039	660.914	545.344	1088.67	1056.99	1131.67	917.524	851.71	0.630452	0.141043	4.46993	7.82461e-06	0.000251892	3.59879	0.890434	0.389664	ENSG00000101871	MID1	midline 1	O70583	Mid1	YES			YES
283417	64.5511	73.6656	52.7109	85.4644	158.806	111.461	151.943	130.115	103.59	0.857605	0.191858	4.47	7.82202e-06	0.000251892	3.59879	0.774407	0.747702	ENSG00000177990	DPY19L2	dpy-19 like 2	P0CW70	Dpy19l2
4430	3552.21	3614.47	3822.22	3244.93	4764.86	4528.33	5603.66	5032.53	4270.4	0.467118	0.104603	4.46563	7.9835e-06	0.000256453	3.59099	0.562663	0.362986	ENSG00000128641	MYO1B	myosin IB	P46735	Myo1b			YES
152007	797.396	599.849	820.398	581.972	1294.78	1107.05	1151.12	1002.31	919.359	0.65001	0.145767	4.45924	8.22525e-06	0.00026365	3.57897	0.982006	0.362565	ENSG00000122694	GLIPR2	GLI pathogenesis related 2	Q9CYL5	Glipr2			YES
1803	447.111	194.283	455.476	174.999	127.045	108.627	138.572	109.129	219.405	-1.05545	0.236714	-4.45875	8.24397e-06	0.000263683	3.57892	-0.40862	-1.76825	ENSG00000197635	DPP4	dipeptidyl peptidase 4	P28843	Dpp4	YES	YES	YES	YES
821	17264.6	19175.7	17915	17752.2	14060.8	10881.6	12140.9	8882.27	14759.1	-0.60715	0.136405	-4.45109	8.54372e-06	0.000272686	3.56434	-0.479707	-0.783011	ENSG00000127022	CANX	calnexin	P35564	Canx	YES			YES
9275	967.317	984.367	1135.31	978.093	1361	1331.86	1417.33	1476.6	1206.49	0.44425	0.0998692	4.44832	8.65448e-06	0.000275631	3.55967	0.470718	0.396878	ENSG00000106635	BCL7B	BCL tumor suppressor 7B	Q921K9	Bcl7b		YES	YES	YES
4825	86.3845	140.046	93.2578	132.945	55.4133	37.7833	63.2083	41.9727	81.3763	-0.966317	0.217263	-4.44767	8.68055e-06	0.000275871	3.55929	-0.939617	-0.768973	ENSG00000163623	NKX6-1	NK6 homeobox 1	Q99MA9	Nkx6-1		YES
252995	27.5291	17.8093	31.0859	20.3487	52.7102	64.2316	55.9151	68.8353	42.3081	1.02702	0.230968	4.44657	8.7253e-06	0.000276703	3.55799	0.863753	0.705928	ENSG00000160097	FNDC5	fibronectin type III domain containing 5	Q8K4Z2	Fndc5	YES	YES	YES
728192	12.3406	25.9044	24.3281	25.775	43.9251	61.3979	82.657	67.1564	42.9356	1.09767	0.247042	4.44328	8.8598e-06	0.000280372	3.55227	0.750348	0.961868	ENSG00000233532	LINC00460	long intergenic non-protein coding RNA 460
50650	90.1817	126.284	90.5547	126.162	164.212	232.367	195.703	224.134	156.2	0.800208	0.180191	4.44088	8.95916e-06	0.000282916	3.54834	0.418117	1.08568	ENSG00000163947	ARHGEF3	Rho guanine nucleotide exchange factor 3	Q91X46	Arhgef3							ARHGEF3	ARHGEF3
101928841	168.023	95.5225	125.695	122.092	335.858	245.592	252.833	199.79	193.176	0.868302	0.195564	4.43998	8.99661e-06	0.000283498	3.54745	1.21645	0.487021	NA	LOC101928841	collagen alpha-1(II) chain-like
2637	77.841	81.7608	78.3906	77.3249	30.4097	27.3929	42.5441	44.4911	57.5194	-0.932355	0.21018	-4.43597	9.16566e-06	0.000288215	3.54028	-0.772869	-0.685694	ENSG00000168505	GBX2	gastrulation brain homeobox 2	P48031	Gbx2
23558	1522.65	1542.93	1346.16	1644.17	1057.58	1131.61	974.867	1137.46	1294.68	-0.473796	0.106843	-4.43451	9.22832e-06	0.000289575	3.53824	-0.618207	-0.312311	ENSG00000132471	WBP2	WW domain binding protein 2	P97765	Wbp2	YES	YES	YES	YES				WBP2
144165	1584.35	1235.32	1558.35	1200.57	2186.8	2389.79	1992.28	1961.81	1763.66	0.576818	0.130102	4.43357	9.26871e-06	0.000289957	3.53767	0.737252	0.445924	ENSG00000139174	PRICKLE1	prickle planar cell polarity protein 1	Q3U5C7	Prickle1
23148	47.464	14.5712	40.5469	17.6355	101.366	114.295	69.286	94.0189	62.3979	1.1346	0.255925	4.43332	9.27939e-06	0.000289957	3.53767	1.4719	0.842686	ENSG00000136274	NACAD	NAC alpha domain containing	Q5SWP3	Nacad
2064	1912.8	1578.55	1715.13	1656.38	1167.73	1355.48	1032	1123.19	1442.66	-0.5255	0.118603	-4.43074	9.39117e-06	0.000292835	3.53338	-0.529553	-0.50778	ENSG00000141736	ERBB2	erb-b2 receptor tyrosine kinase 2	P70424	Erbb2	YES			YES
5570	2.84784	20.2378	8.10937	23.0618	81.7683	46.2846	60.7772	52.8857	36.9966	1.20923	0.272972	4.42986	9.42947e-06	0.000293416	3.53252	1.06147	1.22726	ENSG00000135549	PKIB	cAMP-dependent protein kinase inhibitor beta	Q04758	Pkib			YES
221035	2877.27	2591.25	2595	2433.7	2059.75	1813.6	1794.14	1522.77	2210.94	-0.519932	0.117447	-4.42696	9.55686e-06	0.000296432	3.52808	-0.368455	-0.665318	ENSG00000165476	REEP3	receptor accessory protein 3	Q99KK1	Reep3	YES		YES
923	24.6813	38.8566	22.9766	37.9842	65.5498	103.904	93.5969	61.2802	56.1037	1.03983	0.234898	4.42675	9.56617e-06	0.000296432	3.52808	0.695356	1.03385	ENSG00000013725	CD6	CD6 molecule	Q61003	Cd6
10628	462.3	381.28	501.43	515.5	637.252	915.301	683.136	887.304	622.938	0.685253	0.154926	4.4231	9.72927e-06	0.000300861	3.52163	0.509991	0.840054	ENSG00000265972	TXNIP	thioredoxin interacting protein	Q8BG60	Txnip	YES	YES
64283	561.025	715.609	520.351	611.817	425.06	288.098	391.405	300.525	476.736	-0.706851	0.159833	-4.42245	9.75884e-06	0.00030115	3.52122	-0.650721	-0.783604	ENSG00000214944	ARHGEF28	Rho guanine nucleotide exchange factor 28	P97433	Arhgef28							ARHGEF28	ARHGEF28
6009	2853.54	2989.53	3346.47	3456.56	4190.46	4241.18	4273.86	4497.8	3731.17	0.430484	0.0973987	4.41981	9.87854e-06	0.000304214	3.51682	0.372749	0.476035	ENSG00000106615	RHEB	Ras homolog, mTORC1 binding	Q921J2	Rheb	YES	YES	YES					RHEB
9120	28.4784	33.19	35.1406	27.1316	73.6591	104.849	49.8373	81.4271	54.2141	1.02162	0.231248	4.41786	9.96827e-06	0.000306344	3.51379	0.637261	0.989633	ENSG00000108932	SLC16A6	solute carrier family 16 member 6	B1AT66	Slc16a6
29984	204.095	176.474	191.922	158.72	116.233	79.345	115.477	94.8584	142.14	-0.758321	0.17171	-4.41629	1.00407e-05	0.000307936	3.51154	-0.447467	-0.934719	ENSG00000173156	RHOD	ras homolog family member D	P97348	Rhod			YES			RHOD
255488	469.894	295.472	429.797	374.416	225.708	259.76	172.607	208.185	304.48	-0.759939	0.172316	-4.41014	1.03306e-05	0.000316174	3.50007	-0.644742	-0.823322	ENSG00000137393	RNF144B	ring finger protein 144B	Q8BKD6	Rnf144b		YES
9668	238.269	236.378	201.383	252.323	347.346	344.773	386.543	332.424	292.43	0.565816	0.128344	4.40859	1.04048e-05	0.000317793	3.49786	0.520566	0.542376	ENSG00000256087	ZNF432	zinc finger protein 432
7517	469.894	544.802	496.023	645.731	829.847	797.228	836.295	760.546	672.546	0.550272	0.124839	4.40787	1.04392e-05	0.000318193	3.49731	0.450849	0.640501	ENSG00000126215	XRCC3	X-ray repair cross complementing 3	Q9CXE6	Xrcc3			YES
79989	370.219	362.662	387.898	417.826	512.235	532.745	573.737	606.926	470.531	0.509882	0.115817	4.40248	1.07018e-05	0.000325533	3.48741	0.433279	0.538155	ENSG00000105948	TTC26	tetratricopeptide repeat domain 26	Q8BS45	Ttc26				YES
11145	868.592	1074.22	878.515	1226.35	735.915	505.352	617.497	507.031	801.684	-0.702322	0.159716	-4.39731	1.09598e-05	0.000331654	3.47931	-0.714548	-0.721427	ENSG00000176485	PLA2G16	phospholipase A2 group XVI
808	6792.1	8636.69	7267.35	8501.67	5731.22	5433.24	5621.89	5454.78	6679.87	-0.469239	0.106715	-4.39712	1.09698e-05	0.000331654	3.47931	-0.578003	-0.34664	ENSG00000160014	CALM3	calmodulin 3	P0DP28	Calm3	YES		YES					CALM3
5733	0	3.23805	2.70312	0	12.1639	17.9471	17.0176	22.6653	9.46688	1.19293	0.271252	4.39785	1.09326e-05	0.000331654	3.47931	0.56011	0.690323	ENSG00000050628	PTGER3	prostaglandin E receptor 3	P30557	Ptger3		YES
10939	1740.03	1725.07	1759.73	1787.97	2342.9	2470.08	2242.68	2150.68	2027.39	0.382993	0.0871552	4.39438	1.11087e-05	0.000335173	3.47473	0.363926	0.384386	ENSG00000141385	AFG3L2	AFG3 like matrix AAA peptidase subunit 2	Q8JZQ2	Afg3l2	YES							AFG3L2
3217	971.114	879.94	1033.95	946.891	599.409	728.273	500.804	661.49	790.234	-0.581706	0.132462	-4.39151	1.12565e-05	0.000338946	3.46987	-0.680315	-0.484473	ENSG00000260027	HOXB7	homeobox B7	P09024	Hoxb7			YES	YES
79970	123.406	142.474	104.07	93.6039	193.271	183.249	235.816	230.011	163.238	0.754775	0.172165	4.38401	1.16513e-05	0.000350127	3.45577	0.686272	0.692157	ENSG00000133624	ZNF767P	zinc finger family member 767, pseudogene
10984	145.24	105.237	122.992	86.821	288.554	263.539	226.091	162.854	175.166	0.871516	0.198892	4.38185	1.17676e-05	0.000352909	3.45234	1.17898	0.524649	ENSG00000269821	KCNQ1OT1	KCNQ1 opposite strand/antisense transcript 1
348938	115.812	51.8088	72.9844	56.9763	20.9489	27.3929	20.6643	4.19727	46.3481	-1.18667	0.271097	-4.3773	1.20158e-05	0.000358213	3.44586	-0.811097	-1.2081	ENSG00000172548	NIPAL4	NIPA like domain containing 4	Q8BZF2	Nipal4			YES
22874	602.793	616.849	570.359	438.175	366.268	193.64	345.215	221.616	419.364	-0.844564	0.192941	-4.37731	1.20154e-05	0.000358213	3.44586	-0.518588	-1.32921	ENSG00000143850	PLEKHA6	pleckstrin homology domain containing A6	Q7TQG1	Plekha6
10493	6087.74	5035.98	5914.44	5050.54	2391.55	4049.43	2292.52	3553.41	4296.95	-0.753673	0.172178	-4.37729	1.20165e-05	0.000358213	3.44586	-1.06837	-0.621079	ENSG00000108828	VAT1	vesicle amine transport 1	Q62465	Vat1	YES							VAT1
55125	746.135	871.845	792.015	843.791	1340.73	1024.87	1705.41	1263.38	1073.52	0.65522	0.149798	4.37401	1.21983e-05	0.000362904	3.44021	0.768419	0.535851	ENSG00000101639	CEP192	centrosomal protein 192										CEP192
55132	925.549	941.463	952.851	1139.53	675.771	587.531	762.147	637.986	827.853	-0.541586	0.123916	-4.37058	1.23915e-05	0.000367918	3.43425	-0.501513	-0.564315	ENSG00000138709	LARP1B	La ribonucleoprotein domain family member 1B
257415	717.656	794.132	858.242	864.14	1198.14	1109.88	1118.3	1069.47	966.246	0.459617	0.105249	4.36695	1.25993e-05	0.000373344	3.42789	0.452879	0.441289	ENSG00000234545	FAM133B	family with sequence similarity 133 member B	Q9CVI2	Fam133b
91156	661.649	641.943	477.101	344.571	241.25	227.644	352.508	232.529	397.4	-0.863675	0.197826	-4.36583	1.26641e-05	0.000373461	3.42775	-0.630656	-1.14021	ENSG00000163395	IGFN1	immunoglobulin-like and fibronectin type III domain containing 1	Q3KNY0	Igfn1		YES
7739	846.758	1103.37	766.336	914.334	471.688	642.316	443.674	600.21	723.585	-0.684827	0.156849	-4.36616	1.2645e-05	0.000373461	3.42775	-1.06472	-0.342735	ENSG00000147394	ZNF185	zinc finger protein 185 with LIM domain	Q62394	Zfp185	YES	YES	YES	YES
10901	260.103	282.52	279.773	294.377	398.705	421.284	401.13	382.791	340.085	0.5	0.114532	4.36558	1.26784e-05	0.000373461	3.42775	0.423459	0.514461	ENSG00000157326	DHRS4	dehydrogenase/reductase 4	Q99LB2	Dhrs4			YES
284611	437.618	416.899	454.125	389.338	266.254	307.934	200.565	276.181	343.614	-0.636365	0.145887	-4.36203	1.28863e-05	0.000378836	3.42155	-0.697316	-0.537869	ENSG00000162636	FAM102B	family with sequence similarity 102 member B	Q8BQS4	Fam102b			YES
80150	436.669	500.279	431.148	558.91	344.643	315.491	305.102	303.043	399.411	-0.565746	0.129712	-4.36154	1.2915e-05	0.000378933	3.42144	-0.642209	-0.431191	ENSG00000162174	ASRGL1	asparaginase like 1	Q8C0M9	Asrgl1			YES
11112	493.626	505.945	594.687	526.352	829.847	675.377	842.372	763.064	653.909	0.526784	0.120826	4.35985	1.30155e-05	0.00038113	3.41893	0.646786	0.374924	ENSG00000106049	HIBADH	3-hydroxyisobutyrate dehydrogenase	Q99L13	Hibadh	YES	YES	YES
85453	637.917	613.611	670.375	628.096	455.47	298.488	404.776	237.566	493.287	-0.768285	0.176252	-4.35902	1.30645e-05	0.000381817	3.41814	-0.490275	-1.14587	ENSG00000180543	TSPYL5	TSPY like 5	Q69ZB3	Tspyl5		YES	YES
23043	280.038	342.424	289.234	272.672	511.559	422.229	538.486	412.172	383.602	0.618359	0.141896	4.35783	1.3136e-05	0.000383154	3.41663	0.68771	0.496787	ENSG00000154310	TNIK	TRAF2 and NCK interacting kinase	P83510	Tnik			YES
79846	53.1597	35.6186	52.7109	52.9065	88.526	93.5137	116.692	97.3768	73.8131	0.871912	0.200185	4.35553	1.32743e-05	0.000386432	3.41293	0.85743	0.591448	ENSG00000105792	CFAP69	cilia and flagella associated protein 69	Q8BH53	Cfap69
5362	206.943	80.1417	182.461	42.0539	33.1128	44.3954	30.3886	30.2204	81.2146	-1.16513	0.26756	-4.35465	1.33281e-05	0.000387242	3.41202	-0.584489	-1.75207	ENSG00000076356	PLXNA2	plexin A2	P70207	Plxna2			YES
10371	296.176	239.616	301.398	173.642	378.432	562.027	421.794	561.595	366.835	0.806738	0.185402	4.3513	1.35333e-05	0.000392439	3.40623	0.823083	0.82701	ENSG00000075213	SEMA3A	semaphorin 3A	O08665	Sema3a			YES
55004	2087.47	1942.02	2270.62	2013.16	1572.52	1636.96	1485.4	1496.75	1813.11	-0.411327	0.0945598	-4.34991	1.36191e-05	0.000394161	3.40433	-0.357765	-0.442802	ENSG00000149357	LAMTOR1	late endosomal/lysosomal adaptor, MAPK and MTOR activator 1	Q9CQ22	Lamtor1	YES		YES	YES
8463	295.226	251.758	270.312	318.796	189.892	153.967	177.47	190.556	230.997	-0.621023	0.142801	-4.34888	1.36833e-05	0.000395253	3.40313	-0.549505	-0.599229	ENSG00000074219	TEAD2	TEA domain transcription factor 2	P48301	Tead2			YES
653784	1297.67	1269.32	1434.01	1340.3	981.22	973.865	972.436	1062.75	1166.44	-0.406755	0.093607	-4.34535	1.39054e-05	0.000399988	3.39795	-0.399636	-0.389246	ENSG00000173272	MZT2A	mitotic spindle organizing protein 2A	Q9CQ25	Mzt2				YES				MZT2A
1738	2258.34	2783.1	2654.47	3098.42	3742.42	3662.15	4231.31	4057.08	3310.91	0.51403	0.118304	4.345	1.39278e-05	0.000399988	3.39795	0.415307	0.622507	ENSG00000091140	DLD	dihydrolipoamide dehydrogenase	O08749	Dld	YES							DLD
84466	2.84784	18.6188	2.70312	4.06973	29.0582	89.7354	26.742	73.872	30.9559	1.19138	0.274196	4.345	1.39278e-05	0.000399988	3.39795	0.478446	2.00486	ENSG00000145794	MEGF10	multiple EGF like domains 10	Q6DIB5	Megf10		YES
83988	13.2899	18.6188	16.2187	10.8526	0.675771	0.944583	3.64663	0.839455	8.13582	-1.17734	0.270995	-4.34451	1.39589e-05	0.00040011	3.39782	-0.570989	-0.58717	ENSG00000104490	NCALD	neurocalcin delta	Q91X97	Ncald	YES	YES	YES	YES				NCALD
261729	90.1817	81.7608	47.3047	65.1157	179.079	148.3	139.788	124.239	109.471	0.877239	0.202008	4.34259	1.40814e-05	0.000402847	3.39486	0.872269	0.686932	ENSG00000157214	STEAP2	STEAP2 metalloreductase	Q8BWB6	Steap2	YES			YES
7113	5.69568	7.28561	9.46094	0	31.0855	50.0629	15.8021	36.936	19.5411	1.19744	0.276021	4.33823	1.43634e-05	0.000410126	3.38708	0.672727	1.00525	ENSG00000184012	TMPRSS2	transmembrane serine protease 2	Q9JIQ8	Tmprss2			YES
114799	553.431	606.325	639.289	626.739	803.492	837.845	1190.02	1018.26	784.425	0.617665	0.142448	4.33607	1.45056e-05	0.000413394	3.38364	0.624313	0.591234	ENSG00000141446	ESCO1	establishment of sister chromatid cohesion N-acetyltransferase 1	Q69Z69	Esco1
166614	506.916	135.189	489.266	124.805	114.205	76.5112	91.1659	71.3537	201.176	-1.15221	0.26581	-4.33471	1.45951e-05	0.000415153	3.38179	-0.270929	-2.35378	ENSG00000170390	DCLK2	doublecortin like kinase 2	Q6PGN3	Dclk2			YES
9235	2502.3	2847.06	2511.2	3021.1	3853.92	3792.5	3618.68	3567.68	3214.31	0.432019	0.0997	4.33319	1.46965e-05	0.00041724	3.37961	0.331041	0.533931	ENSG00000008517	IL32	interleukin 32										IL32
10052	2595.33	2783.91	2335.5	2470.33	1438.04	1993.07	1040.51	1401.89	2007.32	-0.715067	0.165099	-4.33114	1.48341e-05	0.000420346	3.37639	-1.01359	-0.489453	ENSG00000182963	GJC1	gap junction protein gamma 1	P28229	Gjc1			YES					GJC1
11183	1522.65	1576.93	1542.13	1595.34	1951.63	1987.4	2399.49	2253.94	1853.69	0.444854	0.102877	4.32412	1.53144e-05	0.000433133	3.36338	0.425571	0.448609	ENSG00000012983	MAP4K5	mitogen-activated protein kinase kinase kinase kinase 5	Q8BPM2	Map4k5
161436	81.6381	80.1417	50.0078	86.821	132.451	153.967	132.494	146.905	108.053	0.797188	0.184465	4.32161	1.54891e-05	0.000437246	3.35927	0.526308	0.864552	ENSG00000165521	EML5	echinoderm microtubule associated protein like 5	Q8BQM8	Eml5
1298	78.7903	63.142	87.8515	59.6894	122.99	155.856	117.908	153.62	104.981	0.807991	0.187021	4.32032	1.55802e-05	0.000438984	3.35755	0.737195	0.695779	ENSG00000049089	COL9A2	collagen type IX alpha 2 chain	Q07643	Col9a2			YES
6720	1952.67	1841.64	1409.68	1806.96	1258.96	1243.07	1055.09	1131.59	1462.46	-0.547979	0.12703	-4.31379	1.60482e-05	0.000451317	3.34552	-0.623907	-0.456191	ENSG00000072310	SREBF1	sterol regulatory element binding transcription factor 1	Q9WTN3	Srebf1	YES
84911	6.64497	3.23805	10.8125	4.06973	22.3005	29.2821	27.9575	26.0231	16.291	1.17656	0.272826	4.31251	1.61413e-05	0.000453081	3.34382	0.869059	0.587566	ENSG00000161298	ZNF382	zinc finger protein 382	B2RXC5	Zfp382
23333	771.765	982.748	708.219	815.303	1454.26	1192.06	1250.8	1134.94	1038.76	0.578058	0.134194	4.30765	1.65002e-05	0.000461417	3.33591	0.545681	0.613135	ENSG00000173852	DPY19L1	dpy-19 like C-mannosyltransferase 1	A6X919	Dpy19l1			YES
123016	453.756	479.231	459.531	644.375	748.755	720.717	909.227	879.749	661.918	0.627922	0.145767	4.30771	1.64955e-05	0.000461417	3.33591	0.511625	0.743303	ENSG00000165533	TTC8	tetratricopeptide repeat domain 8	Q8VD72	Ttc8				YES
6119	840.113	1005.41	1038	1155.8	1379.93	1511.33	1514.57	1949.21	1299.3	0.608646	0.141417	4.30391	1.67813e-05	0.0004684	3.32938	0.394768	0.816383	ENSG00000106399	RPA3	replication protein A3	Q9CQ71	Rpa3			YES
101929407	13.2899	8.90464	22.9766	13.5658	1.35154	1.88917	0	1.67891	7.95707	-1.15855	0.269374	-4.3009	1.70106e-05	0.000473377	3.32479	-0.522037	-0.642738	ENSG00000225706	PTPRD-AS1	PTPRD antisense RNA 1
10449	1109.71	1153.56	1186.67	1173.44	1422.5	1653.02	1498.77	1652.05	1356.21	0.416163	0.0967654	4.30074	1.70232e-05	0.000473377	3.32479	0.306944	0.501805	ENSG00000167315	ACAA2	acetyl-CoA acyltransferase 2	Q8BWT1	Acaa2			YES
56894	2306.75	2140.35	2227.37	1999.6	1518.46	1755.98	1499.98	1610.91	1882.43	-0.427348	0.0993877	-4.29981	1.70948e-05	0.000474484	3.32378	-0.44024	-0.400788	ENSG00000160216	AGPAT3	1-acylglycerol-3-phosphate O-acyltransferase 3	Q9D517	Agpat3	YES	YES	YES	YES
4907	2442.5	2888.34	2584.19	2140.68	3355.88	4032.42	3425.4	4222.46	3136.48	0.547222	0.127299	4.2987	1.71801e-05	0.000475965	3.32242	0.399304	0.68856	ENSG00000135318	NT5E	5'-nucleotidase ecto	Q61503	Nt5e
203328	97.7759	84.1893	104.07	74.6118	47.304	43.4508	41.3285	49.5278	67.7823	-0.8387	0.195337	-4.2936	1.75797e-05	0.000486133	3.31325	-0.587131	-0.762516	ENSG00000157303	SUSD3	sushi domain containing 3	Q9D176	Susd3
727936	32.2755	40.4756	33.7891	40.6973	62.8467	102.015	69.286	107.45	61.1044	0.960146	0.223659	4.29289	1.76359e-05	0.000486784	3.31266	0.463994	1.10652	ENSG00000172986	GXYLT2	glucoside xylosyltransferase 2	Q810K9	Gxylt2			YES
376267	533.496	573.135	452.773	522.283	682.529	796.283	754.853	765.583	635.117	0.498615	0.116299	4.28736	1.80808e-05	0.00049814	3.30265	0.356013	0.609797	ENSG00000139998	RAB15	RAB15, member RAS oncogene family	Q8K386	Rab15			YES
4897	11.3914	11.3332	4.05469	8.13947	24.3278	48.1737	25.5264	45.3306	22.2846	1.16091	0.270986	4.28402	1.83546e-05	0.000504752	3.29692	0.527838	1.03027	ENSG00000091129	NRCAM	neuronal cell adhesion molecule	Q810U4	Nrcam			YES
143888	632.221	729.371	578.469	699.994	2002.99	842.568	2164.89	990.557	1080.13	0.946367	0.220968	4.28283	1.84534e-05	0.000506534	3.29539	1.4592	0.555218	ENSG00000178202	KDELC2	KDEL motif containing 2
23324	420.531	412.042	446.016	402.904	575.081	575.251	572.522	568.311	496.582	0.431728	0.100835	4.28151	1.85626e-05	0.000508594	3.29363	0.450987	0.370995	ENSG00000013288	MAN2B2	mannosidase alpha class 2B member 2	O54782	Man2b2	YES	YES	YES	YES
101060146	7.59425	1.61903	4.05469	2.71316	18.2458	20.7808	23.0953	26.8626	13.1207	1.18135	0.275962	4.28084	1.86186e-05	0.000509194	3.29312	0.81339	0.594386	ENSG00000278530	CHMP1B2P	charged multivesicular body protein 1B2, pseudogene
5137	1335.64	720.466	1367.78	656.584	338.561	569.584	317.257	543.967	731.23	-0.955848	0.22338	-4.27903	1.8771e-05	0.00051242	3.29037	-0.990398	-1.18817	ENSG00000154678	PDE1C	phosphodiesterase 1C	Q64338	Pde1c			YES
6482	971.114	1144.65	927.172	742.048	675.096	577.14	585.893	495.278	764.799	-0.642822	0.150243	-4.27855	1.88116e-05	0.000512589	3.29023	-0.532154	-0.753703	ENSG00000008513	ST3GAL1	ST3 beta-galactoside alpha-2,3-sialyltransferase 1	P54751	St3gal1	YES	YES	YES	YES
4123	842.961	663.8	631.18	647.088	1198.14	944.583	1022.27	1061.91	876.492	0.564552	0.132051	4.27524	1.9093e-05	0.00051931	3.28457	0.709246	0.408228	ENSG00000140400	MAN2C1	mannosidase alpha class 2C member 1	Q91W89	Man2c1	YES	YES	YES
5001	505.017	631.42	589.281	643.018	784.571	823.676	1007.69	973.768	744.805	0.562886	0.131687	4.27442	1.91632e-05	0.000520268	3.28377	0.448365	0.662543	ENSG00000164815	ORC5	origin recognition complex subunit 5	Q9WUV0	Orc5
54749	686.33	633.039	632.531	543.988	848.769	826.51	954.203	951.942	759.664	0.494459	0.115713	4.27316	1.9272e-05	0.000522272	3.2821	0.563284	0.402814	ENSG00000086289	EPDR1	ependymin related 1	Q99M71	Epdr1			YES
135228	4326.82	4029.75	3711.39	3662.76	3023.4	3089.73	2730.11	2736.62	3413.82	-0.427146	0.100084	-4.26787	1.97347e-05	0.000533839	3.27259	-0.405357	-0.432977	ENSG00000156535	CD109	CD109 molecule	Q8R422	Cd109			YES
26270	56.9568	38.8566	35.1406	65.1157	14.1912	13.2242	25.5264	11.7524	32.5955	-1.09719	0.257166	-4.26647	1.98588e-05	0.000536225	3.27065	-0.758315	-0.85569	ENSG00000116663	FBXO6	F-box protein 6	Q9QZN4	Fbxo6	YES	YES	YES	YES
8420	903.715	1184.32	879.867	1313.17	769.704	508.186	633.299	575.866	846.015	-0.704695	0.165232	-4.26488	2.0001e-05	0.000538113	3.26913	-0.77801	-0.656054	ENSG00000242125	SNHG3	small nucleolar RNA host gene 3
2296	132.899	96.332	145.969	108.526	458.849	144.521	606.557	228.332	240.248	1.08574	0.254564	4.26512	1.99799e-05	0.000538113	3.26913	2.07493	0.33653	ENSG00000054598	FOXC1	forkhead box C1	Q61572	Foxc1	YES	YES	YES	YES
26018	7.59425	10.5237	2.70312	5.42631	16.8943	51.9521	21.8798	64.638	22.7014	1.17691	0.275995	4.26424	2.00586e-05	0.000538692	3.26866	0.41801	1.40046	ENSG00000144749	LRIG1	leucine rich repeats and immunoglobulin like domains 1	P70193	Lrig1		YES	YES
10238	3481.96	3288.24	3246.45	3276.14	2257.75	2761.02	1913.27	2066.74	2786.45	-0.532194	0.124866	-4.2621	2.02511e-05	0.000542882	3.26529	-0.626904	-0.440419	ENSG00000136485	DCAF7	DDB1 and CUL4 associated factor 7	P61963	Dcaf7	YES			YES				DCAF7
4703	3.79712	1.61903	2.70312	0	16.8943	15.1133	19.4487	14.2707	9.23079	1.16936	0.274394	4.26161	2.02959e-05	0.000543108	3.26511	0.790975	0.443191	ENSG00000183091	NEB	nebulin
29943	284.784	234.759	332.484	180.425	76.3622	142.632	86.3037	153.62	186.421	-0.936633	0.220156	-4.25441	2.09596e-05	0.000559862	3.25192	-1.11577	-0.890124	ENSG00000142623	PADI1	peptidyl arginine deiminase 1	Q9Z185	Padi1
83937	124.356	149.76	100.016	189.921	77.0379	51.0075	72.9327	67.9958	104.128	-0.883098	0.20789	-4.24792	2.15766e-05	0.000575312	3.2401	-0.940163	-0.642114	ENSG00000107551	RASSF4	Ras association domain family member 4	Q8CB96	Rassf4			YES
8566	3324.38	2209.97	3285.65	2265.49	1204.9	1861.77	954.203	1668	2096.79	-0.82318	0.19396	-4.24408	2.19489e-05	0.000584193	3.23344	-0.992876	-0.852635	ENSG00000160209	PDXK	pyridoxal kinase	Q8K183	Pdxk				YES
8660	3678.46	1793.07	3055.88	1233.13	816.332	1377.2	598.048	1021.62	1696.72	-1.01366	0.239508	-4.23227	2.31347e-05	0.000614656	3.21137	-0.998433	-1.36789	ENSG00000185950	IRS2	insulin receptor substrate 2	P81122	Irs2	YES	YES	YES	YES
56257	1724.84	1754.21	1992.2	1744.56	2410.48	2273.61	2669.34	2397.48	2120.84	0.420013	0.0992808	4.23055	2.33116e-05	0.000618255	3.20883	0.508367	0.318154	ENSG00000146834	MEPCE	methylphosphate capping enzyme	Q8K3A9	Mepce	YES	YES	YES					MEPCE
84059	57.9061	62.3325	28.3828	62.4026	14.867	6.61208	20.6643	20.9864	34.2692	-1.11772	0.264366	-4.22791	2.35867e-05	0.00062444	3.20451	-1.07409	-0.659302	ENSG00000164199	ADGRV1	adhesion G protein-coupled receptor V1	Q8VHN7	Adgrv1			YES
151963	1119.2	1164.08	1155.59	978.093	1809.72	1883.5	1493.9	1397.69	1375.22	0.542796	0.128495	4.22427	2.3972e-05	0.000633515	3.19824	0.580615	0.492643	ENSG00000180611	MB21D2	Mab-21 domain containing 2	Q8C525	Mb21d2
11186	726.2	760.942	670.375	773.249	1032.58	1204.34	895.856	1164.32	903.483	0.523059	0.123939	4.2203	2.43978e-05	0.000642489	3.19213	0.307373	0.715142	ENSG00000068028	RASSF1	Ras association domain family member 1	Q99MK9	Rassf1	YES	YES	YES
10384	78.7903	91.4749	70.2812	73.2552	162.185	134.131	176.254	116.684	112.882	0.781281	0.185116	4.22049	2.43771e-05	0.000642489	3.19213	0.82223	0.558108	ENSG00000111801	BTN3A3	butyrophilin subfamily 3 member A3
282566	18.9856	16.1903	18.9219	12.2092	3.37886	2.83375	2.43109	0	9.36883	-1.1534	0.273649	-4.21487	2.49918e-05	0.000656971	3.18245	-0.528519	-0.649615	ENSG00000260583	LINC00515	long intergenic non-protein coding RNA 515
10980	2203.28	2335.44	2354.42	2284.48	3035.56	2809.19	2900.29	2891.08	2601.72	0.335521	0.0796134	4.21437	2.50473e-05	0.00065727	3.18226	0.342303	0.313461	ENSG00000168090	COPS6	COP9 signalosome subunit 6	O88545	Cops6	YES			YES				COPS6
4521	456.604	476.803	564.953	594.181	764.973	727.329	734.189	827.702	643.342	0.520979	0.123733	4.21049	2.54813e-05	0.000667484	3.17556	0.449521	0.559509	ENSG00000106268	NUDT1	nudix hydrolase 1	P53368	Nudt1			YES
57337	177.515	233.949	167.594	246.897	349.374	316.435	391.405	318.153	275.165	0.666728	0.158484	4.2069	2.58895e-05	0.000676988	3.16942	0.552987	0.759187	ENSG00000138468	SENP7	SUMO specific peptidase 7	Q8BUH8	Senp7
64097	266.748	172.426	251.391	122.092	120.287	55.7304	81.4415	43.6516	139.221	-1.03546	0.246206	-4.20568	2.603e-05	0.000679468	3.16783	-0.426975	-1.87244	ENSG00000129595	EPB41L4A	erythrocyte membrane protein band 4.1 like 4A	P52963	Epb41l4a			YES
6464	5313.12	3907.52	4864.27	3461.99	2963.26	2542.82	3042.51	2603.99	3587.43	-0.605858	0.144175	-4.20224	2.64285e-05	0.000685279	3.16413	-0.288394	-0.931683	ENSG00000160691	SHC1	SHC adaptor protein 1	P98083	Shc1	YES			YES
25932	11735	10641	11514	9856.9	8590.41	8422.85	8034.75	7397.28	9524.02	-0.416783	0.0991828	-4.20217	2.64365e-05	0.000685279	3.16413	-0.295664	-0.524204	ENSG00000169504	CLIC4	chloride intracellular channel 4	Q9QYB1	Clic4	YES
283659	89.2324	66.38	56.7656	54.2631	131.775	121.851	167.745	115.005	100.377	0.838196	0.199443	4.20269	2.63757e-05	0.000685279	3.16413	0.995986	0.496342	ENSG00000166450	PRTG	protogenin	Q2EY15	Prtg			YES
9429	69.2975	66.38	139.211	51.55	173.673	173.803	210.289	179.643	132.981	0.937802	0.223157	4.20244	2.64053e-05	0.000685279	3.16413	1.33122	0.578465	ENSG00000118777	ABCG2	ATP binding cassette subfamily G member 2 (Junior blood group)	Q7TMS5	Abcg2			YES
10209	14932.2	14835.9	14411.7	14900.7	10011.6	12122.8	7599.59	8576.71	12173.9	-0.582499	0.138757	-4.19798	2.69308e-05	0.00069688	3.15684	-0.721566	-0.462731	ENSG00000173812	EIF1	eukaryotic translation initiation factor 1	P48024	Eif1	YES	YES	YES	YES
23542	56.9568	131.141	60.8203	172.285	25.0035	39.6725	15.8021	41.9727	67.9568	-1.11598	0.265895	-4.19707	2.70395e-05	0.000698481	3.15585	-2.01177	-0.318214	ENSG00000008735	MAPK8IP2	mitogen-activated protein kinase 8 interacting protein 2	Q9ERE9	Mapk8ip2			YES
5577	223.081	186.188	193.273	164.146	278.418	329.659	275.929	357.608	251.038	0.635941	0.15163	4.19403	2.74037e-05	0.000706665	3.15079	0.569938	0.629012	ENSG00000005249	PRKAR2B	protein kinase cAMP-dependent type II regulatory subunit beta	P31324	Prkar2b			YES
989	7330.35	7395.71	8210.74	8515.24	9667.58	10313	11568.3	11535.8	9317.09	0.437297	0.104333	4.19134	2.77308e-05	0.000713865	3.14638	0.393058	0.474472	ENSG00000122545	39326	septin 7
161823	293.328	276.044	302.75	341.858	406.814	431.674	497.158	455.824	375.681	0.53146	0.126873	4.18891	2.80296e-05	0.000720313	3.14248	0.48963	0.518969	ENSG00000168803	ADAL	adenosine deaminase like	Q80SY6	Adal				YES
440712	81.6381	89.0464	77.039	105.813	45.9525	33.0604	54.6995	37.7755	65.6281	-0.869475	0.207605	-4.18812	2.81273e-05	0.000721579	3.14172	-0.696107	-0.735627	ENSG00000263961	RHEX	regulator of hemoglobinization and erythroid cell expansion
8682	9801.32	10955.1	10198.9	11465.8	7805.83	7561.39	8659.54	8002.52	9306.3	-0.393346	0.0940795	-4.181	2.90234e-05	0.000743287	3.12884	-0.433739	-0.340486	ENSG00000162734	PEA15	proliferation and apoptosis adaptor protein 15	Q62048	Pea15a	YES	YES
9949	1163.82	875.893	1069.09	945.535	716.993	587.531	751.207	555.719	833.223	-0.590375	0.141218	-4.1806	2.90744e-05	0.000743318	3.12883	-0.296429	-0.891485	ENSG00000101935	AMMECR1	Alport syndrome, mental retardation, midface hypoplasia and elliptocytosis chromosomal region gene 1	Q9JHT5	Ammecr1			YES
440515	63.6018	86.6178	66.2265	122.092	189.216	133.186	224.876	166.212	131.504	0.88463	0.211703	4.17864	2.93261e-05	0.000748468	3.12583	0.81343	0.904154	ENSG00000081665	ZNF506	zinc finger protein 506
79154	76.8917	38.8566	18.9219	28.4881	9.4608	11.335	8.50881	10.0735	25.3171	-1.14264	0.273607	-4.17621	2.96404e-05	0.000755198	3.12194	-0.830438	-0.828744	ENSG00000278535	DHRS11	dehydrogenase/reductase 11	Q3U0B3	Dhrs11		YES	YES
7461	363.575	311.662	327.078	333.718	485.88	499.684	431.518	481.008	404.265	0.484823	0.116251	4.17047	3.03972e-05	0.000773157	3.11173	0.461115	0.457954	ENSG00000106665	CLIP2	CAP-Gly domain containing linker protein 2	Q9Z0H8	Clip2	YES	YES	YES	YES
3162	257.255	237.187	331.133	246.897	168.267	170.025	175.038	156.139	217.743	-0.622961	0.14943	-4.16893	3.06036e-05	0.000777082	3.10953	-0.434988	-0.707871	ENSG00000100292	HMOX1	heme oxygenase 1	P14901	Hmox1				YES
65258	188.907	138.427	183.812	191.277	266.254	267.317	311.179	274.502	227.709	0.622336	0.149461	4.16386	3.12908e-05	0.000793179	3.10063	0.695418	0.466253	ENSG00000154889	MPPE1	metallophosphoesterase 1	Q80XL7	Mppe1		YES	YES	YES
25914	334.147	285.758	286.531	261.82	464.931	407.115	447.32	406.296	361.74	0.528622	0.12699	4.16271	3.14496e-05	0.00079585	3.09917	0.661378	0.34889	ENSG00000176225	RTTN	rotatin	Q8R4Y8	Rttn
202	96.8266	59.0944	120.289	59.6894	236.52	167.191	195.703	140.189	134.438	0.915674	0.220549	4.1518	3.29867e-05	0.000833333	3.07918	1.50452	0.39878	ENSG00000112297	CRYBG1	crystallin beta-gamma domain containing 1										CRYBG1
5223	12197.3	13155.4	13627.8	13542.7	10410.3	7470.71	9945.59	8193.92	11068	-0.515035	0.124101	-4.15011	3.32313e-05	0.000838092	3.07671	-0.382308	-0.681768	ENSG00000171314	PGAM1	phosphoglycerate mutase 1	Q9DBJ1	Pgam1	YES		YES					PGAM1
7275	49.3626	28.3329	64.875	25.775	95.9595	173.803	70.5016	138.51	80.89	1.05187	0.25358	4.14806	3.353e-05	0.000844198	3.07356	1.05604	1.07343	ENSG00000166402	TUB	tubby bipartite transcription factor	P50586	Tub			YES
10370	12297.9	6392.72	12826.3	8002.45	4999.36	5590.99	5514.93	5594.13	7652.35	-0.756827	0.182487	-4.14729	3.36432e-05	0.000845617	3.07283	-0.435349	-1.11377	ENSG00000164442	CITED2	Cbp/p300 interacting transactivator with Glu/Asp rich carboxy-terminal domain 2	O35740	Cited2	YES	YES	YES
112483	783.157	998.129	792.015	990.302	639.28	632.871	598.048	542.288	747.011	-0.53083	0.128019	-4.14648	3.37629e-05	0.000847199	3.07201	-0.646249	-0.382771	ENSG00000141504	SAT2	spermidine/spermine N1-acetyltransferase family member 2	Q6P8J2	Sat2
6038	70.2468	62.3325	66.2265	78.6815	35.1401	21.7254	31.6042	37.7755	50.4666	-0.904985	0.218329	-4.14504	3.39748e-05	0.000851083	3.07003	-0.702459	-0.690038	ENSG00000258818	RNASE4	ribonuclease A family member 4	Q9JJH1	Rnase4			YES
4008	2423.51	1685.41	2342.26	1505.8	1265.72	666.876	1276.32	765.583	1491.43	-0.840407	0.202798	-4.14405	3.4122e-05	0.000853337	3.06888	-0.317645	-1.62247	ENSG00000136153	LMO7	LIM domain 7
4289	769.867	893.702	698.758	750.188	1135.3	1024.87	1173	1059.39	938.134	0.472097	0.113968	4.14236	3.43756e-05	0.000858238	3.06639	0.451696	0.474491	ENSG00000128585	MKLN1	muskelin 1	O89050	Mkln1	YES
6470	2220.37	2262.59	2043.56	2561.22	1564.41	1763.54	1665.3	1684.79	1970.72	-0.428417	0.103464	-4.14074	3.46184e-05	0.000862856	3.06406	-0.555683	-0.284372	ENSG00000176974	SHMT1	serine hydroxymethyltransferase 1	P50431	Shmt1			YES
1820	370.219	401.518	337.891	340.501	189.216	262.594	212.72	256.873	296.442	-0.607775	0.146863	-4.13838	3.49771e-05	0.00087034	3.06031	-0.795152	-0.38873	ENSG00000116017	ARID3A	AT-rich interaction domain 3A	Q62431	Arid3a			YES
4053	425.278	692.133	308.156	586.042	299.367	180.415	274.713	180.483	368.323	-0.896103	0.216576	-4.1376	3.50963e-05	0.000870655	3.06015	-1.05891	-0.868394	ENSG00000119681	LTBP2	latent transforming growth factor beta binding protein 2	O08999	Ltbp2
221785	414.836	413.661	427.094	431.392	587.921	536.523	705.016	595.173	513.952	0.496153	0.119926	4.13715	3.5165e-05	0.000870655	3.06015	0.558015	0.393753	ENSG00000197037	ZSCAN25	zinc finger and SCAN domain containing 25
91975	31.3263	14.5712	45.9531	10.8526	83.1199	62.3425	108.183	73.0326	53.6727	1.08628	0.262553	4.13737	3.51316e-05	0.000870655	3.06015	1.75755	0.503207	ENSG00000145908	ZNF300	zinc finger protein 300
724102	310.415	547.23	314.914	510.073	281.121	187.972	195.703	158.657	313.261	-0.855299	0.206829	-4.1353	3.54485e-05	0.000876218	3.05739	-1.01801	-0.723341	ENSG00000281398	SNHG4	small nucleolar RNA host gene 4
79695	186.059	275.234	210.844	269.959	537.914	336.272	585.893	350.053	344.028	0.804058	0.194575	4.13237	3.59043e-05	0.000886016	3.05256	0.946264	0.692719	ENSG00000119514	GALNT12	polypeptide N-acetylgalactosaminyltransferase 12	Q8BGT9	Galnt12			YES
51667	898.969	900.178	950.148	1029.64	1288.02	1196.79	1428.27	1242.39	1116.8	0.432011	0.10472	4.1254	3.70092e-05	0.000911773	3.04011	0.461602	0.381043	ENSG00000013374	NUB1	negative regulator of ubiquitin like proteins 1	P54729	Nub1	YES	YES	YES	YES
5008	0	0	0	2.71316	19.5974	6.61208	14.5865	15.9496	7.43235	1.07203	0.259958	4.12385	3.72588e-05	0.000916406	3.03791	0.687021	0.440606	ENSG00000099985	OSM	oncostatin M	P53347	Osm		YES
54602	2476.67	2936.1	2628.79	3139.12	2107.73	1755.98	2106.54	1947.54	2387.31	-0.474964	0.115219	-4.12228	3.75142e-05	0.000919654	3.03638	-0.50986	-0.431773	ENSG00000102471	NDFIP2	Nedd4 family interacting protein 2	Q91ZP6	Ndfip2	YES	YES	YES					NDFIP2
84668	1878.63	1493.55	1648.91	1381	2321.27	2222.6	2260.91	2223.72	1928.82	0.473047	0.114751	4.12237	3.75002e-05	0.000919654	3.03638	0.636489	0.320586	ENSG00000122591	FAM126A	family with sequence similarity 126 member A	Q6P9N1	Fam126a			YES					FAM126A
339559	0	2.42854	1.35156	2.71316	13.5154	16.0579	12.1554	15.9496	8.02146	1.12006	0.271812	4.12071	3.77703e-05	0.000924412	3.03413	0.488336	0.607128	ENSG00000187815	ZFP69	ZFP69 zinc finger protein	A2A761	Zfp69			YES
3778	520.206	353.757	563.601	352.71	759.567	762.278	751.207	697.587	595.114	0.663022	0.161018	4.11769	3.82694e-05	0.000935091	3.02915	1.01229	0.401256	ENSG00000156113	KCNMA1	potassium calcium-activated channel subfamily M alpha 1	Q08460	Kcnma1			YES	YES
83448	450.908	397.471	474.398	428.679	555.484	633.815	635.73	722.771	537.407	0.512661	0.124524	4.11696	3.83896e-05	0.000936493	3.0285	0.480776	0.510324	ENSG00000129317	PUS7L	pseudouridine synthase 7 like	Q8CE46	Pus7l			YES
3632	721.453	754.466	858.242	723.056	602.112	487.405	505.667	411.333	632.967	-0.565521	0.13739	-4.11618	3.85201e-05	0.000938141	3.02773	-0.38712	-0.730813	ENSG00000068383	INPP5A	inositol polyphosphate-5-phosphatase A
783	11.3914	1.61903	4.05469	0	37.8432	23.6146	43.7596	20.1469	17.8037	1.12592	0.273603	4.11515	3.86926e-05	0.000940805	3.0265	1.53938	0.441363	ENSG00000165995	CACNB2	calcium voltage-gated channel auxiliary subunit beta 2	Q8CC27	Cacnb2
10773	449.959	395.042	412.226	451.74	626.44	544.08	669.765	588.458	517.214	0.483168	0.117496	4.11221	3.91884e-05	0.000951307	3.02168	0.564718	0.361651	ENSG00000186130	ZBTB6	zinc finger and BTB domain containing 6	Q8K088	Zbtb6				YES
84695	1980.2	718.847	1848.94	622.669	2992.99	3248.42	2992.67	3627.28	2254	0.983625	0.239352	4.10954	3.96451e-05	0.00096083	3.01735	2.04111	0.806007	ENSG00000115318	LOXL3	lysyl oxidase like 3	Q9Z175	Loxl3		YES	YES
27132	607.54	534.278	452.773	519.569	379.108	319.269	345.215	379.434	442.148	-0.537601	0.130955	-4.10524	4.03901e-05	0.000977297	3.00997	-0.498841	-0.526532	ENSG00000178773	CPNE7	copine 7	Q0VE82	Cpne7
23328	1026.17	896.94	1017.73	695.924	675.771	564.861	523.9	463.379	733.084	-0.643769	0.15688	-4.10359	4.0679e-05	0.000982692	3.00758	-0.377141	-0.905541	ENSG00000111961	SASH1	SAM and SH3 domain containing 1	P59808	Sash1	YES	YES	YES	YES
84310	1760.92	1787.4	1935.44	2106.77	2464.54	2767.63	2652.32	3656.66	2391.46	0.564769	0.137719	4.10089	4.11561e-05	0.000992608	3.00322	0.371427	0.748417	ENSG00000146540	C7orf50	chromosome 7 open reading frame 50	Q9CXL3
2313	46.5148	85.8083	40.5469	69.1855	23.652	12.2796	30.3886	16.7891	40.6456	-1.05458	0.257368	-4.09757	4.17504e-05	0.00100531	2.9977	-0.999355	-0.736094	ENSG00000151702	FLI1	Fli-1 proto-oncogene, ETS transcription factor	P26323	Fli1			YES
79027	786.004	845.131	798.773	991.658	1215.71	1095.72	1451.36	1244.91	1053.66	0.518917	0.126669	4.09664	4.19189e-05	0.00100774	2.99665	0.500238	0.530257	ENSG00000197343	ZNF655	zinc finger protein 655
3725	2642.8	2707.82	2785.57	2304.83	3278.84	3952.14	3371.92	3844.7	3111.08	0.449015	0.109657	4.09471	4.227e-05	0.00101455	2.99373	0.382993	0.504556	ENSG00000177606	JUN	Jun proto-oncogene, AP-1 transcription factor subunit	P05627	Jun	YES	YES	YES
80012	560.076	633.039	502.781	523.639	821.738	816.12	712.309	799.161	671.108	0.478873	0.116979	4.09365	4.24633e-05	0.00101755	2.99245	0.370365	0.559778	ENSG00000173889	PHC3	polyhomeotic homolog 3	Q8CHP6	Phc3	YES
8034	678.736	799.798	670.375	731.196	562.242	482.682	520.253	470.095	614.422	-0.477931	0.116802	-4.0918	4.28031e-05	0.00102323	2.99003	-0.470161	-0.454519	ENSG00000122912	SLC25A16	solute carrier family 25 member 16	Q8C0K5	Slc25a16
7205	1966.91	2431.78	2250.35	2646.68	3182.21	3037.78	3425.4	3473.66	2801.85	0.474319	0.115935	4.09124	4.29065e-05	0.00102323	2.99003	0.359453	0.597806	ENSG00000087077	TRIP6	thyroid hormone receptor interactor 6	Q9Z1Y4	Trip6				YES	TRIP6
83440	1206.54	1079.89	1336.7	1054.06	1536.03	1536.84	1888.96	1819.94	1432.37	0.507338	0.124001	4.0914	4.28776e-05	0.00102323	2.99003	0.636466	0.381272	ENSG00000159322	ADPGK	ADP dependent glucokinase	Q8VDL4	Adpgk
22865	21.8335	14.5712	29.7344	12.2092	4.7304	0	1.21554	0	10.5368	-1.07984	0.2641	-4.08877	4.33663e-05	0.00103255	2.98609	-0.463812	-0.99201	ENSG00000121871	SLITRK3	SLIT and NTRK like family member 3	Q810B9	Slitrk3								SLITRK3
5325	471.793	582.04	406.82	514.143	320.991	298.488	362.232	254.355	401.358	-0.623656	0.152657	-4.08533	4.40136e-05	0.00104629	2.98035	-0.63294	-0.586252	ENSG00000118495	PLAGL1	PLAG1 like zinc finger 1
9158	1464.74	1496.79	1551.59	1655.03	1215.04	1225.12	1149.91	1123.19	1360.18	-0.375707	0.0920129	-4.0832	4.44204e-05	0.00105428	2.97705	-0.395866	-0.333103	ENSG00000172500	FIBP	FGF1 intracellular binding protein	Q9JI19	Fibp				YES
4155	250.61	210.473	244.633	149.224	318.288	552.581	316.042	504.512	318.295	0.825529	0.202309	4.08053	4.49325e-05	0.00106474	2.97276	0.694862	0.980611	ENSG00000197971	MBP	myelin basic protein	P04370	Mbp			YES
26118	1669.78	1611.74	1451.58	1778.47	1254.23	1151.45	1121.95	1264.22	1412.93	-0.425227	0.104237	-4.07942	4.51489e-05	0.00106817	2.97136	-0.487905	-0.340896	ENSG00000109046	WSB1	WD repeat and SOCS box containing 1	O54927	Wsb1	YES
4237	258.204	210.473	233.82	166.859	5.40617	45.34	4.86218	33.5782	119.818	-1.08741	0.26666	-4.07787	4.54495e-05	0.00107357	2.96917	-3.28615	-2.02501	ENSG00000117122	MFAP2	microfibril associated protein 2	P55002	Mfap2			YES
8744	913.208	1355.93	852.836	1418.98	668.338	582.808	722.034	695.069	901.151	-0.687518	0.168742	-4.07437	4.61387e-05	0.00108813	2.96332	-0.947659	-0.423393	ENSG00000125657	TNFSF9	TNF superfamily member 9	P41274	Tnfsf9			YES
2791	1445.75	1342.17	1590.79	1436.62	1734.03	2517.31	2187.98	3142.92	1924.7	0.653547	0.160509	4.07172	4.66663e-05	0.00109883	2.95907	0.4629	0.846709	ENSG00000127920	GNG11	G protein subunit gamma 11	P61953	Gng11			YES
56243	115.812	233.949	127.047	229.262	525.074	379.722	405.992	256.034	284.112	0.910338	0.22387	4.06637	4.77512e-05	0.00112261	2.94977	0.898331	1.13805	ENSG00000120549	KIAA1217	KIAA1217	A2AQ25									KIAA1217
23089	3024.41	4498.46	3188.34	4225.74	2159.77	2832.8	2017.8	2218.68	3020.75	-0.633817	0.156074	-4.06099	4.88653e-05	0.00114699	2.94044	-1.02305	-0.273621	ENSG00000242265	PEG10	paternally expressed 10	Q7TN75	Peg10			YES
27101	4182.53	5290.97	4614.23	5856.35	3633.62	3137.9	3664.87	3277.23	4207.21	-0.510556	0.125824	-4.05769	4.95608e-05	0.00116148	2.93499	-0.591358	-0.42722	ENSG00000116161	CACYBP	calcyclin binding protein	Q9CXW3	Cacybp								CACYBP
79890	173.718	165.141	112.18	138.371	280.445	334.382	216.367	230.85	206.432	0.73875	0.182167	4.05535	5.00602e-05	0.00117135	2.93131	0.599696	0.780077	ENSG00000100599	RIN3	Ras and Rab interactor 3	P59729	Rin3
152815	157.581	174.855	185.164	172.285	243.278	261.649	306.317	246.8	218.491	0.571477	0.140951	4.05444	5.02535e-05	0.00117403	2.93032	0.564431	0.488044	ENSG00000174796	THAP6	THAP domain containing 6
148534	782.207	713.99	833.914	803.094	538.59	403.337	604.126	362.644	630.238	-0.649305	0.1602	-4.05308	5.05481e-05	0.00117906	2.92846	-0.385028	-0.978787	ENSG00000152078	TMEM56	transmembrane protein 56
139067	8.54353	14.5712	6.75781	13.5658	0	0	1.21554	0.839455	5.68667	-1.03909	0.256985	-4.04338	5.26866e-05	0.00122511	2.91183	-0.659198	-0.321128	ENSG00000189252	SPANXN3	SPANX family member N3
9368	1958.37	2475.49	1830.02	2270.91	1333.97	1643.57	1170.57	1464.01	1768.36	-0.563453	0.139341	-4.04369	5.26175e-05	0.00122511	2.91183	-0.879701	-0.263878	ENSG00000109062	SLC9A3R1	SLC9A3 regulator 1	P70441	Slc9a3r1	YES	YES		YES
150696	0.949281	15.3807	1.35156	14.9224	40.5463	58.5641	34.0353	59.6013	28.1689	1.11263	0.275222	4.04266	5.2848e-05	0.00122695	2.91117	0.644319	1.73644	ENSG00000155066	PROM2	prominin 2	Q3UUY6	Prom2			YES
55744	769.867	930.939	869.055	1035.07	1256.26	1145.78	1673.81	1725.08	1175.73	0.62698	0.155169	4.04063	5.33081e-05	0.00123378	2.90876	0.530537	0.734404	ENSG00000106603	COA1	cytochrome c oxidase assembly factor 1 homolog
84033	121.508	65.5705	91.9062	61.046	214.22	144.521	200.565	149.423	131.095	0.862782	0.21351	4.04095	5.32361e-05	0.00123378	2.90876	1.38375	0.357373	ENSG00000154358	OBSCN	obscurin, cytoskeletal calmodulin and titin-interacting RhoGEF	A2AAJ9	Obscn							OBSCN
4591	2466.23	2243.97	2403.08	2199.01	1534	1741.81	1619.11	1929.07	2017.03	-0.431139	0.10672	-4.0399	5.3473e-05	0.00123568	2.90809	-0.478345	-0.379886	ENSG00000108395	TRIM37	tripartite motif containing 37	Q6PCX9	Trim37			YES
440026	1160.97	1070.18	1089.36	983.519	513.586	856.737	379.25	596.013	831.201	-0.758209	0.187785	-4.03763	5.39934e-05	0.00124578	2.90456	-1.10424	-0.566422	ENSG00000166471	TMEM41B	transmembrane protein 41B	Q8K1A5	Tmem41b				YES
23530	1348.93	1098.51	1415.09	1142.24	761.594	988.978	715.956	843.652	1039.37	-0.555824	0.137773	-4.03434	5.47556e-05	0.00126141	2.89914	-0.56933	-0.546776	ENSG00000112992	NNT	nicotinamide nucleotide transhydrogenase	Q61941	Nnt	YES							NNT
1213	22136.3	20941.3	19513.9	17863.4	12868	16411.2	11580.5	14199.4	16939.2	-0.516047	0.127955	-4.03304	5.50608e-05	0.00126648	2.8974	-0.643133	-0.416275	ENSG00000141367	CLTC	clathrin heavy chain	Q68FD5	Cltc	YES
3398	214.537	425.804	268.961	400.19	100.69	147.355	184.763	187.198	241.187	-0.875239	0.217163	-4.03032	5.56999e-05	0.00127921	2.89306	-1.31163	-0.429145	ENSG00000115738	ID2	inhibitor of DNA binding 2	P41136	Id2			YES
4638	4338.21	4245.08	3907.37	3896.09	3336.28	2685.45	2940.4	2268.21	3452.14	-0.514306	0.12767	-4.02842	5.61532e-05	0.00128566	2.89087	-0.363121	-0.688152	ENSG00000065534	MYLK	myosin light chain kinase	Q6PDN3	Mylk	YES	YES	YES	YES
55353	12730.8	13089	13810.3	14896.6	9411.47	10398.9	10234.9	11167.3	11967.4	-0.390905	0.0970294	-4.02873	5.60786e-05	0.00128566	2.89087	-0.494909	-0.280303	ENSG00000104341	LAPTM4B	lysosomal protein transmembrane 4 beta	Q91XQ6	Laptm4b	YES
254048	168.023	181.331	136.508	160.076	307.476	250.314	268.635	220.777	211.642	0.630879	0.156935	4.02001	5.81962e-05	0.00133039	2.87602	0.651954	0.521788	ENSG00000157741	UBN2	ubinuclein 2	Q80WC1	Ubn2	YES		YES
5932	1269.19	1440.93	1500.23	1456.96	1794.17	1829.66	2341.14	2085.21	1714.69	0.481028	0.119694	4.0188	5.84945e-05	0.00133516	2.87447	0.476086	0.474442	ENSG00000101773	RBBP8	RB binding protein 8, endonuclease	Q80YR6	Rbbp8			YES
643827	110.117	73.6656	114.883	62.4026	47.9798	16.0579	34.0353	10.9129	58.7567	-1.07152	0.266914	-4.01449	5.95733e-05	0.00135771	2.86719	-0.481364	-1.84402	ENSG00000276386	CNTNAP3P2	contactin associated protein-like 3 pseudogene 2
1601	1499.86	907.464	1485.37	906.194	437.224	803.84	466.769	705.142	901.483	-0.826076	0.205811	-4.01375	5.97607e-05	0.0013599	2.86649	-0.944864	-0.914026	ENSG00000153071	DAB2	DAB2, clathrin adaptor protein	P98078	Dab2	YES	YES		YES
3224	318.009	333.519	394.656	345.927	246.657	248.425	165.314	180.483	279.124	-0.651647	0.162398	-4.01267	6.00368e-05	0.00136202	2.86582	-0.619453	-0.614412	ENSG00000037965	HOXC8	homeobox C8	P09025	Hoxc8	YES	YES	YES
51176	16.1378	38.8566	20.2734	13.5658	77.7137	61.3979	64.4239	49.5278	42.7371	1.02155	0.254559	4.01302	5.99464e-05	0.00136202	2.86582	0.816711	0.836157	ENSG00000138795	LEF1	lymphoid enhancer binding factor 1	P27782	Lef1			YES
55092	680.634	544.802	677.133	579.259	396.678	427.896	475.278	420.567	525.281	-0.501391	0.125095	-4.00809	6.12111e-05	0.00138655	2.85806	-0.343643	-0.614949	ENSG00000171729	TMEM51	transmembrane protein 51	Q99LG1	Tmem51			YES					TMEM51
3984	1225.52	1053.99	1101.52	991.658	1655.64	1889.17	1327.37	1557.19	1350.26	0.523198	0.130555	4.00749	6.13669e-05	0.00138797	2.85762	0.507695	0.532439	ENSG00000106683	LIMK1	LIM domain kinase 1	P53668	Limk1
57185	446.162	563.421	466.289	576.546	362.889	358.942	343.999	281.217	424.933	-0.564966	0.14103	-4.006	6.17551e-05	0.00139464	2.85554	-0.636939	-0.446826	ENSG00000001461	NIPAL3	NIPA like domain containing 3	Q8BGN5	Nipal3		YES
100507421	1125.85	1040.22	866.351	846.505	704.83	706.548	543.348	513.746	793.425	-0.600149	0.149857	-4.00481	6.20685e-05	0.00139959	2.854	-0.550642	-0.628905	ENSG00000261115	TMEM178B	transmembrane protein 178B
56311	31.3263	25.0949	29.7344	20.3487	66.9014	88.7908	38.8974	69.6747	46.3461	0.968816	0.242075	4.00213	6.27752e-05	0.00141339	2.84974	0.687632	0.845584	ENSG00000106013	ANKRD7	ankyrin repeat domain 7	Q9D504	Ankrd7
27242	788.852	683.229	781.203	478.872	200.704	485.516	132.494	292.97	480.48	-0.963545	0.240947	-3.99899	6.3613e-05	0.00143009	2.84464	-1.55347	-0.876921	ENSG00000146072	TNFRSF21	TNF receptor superfamily member 21	Q9EPU5	Tnfrsf21	YES	YES
80162	121.508	92.2844	93.2578	89.5341	192.595	143.577	172.607	167.051	134.052	0.683867	0.17103	3.99851	6.37414e-05	0.00143082	2.84441	0.822183	0.413917	ENSG00000142102	PGGHG	protein-glucosylgalactosylhydroxylysine glucosidase	Q8BP56	Pgghg	YES	YES	YES	YES
55146	564.822	640.324	563.601	674.219	759.567	848.236	952.987	916.685	740.055	0.482367	0.120961	3.9878	6.66887e-05	0.00149473	2.82544	0.347437	0.602483	ENSG00000136247	ZDHHC4	zinc finger DHHC-type containing 4	Q9D6H5	Zdhhc4		YES	YES
90639	317.06	335.138	298.695	312.013	429.791	431.674	425.441	447.429	374.655	0.436281	0.10963	3.97959	6.90347e-05	0.00154445	2.81123	0.359705	0.463343	ENSG00000240230	COX19	cytochrome c oxidase assembly factor COX19	Q8K0C8	Cox19
4998	475.59	612.801	537.922	526.352	714.966	728.273	793.751	782.372	646.503	0.463276	0.116421	3.97931	6.91143e-05	0.00154445	2.81123	0.366804	0.535542	ENSG00000085840	ORC1	origin recognition complex subunit 1	Q9Z1N2	Orc1			YES
7161	23.732	151.379	13.5156	132.945	17.5701	11.335	10.9399	11.7524	46.6461	-1.08936	0.27385	-3.97794	6.95144e-05	0.00155107	2.80937	-2.23444	-0.227265	ENSG00000078900	TP73	tumor protein p73	Q9JJP2
29090	807.838	776.323	852.836	755.614	992.708	1137.28	1083.05	1367.47	971.64	0.493221	0.124032	3.97656	6.99208e-05	0.0015578	2.80749	0.40632	0.556794	ENSG00000075336	TIMM21	translocase of inner mitochondrial membrane 21	Q8CCM6	Timm21
5395	289.531	335.948	320.32	332.362	444.658	476.07	437.596	424.764	382.656	0.458899	0.115424	3.97578	7.01479e-05	0.00156053	2.80673	0.361142	0.507775	ENSG00000122512	PMS2	PMS1 homolog 2, mismatch repair system component	P54279	Pms2
3837	18098	18907	19585.5	19203.7	14937.9	16204.3	14043.2	13990.4	16871.3	-0.347794	0.0875016	-3.97471	7.04644e-05	0.00156523	2.80542	-0.386108	-0.298367	ENSG00000108424	KPNB1	karyopherin subunit beta 1	P70168	Kpnb1	YES		YES					KPNB1
7102	4.7464	81.7608	8.10937	58.3329	1.35154	3.77833	0	2.51836	20.0747	-1.00927	0.253971	-3.97397	7.06859e-05	0.00156657	2.80505	-2.28037	-0.139217	ENSG00000156298	TSPAN7	tetraspanin 7	Q62283	Tspan7
9520	2569.7	2411.54	2400.37	2380.79	1798.9	2008.18	1388.15	1555.51	2064.14	-0.50213	0.12636	-3.9738	7.07347e-05	0.00156657	2.80505	-0.556965	-0.442039	ENSG00000141279	NPEPPS	aminopeptidase puromycin sensitive	Q11011	Npepps	YES			YES
4982	234.472	191.045	254.094	119.379	343.968	373.11	334.275	404.617	281.87	0.747776	0.18849	3.9672	7.27218e-05	0.00160819	2.79366	0.944329	0.597364	ENSG00000164761	TNFRSF11B	TNF receptor superfamily member 11b	O08712	Tnfrsf11b			YES
22976	598.996	572.325	597.391	629.452	867.69	761.334	950.556	761.385	717.391	0.456478	0.115119	3.96528	7.33089e-05	0.00161877	2.79081	0.554934	0.327394	ENSG00000157212	PAXIP1	PAX interacting protein 1	Q6NZQ4	Paxip1			YES
7525	1996.34	2082.07	2080.05	2036.22	2818.64	2460.64	2906.37	2526.76	2363.39	0.374658	0.0944962	3.9648	7.34581e-05	0.00161966	2.79057	0.450531	0.282997	ENSG00000176105	YES1	YES proto-oncogene 1, Src family tyrosine kinase	Q04736	Yes1
100499466	1206.54	1152.75	1000.16	967.24	717.669	877.518	596.832	653.935	896.579	-0.561857	0.141758	-3.9635	7.38576e-05	0.00162607	2.78886	-0.644139	-0.474165	NA	LINC00674	long intergenic non-protein coding RNA 674
11221	542.039	566.659	485.211	322.866	828.496	1482.05	566.444	1238.2	753.995	0.877897	0.221829	3.95753	7.57284e-05	0.0016648	2.77864	0.552316	1.29822	ENSG00000143507	DUSP10	dual specificity phosphatase 10	Q9ESS0	Dusp10	YES	YES	YES
5740	244.914	59.9039	277.07	67.8289	1042.04	767.001	887.348	567.471	489.197	1.09164	0.275882	3.95689	7.59324e-05	0.00166682	2.77811	3.49606	1.19991	ENSG00000124212	PTGIS	prostaglandin I2 synthase	O35074	Ptgis
23286	1352.73	1920.16	1384	1623.82	1094.07	1055.1	1130.46	1011.54	1321.49	-0.517676	0.130961	-3.95291	7.7207e-05	0.00169231	2.77152	-0.642283	-0.37464	ENSG00000113645	WWC1	WW and C2 domain containing 1	Q5SXA9	Wwc1			YES
1174	1993.49	2545.92	2147.63	2732.15	3361.96	3156.8	3403.53	3368.73	2838.78	0.472415	0.119584	3.9505	7.79893e-05	0.00170695	2.76778	0.339794	0.629831	ENSG00000106367	AP1S1	adaptor related protein complex 1 subunit sigma 1	P61967	Ap1s1
283455	19.9349	4.85708	10.8125	8.13947	42.5736	56.675	29.1731	31.8993	25.5081	1.07411	0.271961	3.9495	7.83145e-05	0.00171155	2.76661	1.00401	0.669366	ENSG00000171435	KSR2	kinase suppressor of ras 2	Q3UVC0	Ksr2
8427	672.091	637.896	725.789	584.685	883.233	875.628	860.606	909.969	768.737	0.414017	0.104893	3.94705	7.91216e-05	0.00172666	2.76279	0.473654	0.334756	ENSG00000170265	ZNF282	zinc finger protein 282
440193	111.066	87.4274	62.1719	62.4026	139.209	234.257	131.279	175.446	125.407	0.858412	0.217504	3.94665	7.92512e-05	0.00172696	2.76272	0.647569	0.923311	ENSG00000015133	CCDC88C	coiled-coil domain containing 88C	Q6VGS5	Ccdc88c			YES					CCDC88C
2348	29.4277	60.7134	12.1641	56.9763	12.1639	6.61208	4.86218	10.9129	24.2291	-1.0886	0.275934	-3.94515	7.97503e-05	0.0017346	2.7608	-1.37774	-0.376498	ENSG00000110195	FOLR1	folate receptor 1	P35846	Folr1
23165	2322.89	2432.59	2408.48	2189.52	3233.57	2907.43	3452.15	2857.5	2725.51	0.397813	0.100843	3.9449	7.98347e-05	0.0017346	2.7608	0.503258	0.277757	ENSG00000155561	NUP205	nucleoporin 205
56938	1131.54	1030.51	1021.78	895.341	1623.88	1563.28	1400.31	1247.43	1239.26	0.488353	0.123861	3.94276	8.05505e-05	0.00174761	2.75756	0.607216	0.360503	ENSG00000029153	ARNTL2	aryl hydrocarbon receptor nuclear translocator like 2	Q2VPD4	Arntl2		YES
816	465.148	358.614	391.953	257.75	231.114	244.647	172.607	156.139	284.746	-0.751968	0.190752	-3.94213	8.07618e-05	0.00174964	2.75705	-0.525873	-0.921554	ENSG00000058404	CAMK2B	calcium/calmodulin dependent protein kinase II beta	P28652	Camk2b			YES	YES				CAMK2B
51661	92.0802	62.3325	82.4453	58.3329	122.99	137.909	138.572	127.597	102.782	0.725832	0.184307	3.93817	8.2106e-05	0.00177361	2.75114	0.848679	0.462174	ENSG00000079150	FKBP7	FK506 binding protein 7	O54998	Fkbp7		YES	YES	YES
84249	2.84784	2.42854	4.05469	1.35658	35.8159	7.55666	26.742	12.5918	11.6742	1.06808	0.271198	3.93837	8.20355e-05	0.00177361	2.75114	1.18084	0.269017	ENSG00000146005	PSD2	pleckstrin and Sec7 domain containing 2	Q6P1I6	Psd2			YES
155435	678.736	674.324	604.148	560.267	898.1	792.505	878.839	891.501	747.302	0.437124	0.111247	3.92931	8.51914e-05	0.0018376	2.73575	0.481433	0.365933	ENSG00000184863	RBM33	RNA binding motif protein 33	Q9CXK9	Rbm33	YES
51752	1753.32	1606.07	1697.56	1527.51	1980.01	2256.61	2249.97	2146.49	1902.19	0.377684	0.0961414	3.92842	8.55051e-05	0.0018417	2.73478	0.40552	0.339055	ENSG00000164307	ERAP1	endoplasmic reticulum aminopeptidase 1	Q9EQH2	Erap1	YES	YES	YES
8438	398.698	314.091	366.273	307.943	558.863	562.971	450.967	491.92	431.466	0.537496	0.136853	3.92755	8.5816e-05	0.00184573	2.73383	0.63183	0.421016	ENSG00000085999	RAD54L	RAD54 like	P70270	Rad54l			YES
3566	620.83	500.279	547.383	406.973	754.161	897.354	734.189	774.817	654.498	0.56131	0.14295	3.92662	8.61491e-05	0.00185022	2.73278	0.65012	0.477893	ENSG00000077238	IL4R	interleukin 4 receptor	P16382	Il4ra
5771	782.207	926.082	865	937.395	1047.45	1342.25	1295.77	1608.4	1100.57	0.551243	0.140442	3.92505	8.67121e-05	0.00185963	2.73057	0.302933	0.787947	ENSG00000175354	PTPN2	protein tyrosine phosphatase, non-receptor type 2	Q06180	Ptpn2
100507303	325.603	604.706	483.859	747.474	377.756	204.975	229.738	165.373	392.436	-0.892919	0.227637	-3.92255	8.76168e-05	0.00187364	2.72731	-1.00787	-0.938189	ENSG00000260260	SNHG19	small nucleolar RNA host gene 19
2319	2483.32	2922.34	2384.16	2865.09	1804.31	2135.7	1519.43	1882.06	2249.55	-0.505961	0.128985	-3.92265	8.75818e-05	0.00187364	2.72731	-0.764154	-0.256057	ENSG00000132589	FLOT2	flotillin 2	Q60634	Flot2	YES			YES
29126	1971.66	1364.84	1701.62	892.628	2765.26	2761.96	2576.95	2414.27	2056.15	0.721102	0.18389	3.92139	8.80414e-05	0.00188002	2.72584	1.13844	0.47003	ENSG00000120217	CD274	CD274 molecule	Q9EP73	Cd274		YES	YES
100507507	219.284	178.902	213.547	154.65	299.367	294.71	303.886	277.02	242.671	0.568514	0.145011	3.9205	8.83665e-05	0.00188427	2.72486	0.738095	0.351277	NA	LOC100507507	uncharacterized LOC100507507
79575	495.525	522.136	479.805	462.593	364.917	305.1	387.759	307.24	415.634	-0.49608	0.126554	-3.91991	8.85823e-05	0.00188453	2.7248	-0.363082	-0.597418	ENSG00000127220	ABHD8	abhydrolase domain containing 8	Q8R0P8	Abhd8
91754	854.353	824.893	824.453	720.343	1137.32	1116.5	1126.81	981.323	948.249	0.417671	0.106555	3.91977	8.86318e-05	0.00188453	2.7248	0.51137	0.304123	ENSG00000119638	NEK9	NIMA related kinase 9	Q8K1R7	Nek9	YES	YES	YES	YES				NEK9
153339	2278.27	2509.49	2570.67	2563.93	1749.57	1881.61	1920.56	2044.07	2189.77	-0.373531	0.0953576	-3.91716	8.95995e-05	0.00189969	2.72132	-0.452008	-0.280927	ENSG00000174695	TMEM167A	transmembrane protein 167A	Q9CR64	Tmem167
102606465	60.754	63.9515	78.3906	88.1776	112.178	115.239	144.65	159.496	102.855	0.753029	0.192227	3.91739	8.95126e-05	0.00189969	2.72132	0.57867	0.724447	ENSG00000233184	LOC102606465	uncharacterized LOC102606465
860	1834.96	1581.79	1588.09	1608.9	2778.77	2607.05	2053.06	2112.07	2020.58	0.500356	0.127862	3.91325	9.10604e-05	0.00192792	2.71491	0.558997	0.436969	ENSG00000124813	RUNX2	runt related transcription factor 2	Q08775	Runx2
54985	133.849	98.7605	131.102	149.224	279.769	187.972	325.766	183.001	186.18	0.785086	0.200875	3.90833	9.29346e-05	0.00196481	2.70668	1.0926	0.400392	ENSG00000103145	HCFC1R1	host cell factor C1 regulator 1	Q9CYQ5	Hcfc1r1	YES	YES	YES
10865	210.74	231.521	241.93	267.246	437.224	298.488	492.296	349.213	316.082	0.655196	0.167712	3.90667	9.35766e-05	0.00197558	2.70431	0.807079	0.454875	ENSG00000196843	ARID5A	AT-rich interaction domain 5A	Q3U108	Arid5a	YES	YES	YES
22829	164.226	79.3322	171.648	65.1157	52.7102	44.3954	55.9151	34.4176	83.47	-0.971374	0.248737	-3.90523	9.41374e-05	0.0019845	2.70235	-0.298026	-1.52539	ENSG00000165246	NLGN4Y	neuroligin 4 Y-linked
9110	1176.16	1242.6	1125.85	1192.43	805.519	1011.65	729.327	782.372	1008.24	-0.482076	0.123454	-3.9049	9.42653e-05	0.0019845	2.70235	-0.631172	-0.326063	ENSG00000108389	MTMR4	myotubularin related protein 4	Q91XS1	Mtmr4	YES
9804	8584.35	10283.2	9167.65	8835.39	6811.1	7592.56	5641.34	6356.35	7909	-0.458852	0.11756	-3.90314	9.49521e-05	0.00199614	2.69981	-0.59322	-0.32391	ENSG00000173726	TOMM20	translocase of outer mitochondrial membrane 20	Q9DCC8	Tomm20	YES	YES	YES					TOMM20
2737	200.298	146.522	155.43	103.1	323.019	360.831	244.324	222.456	219.497	0.779776	0.199831	3.90218	9.53304e-05	0.00200127	2.69869	0.980957	0.575866	ENSG00000106571	GLI3	GLI family zinc finger 3	Q61602	Gli3			YES
125150	444.263	434.708	436.555	430.035	300.042	320.214	331.844	334.103	378.971	-0.424972	0.108936	-3.90111	9.57545e-05	0.00200734	2.69738	-0.41875	-0.378379	ENSG00000214941	ZSWIM7	zinc finger SWIM-type containing 7	Q9CWQ2	Zswim7
133746	472.742	373.995	406.82	356.78	282.472	277.707	285.653	256.873	339.13	-0.514982	0.132141	-3.89723	9.73002e-05	0.00203118	2.69225	-0.333471	-0.632061	ENSG00000152409	JMY	junction mediating and regulatory protein, p53 cofactor	Q9QXM1	Jmy	YES
23107	1641.31	1627.93	1638.09	1656.38	1057.58	1352.64	1083.05	1290.24	1418.4	-0.436683	0.112043	-3.89746	9.72084e-05	0.00203118	2.69225	-0.59243	-0.287932	ENSG00000113048	MRPS27	mitochondrial ribosomal protein S27	Q8BK72	Mrps27								MRPS27
157	28.4784	48.5708	22.9766	46.1236	61.4952	156.801	59.5617	164.533	73.5675	1.02704	0.263508	3.89757	9.71626e-05	0.00203118	2.69225	0.23451	1.82623	ENSG00000100077	GRK3	G protein-coupled receptor kinase 3	Q3UYH7
2588	347.437	267.949	325.726	248.254	421.681	475.125	413.285	535.572	379.379	0.583289	0.149703	3.8963	9.76736e-05	0.00203612	2.6912	0.620087	0.530762	ENSG00000141012	GALNS	galactosamine (N-acetyl)-6-sulfatase	Q571E4	Galns				YES
23076	2235.56	2109.59	2042.21	1990.1	1163	1773.93	1106.15	1392.66	1726.65	-0.575591	0.147823	-3.89379	9.8691e-05	0.00205446	2.6873	-0.817236	-0.398946	ENSG00000160208	RRP1B	ribosomal RNA processing 1B	Q91YK2	Rrp1b			YES	YES
100874323	74.9932	76.0942	93.2578	73.2552	135.154	112.405	147.081	141.028	106.659	0.673776	0.173069	3.8931	9.89698e-05	0.00205738	2.68668	0.717846	0.448763	ENSG00000253187	HOXA10-AS	HOXA10 antisense RNA
140576	6480.74	5445.59	6937.57	5359.84	4512.13	4363.03	4516.96	4334.1	5243.75	-0.431475	0.110845	-3.89259	9.91798e-05	0.00205888	2.68637	-0.254458	-0.592046	ENSG00000188643	S100A16	S100 calcium binding protein A16	Q9D708	S100a16
683	628.424	777.942	690.648	961.814	1050.82	1040.93	1513.35	1411.12	1009.38	0.642572	0.165359	3.88592	0.000101943	0.00211037	2.67564	0.50762	0.821384	ENSG00000109743	BST1	bone marrow stromal cell antigen 1	Q64277	Bst1
140862	24.6813	14.5712	13.5156	10.8526	45.2767	48.1737	41.3285	36.0966	29.312	0.979758	0.252127	3.88598	0.00010192	0.00211037	2.67564	0.875002	0.529438	ENSG00000101230	ISM1	isthmin 1	A2ATD1	Ism1			YES
6907	648.359	874.274	706.867	870.923	1287.34	1375.31	1137.75	967.891	983.59	0.573028	0.147534	3.88403	0.000102738	0.00212388	2.67287	0.444687	0.719984	ENSG00000101849	TBL1X	transducin beta like 1 X-linked	Q9QXE7	Tbl1x	YES		YES
6535	1154.33	1329.22	1101.52	1233.13	1001.49	791.561	773.086	671.564	1006.99	-0.534655	0.137744	-3.88151	0.000103811	0.00214307	2.66896	-0.496211	-0.573866	ENSG00000130821	SLC6A8	solute carrier family 6 member 8	Q8VBW1	Slc6a8
675	664.497	693.752	540.625	615.886	869.042	816.12	1091.56	901.574	774.132	0.511745	0.131897	3.87988	0.000104507	0.00215446	2.66666	0.530464	0.471028	ENSG00000139618	BRCA2	BRCA2, DNA repair associated	P97929	Brca2			YES
22905	450.908	460.613	367.625	348.641	207.462	283.375	190.841	295.488	325.619	-0.659415	0.170038	-3.87806	0.000105295	0.0021677	2.664	-0.908546	-0.437312	ENSG00000072134	EPN2	epsin 2	Q8CHU3	Epn2	YES	YES	YES	YES				EPN2
10399	23546.9	28689.9	25064.7	29534.1	20739.4	17364.3	21002.2	17806.5	22968.5	-0.451909	0.116637	-3.87449	0.000106849	0.00219365	2.65883	-0.469079	-0.442111	ENSG00000204628	RACK1	receptor for activated C kinase 1	P68040	Rack1	YES		YES
100128191	425.278	383.709	466.289	396.121	591.976	539.357	596.832	567.471	495.879	0.439655	0.11347	3.87463	0.000106787	0.00219365	2.65883	0.557851	0.290924	ENSG00000257167	TMPO-AS1	TMPO antisense RNA 1
5163	642.663	858.083	623.07	870.923	535.887	449.621	519.038	455.824	619.389	-0.565396	0.145985	-3.87298	0.000107515	0.00220427	2.65673	-0.670709	-0.436343	ENSG00000152256	PDK1	pyruvate dehydrogenase kinase 1	Q8BFP9	Pdk1			YES
84451	152.834	235.568	147.32	211.626	107.448	113.35	104.537	105.771	147.307	-0.699472	0.180731	-3.87023	0.000108733	0.00222177	2.6533	-0.912564	-0.353797	ENSG00000143674	MAP3K21	mitogen-activated protein kinase kinase kinase 21	Q8VDG6	Map3k21			YES					MAP3K21
2354	82.5874	109.284	72.9844	94.9605	160.158	125.63	187.194	164.533	124.666	0.711697	0.183892	3.87018	0.000108755	0.00222177	2.6533	0.614907	0.676906	ENSG00000125740	FOSB	FosB proto-oncogene, AP-1 transcription factor subunit	P13346	Fosb	YES	YES	YES	YES
10100	78.7903	98.7605	97.3125	143.797	273.012	147.355	343.999	166.212	168.655	0.893073	0.230766	3.87004	0.000108815	0.00222177	2.6533	1.13881	0.650314	ENSG00000134198	TSPAN2	tetraspanin 2	Q922J6	Tspan2	YES	YES	YES	YES
1880	12.3406	5.66659	6.75781	2.71316	83.7956	12.2796	97.2436	14.2707	29.3835	1.04405	0.2699	3.86828	0.000109605	0.00223483	2.65076	2.23525	0.126355	ENSG00000169508	GPR183	G protein-coupled receptor 183	Q3U6B2	Gpr183
55890	122.457	398.28	152.727	474.802	56.089	11.335	65.6394	22.6653	162.999	-1.04205	0.269409	-3.86791	0.000109771	0.00223516	2.65069	-2.44938	-1.88272	ENSG00000170412	GPRC5C	G protein-coupled receptor class C group 5 member C	Q8K3J9	Gprc5c			YES
9455	1267.29	987.605	1228.57	956.387	1806.34	1435.77	1861	1509.34	1381.54	0.5357	0.138557	3.86626	0.000110515	0.00224724	2.64835	0.8657	0.230839	ENSG00000103942	HOMER2	homer scaffold protein 2	Q9QWW1	Homer2			YES
79666	776.512	765.799	766.336	713.56	575.081	573.362	602.91	577.545	668.888	-0.366332	0.0948146	-3.86366	0.000111699	0.00226821	2.64432	-0.31363	-0.3847	ENSG00000175895	PLEKHF2	pleckstrin homology and FYVE domain containing 2	Q91WB4	Plekhf2
5019	2857.33	3494.67	3205.91	3497.26	1467.1	2326.51	1704.19	2532.64	2635.7	-0.632631	0.163819	-3.86177	0.00011257	0.00228161	2.64176	-1.09483	-0.295736	ENSG00000083720	OXCT1	3-oxoacid CoA-transferase 1	Q9D0K2	Oxct1	YES	YES	YES					OXCT1
388566	70.2468	59.0944	59.4687	35.271	93.9322	107.682	113.046	119.203	82.243	0.785293	0.203361	3.86156	0.000112665	0.00228161	2.64176	0.777841	0.583011	ENSG00000197016	ZNF470	zinc finger protein 470
166929	1201.79	1024.84	1129.91	1067.63	873.097	867.127	708.663	750.473	952.941	-0.444692	0.115212	-3.85976	0.000113498	0.00229537	2.63915	-0.377934	-0.485322	ENSG00000164023	SGMS2	sphingomyelin synthase 2	Q9D4B1	Sgms2			YES
23604	20.8842	11.3332	20.2734	18.9921	56.7648	58.5641	30.3886	42.8122	32.5016	0.981739	0.254393	3.85914	0.000113787	0.0022981	2.63863	0.761664	0.670312	ENSG00000035664	DAPK2	death associated protein kinase 2	Q8VDF3	Dapk2				YES
114822	248.712	161.903	183.812	191.277	89.2018	132.242	85.0881	125.918	152.269	-0.739498	0.191732	-3.85693	0.000114822	0.00231587	2.63529	-0.828444	-0.602176	ENSG00000158106	RHPN1	rhophilin Rho GTPase binding protein 1	Q61085	Rhpn1	YES	YES	YES	YES
137814	10.4421	51.8088	5.40625	39.3408	1.35154	0.944583	0	5.03673	14.2913	-0.990098	0.256938	-3.85345	0.000116466	0.00234584	2.6297	-1.72828	-0.195169	ENSG00000180053	NKX2-6	NK2 homeobox 6	P43688	Nkx2-6
115273	87.3338	98.7605	74.3359	130.231	42.5736	37.7833	49.8373	61.2802	72.767	-0.832715	0.216165	-3.85222	0.000117054	0.00235133	2.62869	-0.960473	-0.450906	ENSG00000188060	RAB42	RAB42, member RAS oncogene family	Q0PD08	Rab42
92335	612.286	603.896	660.914	595.538	356.807	485.516	364.663	469.255	518.609	-0.523778	0.135957	-3.85253	0.000116902	0.00235133	2.62869	-0.681763	-0.372821	ENSG00000266173	STRADA	STE20-related kinase adaptor alpha	Q3UUJ4	Strada				YES
54741	2126.39	1972.78	2088.16	2162.39	1704.3	1663.41	1664.08	1651.21	1879.09	-0.313351	0.0813705	-3.85092	0.000117677	0.00236067	2.62696	-0.285722	-0.322688	ENSG00000213625	LEPROT	leptin receptor overlapping transcript	O89013	Leprot	YES	YES
8727	3638.59	3714.85	4103.34	4355.97	4881.77	4988.34	6114.19	5920.67	4714.72	0.448385	0.116449	3.85047	0.000117892	0.0023618	2.62676	0.418353	0.474038	ENSG00000119326	CTNNAL1	catenin alpha like 1	O88327	Ctnnal1	YES	YES	YES	YES				CTNNAL1
285550	664.497	728.561	697.406	735.265	1041.36	869.016	1146.26	909.13	848.937	0.463826	0.120475	3.84997	0.000118131	0.00236342	2.62646	0.540077	0.36378	ENSG00000237765	FAM200B	family with sequence similarity 200 member B
316	225.929	296.282	274.367	347.284	370.998	499.684	443.674	596.013	381.779	0.661039	0.171867	3.84623	0.000119949	0.00239657	2.62041	0.301928	1.00782	ENSG00000138356	AOX1	aldehyde oxidase 1	O54754	Aox1		YES
10040	1301.46	1762.31	1367.78	1981.96	871.745	1010.7	1102.5	1131.59	1316.26	-0.586753	0.152614	-3.84469	0.000120706	0.00240123	2.61957	-0.873506	-0.290367	ENSG00000141198	TOM1L1	target of myb1 like 1 membrane trafficking protein	Q923U0	Tom1l1			YES
84869	328.451	318.138	359.516	344.571	214.22	264.483	207.858	240.924	284.77	-0.506427	0.131717	-3.84482	0.000120642	0.00240123	2.61957	-0.580237	-0.382785	ENSG00000145439	CBR4	carbonyl reductase 4	Q91VT4	Cbr4
115106	1417.28	1730.74	1690.8	1998.24	2343.58	2211.27	2570.88	2537.67	2062.56	0.473509	0.123165	3.8445	0.000120798	0.00240123	2.61957	0.375279	0.579878	ENSG00000152240	HAUS1	HAUS augmin like complex subunit 1	Q8BHX1	Haus1			YES					HAUS1
23416	9.49281	6.4761	12.1641	0	31.7613	22.67	32.8197	29.3809	18.0956	1.05816	0.275244	3.84444	0.000120827	0.00240123	2.61957	0.989876	0.464213	ENSG00000135519	KCNH3	potassium voltage-gated channel subfamily H member 3	Q9WVJ0	Kcnh3		YES
51084	251.559	281.71	217.602	340.501	195.298	136.02	168.961	148.583	217.529	-0.664906	0.172971	-3.84402	0.000121033	0.00240212	2.6194	-0.670922	-0.595162	ENSG00000165475	CRYL1	crystallin lambda 1	Q99KP3	Cryl1		YES	YES	YES
133	966.368	1465.22	919.062	1451.54	164.212	473.236	202.996	565.793	776.053	-1.04222	0.271167	-3.84347	0.000121305	0.00240432	2.61901	-2.78815	-0.78333	ENSG00000148926	ADM	adrenomedullin	P97297	Adm	YES	YES	YES
406972	31.3263	19.4283	40.5469	27.1316	6.08194	14.1687	7.29327	5.87618	18.9816	-1.04532	0.272106	-3.8416	0.000122236	0.00241956	2.61626	-0.638219	-0.709954	ENSG00000210741	MIR196A1	microRNA 196a-1
64129	1902.36	3302	1548.89	2930.21	1567.79	1049.43	1429.48	968.731	1837.36	-0.790672	0.205928	-3.83955	0.000123262	0.00243663	2.61321	-1.01053	-0.715805	ENSG00000142910	TINAGL1	tubulointerstitial nephritis antigen like 1	Q99JR5	Tinagl1
54972	1094.52	1292.79	971.773	1025.57	1709.7	1952.45	1304.28	1658.76	1376.23	0.551303	0.143694	3.83664	0.00012473	0.00246239	2.60864	0.345932	0.755906	ENSG00000006118	TMEM132A	transmembrane protein 132A	Q922P8	Tmem132a
64359	2798.48	3317.38	2482.82	3361.6	2365.88	2036.52	1908.41	1643.65	2489.34	-0.546114	0.142355	-3.83628	0.000124913	0.00246273	2.60858	-0.614263	-0.482061	ENSG00000167693	NXN	nucleoredoxin	P97346	Nxn	YES	YES	YES	YES
79161	364.524	375.614	396.008	424.609	596.03	528.022	503.236	522.98	463.878	0.445631	0.116177	3.83578	0.000125166	0.00246446	2.60828	0.420177	0.429079	ENSG00000135185	TMEM243	transmembrane protein 243
81533	1089.77	831.369	1094.77	866.853	1267.07	1389.48	1508.49	1396.01	1180.48	0.488872	0.127482	3.83482	0.000125656	0.0024676	2.60773	0.661281	0.336117	ENSG00000129636	ITFG1	integrin alpha FG-GAP repeat containing 1	Q99KW9	Itfg1	YES		YES
407014	17.0871	16.1903	6.75781	20.3487	43.2494	34.005	42.5441	41.9727	27.7694	0.973679	0.253893	3.835	0.000125565	0.0024676	2.60773	0.660683	0.667998	ENSG00000207547	MIR25	microRNA 25
25796	1137.24	1087.98	1128.55	994.372	823.765	848.236	785.242	870.515	959.488	-0.373371	0.0973789	-3.8342	0.000125972	0.00247054	2.60721	-0.355451	-0.367041	ENSG00000130313	PGLS	6-phosphogluconolactonase	Q9CQ60	Pgls
651746	1016.68	1573.69	854.187	1237.2	429.115	789.671	497.158	754.67	894.047	-0.775442	0.202261	-3.83387	0.000126144	0.00247067	2.60719	-1.49484	-0.251584	ENSG00000164236	ANKRD33B	ankyrin repeat domain 33B	Q3U0L2	Ankrd33b	YES	YES	YES
10458	854.353	953.606	770.39	896.698	587.245	704.659	540.917	626.233	741.763	-0.472984	0.123504	-3.8297	0.0001283	0.00250959	2.6004	-0.671737	-0.260709	ENSG00000175866	BAIAP2	BAI1 associated protein 2	Q8BKX1	Baiap2		YES	YES					BAIAP2
23548	643.612	701.847	663.617	868.21	385.19	537.468	427.872	521.301	593.64	-0.570497	0.149009	-3.8286	0.000128873	0.00251421	2.5996	-0.877429	-0.272982	ENSG00000113638	TTC33	tetratricopeptide repeat domain 33	Q9D6K7	Ttc33		YES	YES	YES
10105	4908.73	5124.21	4810.21	4605.58	3532.93	4129.72	3128.81	3642.39	4235.32	-0.413061	0.107886	-3.82869	0.000128829	0.00251421	2.5996	-0.527049	-0.300968	ENSG00000108179	PPIF	peptidylprolyl isomerase F	Q99KR7	Ppif			YES					PPIF
55131	770.816	996.51	831.211	993.015	1135.97	1232.68	1382.07	1401.89	1093.02	0.490193	0.12824	3.82247	0.000132122	0.00257423	2.58935	0.312641	0.675616	ENSG00000106344	RBM28	RNA binding motif protein 28	Q8CGC6	Rbm28	YES
444	10031	10430.6	10867.9	9737.52	7154.39	8320.83	7397.81	8559.92	9062.5	-0.373224	0.0976609	-3.82163	0.000132574	0.00257966	2.58844	-0.459015	-0.288727	ENSG00000198363	ASPH	aspartate beta-hydroxylase	Q8BSY0	Asph	YES
64210	1574.86	1495.17	1551.59	1359.29	1073.12	866.183	1242.29	1011.54	1271.76	-0.484814	0.126884	-3.82094	0.000132944	0.00258348	2.58779	-0.292832	-0.681415	ENSG00000155229	MMS19	MMS19 homolog, cytosolic iron-sulfur assembly component	Q9D071	Mms19	YES							MMS19
50509	18.0363	76.9037	20.2734	82.7513	744.024	189.861	565.228	177.125	234.275	1.01351	0.265662	3.81503	0.000136164	0.00264261	2.57797	2.66155	2.24288	ENSG00000080573	COL5A3	collagen type V alpha 3 chain
55103	2411.17	2277.16	2353.07	2387.58	1804.99	1269.52	1876.8	1257.5	1954.72	-0.557296	0.146146	-3.81327	0.000137139	0.00265513	2.57591	-0.331207	-0.860995	ENSG00000116191	RALGPS2	Ral GEF with PH domain and SH3 binding motif 2	Q9ERD6	Ralgps2			YES
10741	1627.07	1767.98	1738.11	1877.5	1269.1	1436.71	1203.39	1384.26	1538.01	-0.390033	0.102284	-3.81322	0.000137165	0.00265513	2.57591	-0.536473	-0.233651	ENSG00000089050	RBBP9	RB binding protein 9, serine hydrolase	O88851	Rbbp9				YES
9019	2231.76	1698.36	1959.77	1522.08	1318.43	1326.19	1008.9	785.73	1481.4	-0.658118	0.172628	-3.81234	0.000137658	0.0026612	2.57492	-0.440694	-0.874411	ENSG00000197965	MPZL1	myelin protein zero like 1	Q3TEW6	Mpzl1	YES
10765	1143.88	1180.27	1028.54	987.589	856.878	716.938	762.147	552.361	903.576	-0.545646	0.143217	-3.80993	0.000139004	0.00268104	2.5717	-0.398816	-0.703983	ENSG00000117139	KDM5B	lysine demethylase 5B	Q80Y84	Kdm5b	YES		YES
152559	1230.27	1207.79	1393.46	1132.74	800.789	977.643	888.563	954.46	1073.21	-0.434862	0.114141	-3.80986	0.000139043	0.00268104	2.5717	-0.450813	-0.405694	ENSG00000163291	PAQR3	progestin and adipoQ receptor family member 3	Q6TCG8	Paqr3		YES	YES
3858	2554.51	1942.83	2520.66	1767.62	1154.89	1647.35	965.142	1478.28	1753.91	-0.660854	0.173633	-3.80605	0.000141203	0.00271917	2.56556	-0.764991	-0.655887	ENSG00000186395	KRT10	keratin 10	P02535	Krt10								KRT10
2632	1418.23	1924.21	1652.96	1899.21	1281.94	1220.4	1238.64	1198.74	1479.29	-0.456868	0.120062	-3.80526	0.000141658	0.0027244	2.56473	-0.577549	-0.315384	ENSG00000114480	GBE1	1,4-alpha-glucan branching enzyme 1	Q9D6Y9	Gbe1				YES
84920	173.718	135.189	136.508	151.937	237.872	220.088	215.151	228.332	187.349	0.55047	0.144683	3.80467	0.000141993	0.00272733	2.56426	0.563654	0.439978	ENSG00000139133	ALG10	ALG10, alpha-1,2-glucosyltransferase	Q3UGP8	Alg10b			YES
55167	456.604	592.563	427.094	495.151	669.014	895.465	718.387	695.908	618.773	0.548785	0.144298	3.80314	0.000142872	0.00274069	2.56214	0.315397	0.770712	ENSG00000174579	MSL2	MSL complex subunit 2	Q69ZF8	Msl2	YES		YES
79004	1074.59	972.225	1124.5	1120.53	880.53	686.712	804.691	726.968	923.843	-0.445831	0.117272	-3.80168	0.000143716	0.00275333	2.56014	-0.294325	-0.58733	ENSG00000107874	CUEDC2	CUE domain containing 2	Q9CXX9	Cuedc2				YES				CUEDC2
91442	259.154	224.235	255.445	244.184	314.909	383.501	337.921	377.755	299.638	0.494793	0.130164	3.8013	0.000143941	0.0027541	2.56002	0.423116	0.503979	ENSG00000131944	FAAP24	FA core complex associated protein 24	Q8BHL6	Faap24
79882	1828.31	2231.02	2063.84	2266.84	2692.27	2676	2877.19	2832.32	2433.47	0.386859	0.101845	3.79849	0.000145578	0.00278185	2.55567	0.290488	0.481154	ENSG00000100722	ZC3H14	zinc finger CCCH-type containing 14	Q8BJ05	Zc3h14	YES		YES
55147	1462.84	1580.98	1454.28	1523.44	2140.17	1934.51	1976.48	1782.16	1731.86	0.367317	0.0967789	3.79543	0.000147388	0.00281283	2.55086	0.384037	0.335993	ENSG00000100461	RBM23	RNA binding motif protein 23
10165	1085.03	1327.6	1005.56	1265.69	1657.67	1680.41	1599.66	1526.97	1393.57	0.44233	0.116576	3.79435	0.000148028	0.00282143	2.54953	0.308212	0.584362	ENSG00000004864	SLC25A13	solute carrier family 25 member 13	Q9QXX4	Slc25a13			YES
8334	37.0219	32.3805	45.9531	40.6973	59.4679	104.849	65.6394	178.804	70.6016	0.964514	0.254551	3.78909	0.000151201	0.00287822	2.54088	0.503671	1.20757	ENSG00000180573	HIST1H2AC	histone cluster 1 H2A family member c
718	98.7252	174.855	70.2812	132.945	54.0617	67.0654	52.2684	41.1333	86.4168	-0.886479	0.234047	-3.78762	0.000152098	0.0028905	2.53903	-1.18896	-0.417941	ENSG00000125730	C3	complement C3	P01027	C3		YES
80709	418.633	392.614	297.344	336.431	627.792	534.634	627.221	456.663	461.416	0.579106	0.152903	3.7874	0.000152233	0.0028905	2.53903	0.711536	0.411286	ENSG00000106948	AKNA	AT-hook transcription factor	Q80VW7	Akna
51280	4024.95	3273.67	4329.05	3029.24	4818.25	5219.77	5354.47	5921.51	4496.36	0.506413	0.133763	3.78591	0.000153148	0.00290416	2.53698	0.656231	0.401508	ENSG00000135052	GOLM1	golgi membrane protein 1	Q91XA2	Golm1	YES	YES	YES	YES
84525	44.6162	12.9522	39.1953	13.5658	55.4133	103.904	70.5016	108.29	56.0548	1.00905	0.266551	3.78559	0.000153344	0.00290419	2.53697	1.24796	0.914645	ENSG00000171476	HOPX	HOP homeobox	Q8R1H0	Hopx		YES
5552	93.0295	59.0944	183.812	80.0381	37.8432	10.3904	49.8373	10.9129	65.6198	-1.03992	0.274805	-3.78421	0.000154197	0.00291664	2.53512	-0.449297	-2.10851	ENSG00000122862	SRGN	serglycin	P13609	Srgn
965	451.858	576.373	473.047	636.235	743.348	715.049	884.917	834.418	664.406	0.531875	0.140587	3.78325	0.000154791	0.00292416	2.534	0.389961	0.686814	ENSG00000116815	CD58	CD58 molecule
51427	161.378	258.234	139.211	250.967	338.561	310.768	405.992	392.865	282.247	0.719852	0.190404	3.78066	0.000156415	0.00295109	2.53002	0.480965	1.04014	ENSG00000196247	ZNF107	zinc finger protein 107
9467	1438.16	1484.65	1481.31	1450.18	773.082	1102.33	805.906	1181.11	1214.59	-0.554006	0.146581	-3.77951	0.000157135	0.00296094	2.52857	-0.853223	-0.326959	ENSG00000131370	SH3BP5	SH3 domain binding protein 5	Q9Z131	Sh3bp5
56890	321.806	301.948	363.57	328.292	425.06	444.899	553.073	470.095	401.093	0.49358	0.130754	3.77487	0.000160092	0.00301284	2.52102	0.564059	0.381093	ENSG00000111554	MDM1	Mdm1 nuclear protein	Q9D067	Mdm1			YES
3218	311.364	158.664	208.141	145.154	100.69	85.0125	131.279	91.5006	153.976	-0.821343	0.217607	-3.77443	0.000160373	0.00301432	2.52081	-0.330031	-1.23406	ENSG00000120068	HOXB8	homeobox B8	P09632	Hoxb8			YES
285636	1276.78	1307.36	1208.3	1180.22	543.996	1020.15	485.002	777.335	974.893	-0.706735	0.187278	-3.77372	0.000160834	0.00301919	2.52011	-1.19627	-0.42479	ENSG00000205765	C5orf51	chromosome 5 open reading frame 51	Q8BR90	AW549877	YES			YES
26059	27.5291	40.4756	24.3281	33.9144	2.02731	9.44583	0	11.7524	18.6841	-1.03601	0.27461	-3.77268	0.000161506	0.00302798	2.51885	-1.44254	-0.471422	ENSG00000187672	ERC2	ELKS/RAB6-interacting/CAST family member 2	Q6PH08	Erc2			YES
25939	1012.88	827.322	940.687	748.831	625.088	659.319	633.299	605.247	756.584	-0.460377	0.122048	-3.77209	0.000161884	0.00303126	2.51838	-0.310234	-0.576466	ENSG00000101347	SAMHD1	SAM and HD domain containing deoxynucleoside triphosphate triphosphohydrolase 1	Q60710	Samhd1	YES
57104	1684.02	1701.6	1697.56	1665.88	1108.94	1463.16	979.729	1162.64	1432.94	-0.487122	0.129153	-3.77166	0.000162165	0.00303271	2.51817	-0.656229	-0.334236	ENSG00000177666	PNPLA2	patatin like phospholipase domain containing 2	Q8BJ56	Pnpla2	YES	YES	YES	YES
90637	112.964	148.141	143.266	141.084	223.005	206.864	224.876	187.198	173.425	0.574984	0.15247	3.77114	0.000162505	0.00303526	2.5178	0.534475	0.511012	ENSG00000178381	ZFAND2A	zinc finger AN1-type containing 2A	Q9JII7	Zfand2a	YES
2070	42.7176	80.9513	39.1953	69.1855	202.056	80.2896	252.833	100.735	108.495	0.973909	0.258433	3.76851	0.000164225	0.00306354	2.51378	1.29371	0.753221	ENSG00000112319	EYA4	EYA transcriptional coactivator and phosphatase 4	Q9Z191	Eya4				YES
410	277.19	267.949	220.305	245.541	518.317	369.332	460.691	310.598	333.74	0.637271	0.169162	3.76723	0.000165069	0.00307544	2.51209	0.837546	0.389291	ENSG00000100299	ARSA	arylsulfatase A	P50428	Arsa		YES	YES
7326	3017.76	2992.77	2984.25	3148.62	2221.94	2636.33	2004.43	2219.52	2653.2	-0.40233	0.106833	-3.76599	0.000165893	0.00308694	2.51047	-0.51888	-0.282905	ENSG00000132388	UBE2G1	ubiquitin conjugating enzyme E2 G1	P62254	Ube2g1			YES	YES
79659	460.401	476.803	431.148	367.633	638.604	540.301	807.122	649.738	546.469	0.552453	0.146744	3.76474	0.00016672	0.00309845	2.50886	0.691266	0.381826	ENSG00000187240	DYNC2H1	dynein cytoplasmic 2 heavy chain 1	Q45VK7	Dync2h1			YES	YES				DYNC2H1
51678	519.257	678.372	468.992	602.321	952.838	964.419	759.715	766.422	714.042	0.55448	0.147312	3.764	0.000167218	0.00310384	2.5081	0.384319	0.738143	ENSG00000105926	MPP6	membrane palmitoylated protein 6	Q9JLB0	Mpp6			YES
2250	4604.01	1557.5	4754.8	866.853	669.014	790.616	486.218	617.839	1793.36	-1.03824	0.275903	-3.76305	0.000167856	0.0031118	2.50699	-0.941564	-2.55275	ENSG00000138675	FGF5	fibroblast growth factor 5	P15656	Fgf5			YES
124540	634.12	1143.84	617.664	1157.16	295.988	575.251	291.731	524.659	655.052	-0.846903	0.225241	-3.75999	0.000169919	0.00314242	2.50274	-1.84372	-0.165726	ENSG00000153944	MSI2	musashi RNA binding protein 2	Q920Q6	Msi2	YES		YES	YES
150465	1934.63	2144.4	1827.31	2091.84	1639.42	1489.61	1433.13	1222.25	1722.82	-0.44489	0.118323	-3.75998	0.000169929	0.00314242	2.50274	-0.444159	-0.436229	ENSG00000114999	TTL	tubulin tyrosine ligase	P38585	Ttl			YES
140685	24.6813	9.71415	10.8125	6.78289	52.7102	51.9521	47.4062	24.3442	28.5504	1.01865	0.270985	3.75906	0.00017055	0.00314999	2.50169	1.244	0.452627	ENSG00000130584	ZBTB46	zinc finger and BTB domain containing 46	Q8BID6	Zbtb46	YES	YES
162239	241.117	237.187	256.797	287.595	341.94	344.773	386.543	368.521	308.059	0.471291	0.125397	3.7584	0.000171006	0.00315452	2.50107	0.420271	0.46218	ENSG00000184517	ZFP1	ZFP1 zinc finger protein	P08042	Zfp1
64940	243.965	268.758	275.719	261.82	342.616	342.884	437.596	494.439	333.475	0.570959	0.151935	3.75792	0.000171332	0.00315661	2.50078	0.486331	0.598575	ENSG00000106610	STAG3L4	stromal antigen 3-like 4 (pseudogene)
55063	65.5004	63.9515	78.3906	44.7671	95.9595	118.073	126.417	116.684	88.7179	0.725932	0.193662	3.74844	0.000177935	0.00327422	2.48489	0.731942	0.526151	ENSG00000078487	ZCWPW1	zinc finger CW-type and PWWP domain containing 1	Q6IR42	Zcwpw1
6581	177.515	73.6656	156.781	32.5579	10.1366	45.34	8.50881	33.5782	67.2605	-1.03435	0.27597	-3.74804	0.000178225	0.00327551	2.48472	-1.20118	-1.51188	ENSG00000146477	SLC22A3	solute carrier family 22 member 3	Q9WTW5	Slc22a3			YES
10263	1648.9	1548.6	1482.66	1505.8	1298.16	1025.82	894.641	730.326	1266.86	-0.589145	0.157212	-3.74746	0.000178634	0.00327899	2.48426	-0.443236	-0.75669	ENSG00000167797	CDK2AP2	cyclin dependent kinase 2 associated protein 2	Q9CPY4	Cdk2ap2		YES	YES
8714	78.7903	77.7132	63.5234	67.8289	122.99	156.801	99.6747	125.918	99.155	0.700175	0.187011	3.74402	0.000181096	0.0033201	2.47885	0.463926	0.733154	ENSG00000108846	ABCC3	ATP binding cassette subfamily C member 3	B2RX12	Abcc3
10347	477.488	426.613	423.039	377.129	333.155	305.1	275.929	277.02	361.934	-0.485817	0.12989	-3.74023	0.000183853	0.00336237	2.47335	-0.36177	-0.555748	ENSG00000064687	ABCA7	ATP binding cassette subfamily A member 7	Q91V24	Abca7		YES	YES
168374	272.444	377.233	275.719	465.306	504.801	515.742	673.412	664.848	468.688	0.670785	0.179334	3.74043	0.000183708	0.00336237	2.47335	0.432356	0.987322	ENSG00000146757	ZNF92	zinc finger protein 92
55765	336.995	190.235	258.148	131.588	133.127	116.184	88.7348	54.5646	163.697	-0.904633	0.241936	-3.73915	0.000184645	0.0033727	2.47202	-0.423829	-1.35808	ENSG00000163362	INAVA	innate immunity activator	Q7TN12
284129	407.241	363.471	301.398	354.067	240.575	265.428	237.031	245.121	301.792	-0.499435	0.133648	-3.73695	0.000186268	0.00339819	2.46875	-0.531156	-0.40633	ENSG00000181045	SLC26A11	solute carrier family 26 member 11	Q80ZD3	Slc26a11		YES	YES
143384	1485.62	1475.74	1506.99	1262.97	1092.05	1077.77	674.627	693.39	1158.65	-0.624031	0.167152	-3.73333	0.000188968	0.00343904	2.46356	-0.573732	-0.675583	ENSG00000151893	CACUL1	CDK2 associated cullin domain 1	Q8R0X2	Cacul1	YES			YES
8862	23.732	35.6186	28.3828	35.271	53.3859	69.8991	57.1306	75.5509	47.3714	0.83599	0.223926	3.73334	0.000188961	0.00343904	2.46356	0.401521	0.883016	ENSG00000171388	APLN	apelin	Q9R0R4	Apln			YES
4494	140.494	104.427	147.32	149.224	226.383	229.534	178.685	228.332	175.55	0.616338	0.165189	3.73111	0.00019064	0.00346523	2.46027	0.565188	0.564121	ENSG00000198417	MT1F	metallothionein 1F
9984	586.655	818.417	640.64	884.489	983.247	1053.21	1179.08	1257.5	925.405	0.560856	0.150398	3.72915	0.00019213	0.00348807	2.45742	0.317365	0.849268	ENSG00000079134	THOC1	THO complex 1	Q8R3N6	Thoc1
255631	50.3119	59.0944	68.9297	63.7592	17.5701	28.3375	8.50881	35.2571	41.4711	-0.959035	0.257215	-3.72854	0.000192594	0.00349223	2.4569	-1.19904	-0.515579	ENSG00000171502	COL24A1	collagen type XXIV alpha 1 chain	Q30D77	Col24a1			YES
79654	1017.63	911.511	990.695	906.194	754.837	776.447	668.55	661.49	835.919	-0.40158	0.107743	-3.72722	0.000193604	0.00350628	2.45515	-0.333155	-0.440829	ENSG00000126107	HECTD3	HECT domain E3 ubiquitin protein ligase 3	Q3U487	Hectd3	YES	YES	YES
155370	864.795	720.466	982.586	801.738	1081.23	1090.99	1520.65	1444.7	1063.39	0.559696	0.15022	3.72585	0.000194661	0.00352115	2.45332	0.707286	0.425895	ENSG00000225648	SBDSP1	SBDS, ribosome maturation factor pseudogene 1
84932	411.039	446.041	408.172	459.88	573.73	545.969	624.79	569.99	504.951	0.40556	0.108864	3.72536	0.000195034	0.00352362	2.45301	0.368118	0.410967	ENSG00000129472	RAB2B	RAB2B, member RAS oncogene family	P59279	Rab2b			YES	YES
51530	450.908	514.85	479.805	515.5	635.225	638.538	643.023	749.633	578.435	0.424122	0.113896	3.72378	0.000196266	0.00354157	2.4508	0.284574	0.532209	ENSG00000091732	ZC3HC1	zinc finger C3HC-type containing 1	Q80YV2	Zc3hc1			YES
151827	65.5004	79.3322	93.2578	94.9605	112.854	135.075	173.823	181.322	117.016	0.731831	0.19663	3.72186	0.000197761	0.00356423	2.44803	0.548354	0.752804	ENSG00000171757	LRRC34	leucine rich repeat containing 34	Q9DAM1	Lrrc34			YES
26289	711.961	287.377	787.961	226.549	75.0106	152.078	96.028	188.877	315.73	-1.02549	0.275589	-3.72107	0.000198382	0.00357111	2.4472	-1.33323	-1.89419	ENSG00000154027	AK5	adenylate kinase 5	Q920P5	Ak5			YES
5211	2422.56	2677.06	2459.84	2684.67	1863.78	2179.15	1684.74	1929.07	2237.61	-0.402817	0.108274	-3.72037	0.000198933	0.00357671	2.44652	-0.572547	-0.22973	ENSG00000141959	PFKL	phosphofructokinase, liver type	P12382	Pfkl			YES
57121	26.5799	52.6183	32.4375	50.1934	14.867	17.9471	14.5865	14.2707	27.9375	-0.952443	0.25606	-3.71961	0.000199527	0.00358307	2.44574	-0.987946	-0.364637	ENSG00000184574	LPAR5	lysophosphatidic acid receptor 5	Q149R9	Lpar5			YES
10979	2275.43	2571.82	2277.38	2420.14	3594.43	2870.59	4208.22	3063.17	2910.15	0.492527	0.132453	3.71851	0.000200405	0.00359451	2.44436	0.608987	0.369792	ENSG00000073712	FERMT2	fermitin family member 2	Q8CIB5	Fermt2	YES	YES	YES	YES	FERMT2
146880	923.65	787.656	673.078	735.265	534.535	558.249	509.313	599.371	665.14	-0.475511	0.127988	-3.71528	0.000202977	0.00363627	2.43934	-0.512612	-0.415039	ENSG00000215769	ARHGAP27P1	Rho GTPase activating protein 27 pseudogene 1
4567	140.494	133.57	150.023	116.666	96.6353	78.4004	46.1907	49.5278	101.438	-0.800689	0.215546	-3.7147	0.000203447	0.0036376	2.43919	-0.576866	-0.857757	NA	TRNL1	tRNA
55055	1647	1774.45	1904.35	1847.66	2128	2280.22	2665.69	2537.67	2098.13	0.404901	0.109003	3.71458	0.00020354	0.0036376	2.43919	0.376809	0.42133	ENSG00000174442	ZWILCH	zwilch kinetochore protein	Q8R060	Zwilch			YES
27044	5334.01	5977.44	5525.19	6019.14	7882.2	7608.62	6983.3	6848.27	6522.27	0.348853	0.0940042	3.71104	0.000206411	0.00368449	2.43362	0.293233	0.400397	ENSG00000197157	SND1	staphylococcal nuclease and tudor domain containing 1	Q78PY7	Snd1	YES			YES				SND1
90871	903.715	970.606	1160.99	1112.39	1313.7	1335.64	1609.38	1735.99	1267.8	0.498717	0.134406	3.71051	0.000206839	0.00368773	2.43324	0.454025	0.530738	ENSG00000137038	DMAC1	distal membrane arm assembly complex 1	Q9CQ00	Tmem261
23203	2596.28	2272.3	2385.51	2384.86	1850.94	2019.52	1485.4	1610.91	2075.72	-0.44452	0.119909	-3.70714	0.000209612	0.0037327	2.42798	-0.457211	-0.421552	ENSG00000165688	PMPCA	peptidase, mitochondrial processing alpha subunit	Q9DC61	Pmpca	YES		YES					PMPCA
3551	777.461	666.229	591.984	609.103	508.856	481.737	414.501	450.787	562.582	-0.481103	0.12987	-3.7045	0.000211806	0.00376727	2.42397	-0.429714	-0.496097	ENSG00000104365	IKBKB	inhibitor of nuclear factor kappa B kinase subunit beta	O88351	Ikbkb	YES	YES	YES
26233	799.294	781.18	641.992	747.474	521.695	574.306	550.642	557.398	646.748	-0.414503	0.112004	-3.70079	0.000214933	0.00381379	2.41864	-0.483922	-0.314362	ENSG00000182325	FBXL6	F-box and leucine rich repeat protein 6	Q9QXW0	Fbxl6		YES	YES
130814	199.349	199.95	158.133	215.696	248.008	284.319	328.197	345.016	247.333	0.580116	0.156746	3.70099	0.000214762	0.00381379	2.41864	0.401914	0.690903	ENSG00000162976	PQLC3	PQ loop repeat containing 3
8775	1666.94	1578.55	1663.77	1554.64	1360.33	1282.74	1171.79	1239.87	1439.83	-0.343262	0.0927643	-3.70036	0.000215292	0.0038156	2.41844	-0.293911	-0.372519	ENSG00000105402	NAPA	NSF attachment protein alpha	Q9DB05	Napa	YES	YES	YES
5055	37.0219	101.999	37.8437	39.3408	270.984	3040.61	245.54	3098.43	858.971	0.895081	0.241986	3.6989	0.000216537	0.00383313	2.41645	1.39498	5.60095	ENSG00000197632	SERPINB2	serpin family B member 2	P12388	Serpinb2
116238	173.718	148.141	154.078	174.999	100.69	93.5137	97.2436	120.881	132.908	-0.593191	0.160398	-3.69824	0.000217098	0.00383849	2.41584	-0.575056	-0.475088	ENSG00000160606	TLCD1	TLC domain containing 1	Q99JT6	Tlcd1			YES
10809	265.799	250.139	197.328	274.029	347.346	337.216	369.526	431.48	309.108	0.542385	0.146754	3.69587	0.000219133	0.00386532	2.41281	0.402256	0.624693	ENSG00000214530	STARD10	StAR related lipid transfer domain containing 10	Q9JMD3	Stard10			YES
84553	131.001	104.427	89.2031	131.588	198.677	153.022	232.169	189.717	153.726	0.666378	0.180303	3.69587	0.000219134	0.00386532	2.41281	0.725555	0.491607	ENSG00000146267	FAXC	failed axon connections homolog	Q3UMF9	Faxc			YES
57506	2452.94	2369.44	2254.41	2273.62	1573.2	1993.07	1117.09	1328.02	1920.22	-0.580327	0.157064	-3.69484	0.000220021	0.00387448	2.41179	-0.736007	-0.453442	ENSG00000088888	MAVS	mitochondrial antiviral signaling protein	Q8VCF0	Mavs
112849	598.047	842.703	698.758	938.752	1229.23	955.918	1422.19	1250.79	992.047	0.5963	0.161395	3.69467	0.000220174	0.00387448	2.41179	0.535596	0.705715	ENSG00000126790	L3HYPDH	trans-L-3-hydroxyproline dehydratase	Q9CXA2	L3hypdh				YES
118980	617.032	558.564	606.851	603.677	440.603	234.257	438.812	283.736	472.941	-0.675179	0.18279	-3.69375	0.000220972	0.0038821	2.41093	-0.374669	-1.1031	ENSG00000156398	SFXN2	sideroflexin 2	Q925N2	Sfxn2			YES
374286	10.4421	12.1427	10.8125	16.2789	47.9798	35.8942	35.2508	21.8258	23.8283	0.973406	0.263541	3.69357	0.000221127	0.0038821	2.41093	0.782409	0.533009	ENSG00000241322	CDRT1	CMT1A duplicated region transcript 1
4916	14.2392	12.9522	13.5156	12.2092	18.2458	115.239	17.0176	112.487	39.4882	1.01589	0.275107	3.69272	0.000221868	0.00389051	2.40999	0.182722	1.82475	ENSG00000140538	NTRK3	neurotrophic receptor tyrosine kinase 3	Q6VNS1	Ntrk3	YES	YES	YES	YES
2970	77.841	94.713	82.4453	88.1776	168.267	139.798	108.183	173.767	116.649	0.685043	0.18572	3.68858	0.000225511	0.00394976	2.40343	0.46556	0.745563	ENSG00000277053	GTF2IP1	general transcription factor IIi pseudogene 1
79571	448.061	461.422	481.156	451.74	561.566	616.813	618.712	624.554	533.003	0.379591	0.102961	3.68675	0.000227134	0.00397352	2.40082	0.335303	0.388723	ENSG00000179562	GCC1	GRIP and coiled-coil domain containing 1	Q9D4H2	Gcc1			YES
122970	18.0363	25.9044	17.5703	55.6197	70.2802	59.5087	97.2436	77.2298	52.6741	0.945642	0.256523	3.68638	0.000227467	0.00397467	2.4007	0.679935	1.05998	ENSG00000177465	ACOT4	acyl-CoA thioesterase 4	Q8BWN8	Acot4
79639	59.8047	72.0466	81.0937	77.3249	105.42	119.962	147.081	121.721	98.0568	0.672157	0.182411	3.68485	0.000228838	0.00399394	2.3986	0.572048	0.577455	ENSG00000126106	TMEM53	transmembrane protein 53	Q9D0Z3	Tmem53
64582	75.9425	88.2369	87.8515	78.6815	159.482	122.796	154.374	115.845	110.401	0.652958	0.177353	3.68168	0.000231703	0.00403923	2.3937	0.725343	0.412177	ENSG00000181619	GPR135	G protein-coupled receptor 135	Q7TQP2	Gpr135
4000	11123.7	10510.7	11647.8	10643.7	9345.92	8248.1	8501.52	7228.55	9656.24	-0.38364	0.104278	-3.67901	0.000234141	0.00407695	2.38966	-0.240605	-0.525355	ENSG00000160789	LMNA	lamin A/C	P48678	Lmna	YES	YES	YES
2669	177.515	180.521	160.836	226.549	279.769	300.377	241.893	372.718	242.522	0.61486	0.16716	3.67826	0.000234826	0.00408412	2.3889	0.315553	0.84844	ENSG00000164949	GEM	GTP binding protein overexpressed in skeletal muscle	P55041	Gem
10269	2875.37	3081	3074.8	3040.09	2423.32	2570.21	2427.44	2321.09	2726.67	-0.302249	0.0821927	-3.67732	0.000235696	0.00409447	2.3878	-0.32695	-0.261831	ENSG00000084073	ZMPSTE24	zinc metallopeptidase STE24	Q80W54	Zmpste24	YES
1829	2093.16	2746.68	2039.51	2477.11	3163.29	3230.47	3289.26	3125.29	2770.6	0.430936	0.117356	3.67203	0.000240632	0.00416628	2.38025	0.285972	0.597034	ENSG00000046604	DSG2	desmoglein 2	O55111	Dsg2			YES
51804	199.349	120.617	154.078	134.301	293.961	253.148	271.066	206.506	204.128	0.660802	0.179957	3.67199	0.000240669	0.00416628	2.38025	0.991109	0.31298	ENSG00000100625	SIX4	SIX homeobox 4	Q61321	Six4			YES
27445	66.4497	110.903	45.9531	74.6118	140.56	146.41	183.547	127.597	112.004	0.798027	0.217319	3.67215	0.000240521	0.00416628	2.38025	0.61388	0.919129	ENSG00000186472	PCLO	piccolo presynaptic cytomatrix protein	Q9QYX7	Pclo
1943	0.949281	0.809513	0	0	15.5427	8.50125	15.8021	4.19727	5.72527	0.924294	0.251781	3.67102	0.000241585	0.0041773	2.3791	0.731497	0.251405	ENSG00000099617	EFNA2	ephrin A2	P52801	Efna2			YES
84002	607.54	935.796	471.695	736.622	1147.46	1685.14	863.037	1397.69	980.622	0.744464	0.202845	3.67011	0.000242445	0.0041873	2.37807	0.239217	1.3855	ENSG00000176597	B3GNT5	UDP-GlcNAc:betaGal beta-1,3-N-acetylglucosaminyltransferase 5	Q8BGY6	B3gnt5			YES
64236	1008.14	968.177	1074.49	933.326	579.136	834.067	582.246	728.647	838.528	-0.510791	0.139188	-3.66979	0.000242748	0.00418768	2.37803	-0.672995	-0.378283	ENSG00000120913	PDLIM2	PDZ and LIM domain 2	Q8R1G6	Pdlim2	YES	YES	YES	YES
6495	168.023	105.237	159.484	137.014	293.961	214.42	280.791	194.754	194.21	0.686692	0.187147	3.66926	0.000243253	0.00419155	2.37763	1.07153	0.270756	ENSG00000126778	SIX1	SIX homeobox 1	Q62231	Six1			YES
102724488	38.9205	16.9998	41.8984	10.8526	6.75771	7.55666	6.07772	5.87618	16.8675	-1.01218	0.275966	-3.66777	0.000244674	0.00421061	2.37566	-0.323431	-1.01305	ENSG00000277758	LOC102724488	synaptotagmin-15
7515	504.068	514.85	412.226	491.081	655.498	596.032	690.429	725.289	573.684	0.445737	0.121537	3.66751	0.000244924	0.00421061	2.37566	0.383912	0.478047	ENSG00000073050	XRCC1	X-ray repair cross complementing 1	Q60596	Xrcc1				YES
373156	832.519	769.037	840.672	903.481	1040.01	1054.15	1307.93	1145.02	986.602	0.422365	0.115237	3.6652	0.000247147	0.00424392	2.37223	0.450971	0.374398	ENSG00000197448	GSTK1	glutathione S-transferase kappa 1	Q9DCM2	Gstk1
55117	908.462	805.465	890.68	721.699	249.36	638.538	181.116	439.874	604.399	-0.864696	0.236052	-3.66316	0.000249122	0.00427062	2.36951	-1.64456	-0.657527	ENSG00000072041	SLC6A15	solute carrier family 6 member 15	Q8BG16	Slc6a15			YES
146050	478.437	445.232	443.312	406.973	591.3	574.306	590.755	584.261	514.322	0.38282	0.104519	3.66268	0.000249589	0.00427062	2.36951	0.429092	0.30526	ENSG00000140265	ZSCAN29	zinc finger and SCAN domain containing 29
800	14033.2	10605.4	14795.6	10297.8	21098.9	15949.3	23630.2	16951.9	15920.3	0.583531	0.159313	3.6628	0.000249476	0.00427062	2.36951	1.05252	0.189107	ENSG00000122786	CALD1	caldesmon 1							CALD1			CALD1
146542	75.9425	82.5703	75.6875	81.3947	122.315	116.184	125.201	141.028	102.54	0.608363	0.16611	3.66242	0.000249848	0.00427062	2.36951	0.462037	0.572417	ENSG00000229809	ZNF688	zinc finger protein 688
2175	950.23	789.275	789.312	687.785	1133.94	1095.72	1087.91	1092.97	953.393	0.43201	0.117983	3.66164	0.000250608	0.00427871	2.36869	0.546672	0.311177	ENSG00000187741	FANCA	FA complementation group A	Q9JL70	Fanca			YES
22837	581.909	991.653	462.234	898.055	424.384	196.473	480.14	240.084	534.367	-0.860874	0.235135	-3.66118	0.000251054	0.00428142	2.36841	-0.998539	-1.09467	ENSG00000082438	COBLL1	cordon-bleu WH2 repeat protein like 1	Q3UMF0	Cobll1			YES
54961	1014.78	919.606	944.742	907.551	758.891	567.694	752.422	626.233	811.49	-0.459089	0.125436	-3.65995	0.000252261	0.00429218	2.36732	-0.262442	-0.655837	ENSG00000172830	SSH3	slingshot protein phosphatase 3	Q8K330	Ssh3		YES	YES	YES
115584	0.949281	0.809513	0	0	9.4608	7.55666	7.29327	13.4313	4.9376	0.930905	0.254338	3.6601	0.000252113	0.00429218	2.36732	0.408554	0.412423	ENSG00000158865	SLC5A11	solute carrier family 5 member 11	Q8K0E3	Slc5a11
54996	255.357	266.33	232.469	244.184	181.782	149.244	190.841	134.313	206.815	-0.559306	0.152852	-3.65914	0.000253064	0.00430093	2.36644	-0.404306	-0.649656	ENSG00000117791	MARC2	mitochondrial amidoxime reducing component 2	Q922Q1					YES
22863	519.257	462.232	486.562	542.631	682.529	630.037	773.086	653.935	593.784	0.425483	0.116347	3.657	0.000255182	0.004332	2.36331	0.491472	0.32749	ENSG00000126775	ATG14	autophagy related 14	Q8CDJ3	Atg14			YES
9321	699.62	879.94	771.742	784.102	1162.33	955.918	1399.09	1058.55	963.912	0.507068	0.138766	3.65413	0.000258055	0.00437579	2.35894	0.574387	0.427731	ENSG00000100815	TRIP11	thyroid hormone receptor interactor 11
23471	12951	8316.12	14376.6	9274.92	6977.34	7163.72	7045.3	7576.08	9210.14	-0.58368	0.159789	-3.65281	0.000259384	0.00438832	2.3577	-0.319083	-0.845117	ENSG00000067167	TRAM1	translocation associated membrane protein 1	Q91V04	Tram1	YES
11062	224.98	230.711	194.625	260.463	302.746	326.826	324.55	366.002	278.863	0.499769	0.136817	3.65282	0.000259372	0.00438832	2.3577	0.311445	0.628985	ENSG00000105865	DUS4L	dihydrouridine synthase 4 like	Q32M08	Dus4l			YES
2874	1804.58	2061.83	1790.82	2014.52	1352.22	1551.01	1255.66	1542.08	1671.59	-0.409625	0.112155	-3.6523	0.000259899	0.00439206	2.35733	-0.618103	-0.199504	ENSG00000132522	GPS2	G protein pathway suppressor 2	Q921N8	Gps2			YES
54468	458.503	496.231	500.078	496.508	639.955	586.586	829.001	732.005	592.358	0.481959	0.131981	3.65174	0.000260468	0.00439669	2.35687	0.511362	0.423318	ENSG00000164654	MIOS	meiosis regulator for oocyte development	Q8VE19	Mios				YES
3364	222.132	248.52	212.195	267.246	344.643	348.551	329.413	317.314	286.252	0.468059	0.128248	3.64965	0.000262593	0.00442755	2.35384	0.344587	0.539791	ENSG00000136273	HUS1	HUS1 checkpoint clamp component	Q8BQY8	Hus1			YES	YES
381	2297.26	2409.92	2461.19	2706.37	3025.43	3323.99	3075.33	3819.52	2889.88	0.406107	0.111306	3.64857	0.000263702	0.00444122	2.3525	0.23946	0.56157	ENSG00000004059	ARF5	ADP ribosylation factor 5	P84084	Arf5	YES	YES	YES
51466	450.908	492.993	329.781	455.81	785.922	660.263	672.196	544.806	549.085	0.566814	0.155378	3.64796	0.000264329	0.00444676	2.35196	0.569524	0.554141	ENSG00000196405	EVL	Enah/Vasp-like	P70429	Evl			YES
23381	3238	3384.57	3161.3	3490.48	2836.21	2570.21	2591.54	2350.47	2952.85	-0.347939	0.0953908	-3.64752	0.000264788	0.00444945	2.35169	-0.330594	-0.354486	ENSG00000198952	SMG5	SMG5, nonsense mediated mRNA decay factor	Q6ZPY2	Smg5	YES		YES	YES
253635	563.873	628.991	567.656	617.243	773.082	709.382	944.478	998.112	725.352	0.491845	0.134986	3.64367	0.000268781	0.00451146	2.34568	0.422565	0.540165	ENSG00000152133	GPATCH11	G-patch domain containing 11	Q3UFS4	Gpatch11		YES	YES
650	84.486	225.854	105.422	203.487	79.741	61.3979	72.9327	61.2802	111.825	-0.873428	0.239861	-3.64139	0.000271172	0.00454648	2.34232	-1.23206	-0.432485	ENSG00000125845	BMP2	bone morphogenetic protein 2	P21274	Bmp2			YES
57037	403.444	510.802	479.805	546.701	627.792	648.928	861.821	732.005	601.412	0.522823	0.143594	3.64099	0.000271596	0.00454664	2.34231	0.444348	0.593208	ENSG00000106524	ANKMY2	ankyrin repeat and MYND domain containing 2	Q3TPE9	Ankmy2
57616	53.1597	80.9513	40.5469	43.4105	170.97	108.627	178.685	68.8353	93.1482	0.903169	0.248069	3.6408	0.000271792	0.00454664	2.34231	1.11571	0.58973	ENSG00000121297	TSHZ3	teashirt zinc finger homeobox 3	Q8CGV9	Tshz3				YES
79415	1270.14	1396.41	1075.84	1489.52	823.765	1062.66	728.111	901.574	1093.5	-0.53001	0.145589	-3.64045	0.000272161	0.00454771	2.34221	-0.846126	-0.232675	ENSG00000178927	CYBC1	cytochrome b-245 chaperone 1	Q3TYS2
204801	0.949281	0	2.70312	0	7.43348	9.44583	14.5865	13.4313	6.06869	0.943377	0.259188	3.63974	0.000272912	0.00455516	2.3415	0.525699	0.393121	ENSG00000179873	NLRP11	NLR family pyrin domain containing 11
124801	795.497	1045.08	942.039	919.76	705.505	678.211	499.589	652.256	779.742	-0.506883	0.139298	-3.63884	0.000273872	0.00456606	2.34046	-0.646333	-0.34704	ENSG00000161654	LSM12	LSM12 homolog	Q9D0R8	Lsm12			YES	YES
54480	992.948	762.561	1027.19	809.877	1552.25	1243.07	1288.48	1157.61	1104.25	0.508527	0.139875	3.63559	0.000277348	0.00461638	2.3357	0.799972	0.239538	ENSG00000033100	CHPF2	chondroitin polymerizing factor 2
148113	17.0871	26.7139	6.75781	13.5658	62.8467	43.4508	43.7596	36.0966	31.2848	0.960327	0.264157	3.63544	0.000277509	0.00461638	2.3357	0.7556	0.705338	ENSG00000160161	CILP2	cartilage intermediate layer protein 2	D3Z7H8	Cilp2
28988	2449.14	2481.97	2561.21	2561.22	3011.24	3000.94	3048.59	3202.52	2789.6	0.281314	0.0774049	3.63432	0.000278715	0.00463127	2.3343	0.249983	0.299669	ENSG00000136279	DBNL	drebrin like	Q62418	Dbnl	YES			YES				DBNL
100132774	6.64497	4.85708	6.75781	14.9224	29.7339	27.3929	31.6042	19.3075	17.6526	0.989231	0.272315	3.63268	0.000280497	0.00465569	2.33202	0.666824	0.552605	ENSG00000236200	KDM4A-AS1	KDM4A antisense RNA 1
4140	1415.38	1577.74	1356.97	1574.99	1836.07	1928.84	1873.15	1929.91	1686.63	0.341971	0.0941592	3.63184	0.000281412	0.00466568	2.33109	0.219158	0.456961	ENSG00000075413	MARK3	microtubule affinity regulating kinase 3	Q03141	Mark3	YES			YES
201625	2.84784	2.42854	0	0	17.5701	7.55666	19.4487	10.0735	7.49066	0.956809	0.26366	3.62895	0.000284579	0.00471294	2.32671	0.758552	0.290384	ENSG00000174844	DNAH12	dynein axonemal heavy chain 12	Q3V0Q1	Dnah12
55364	916.056	828.131	1121.8	898.055	1217.06	1287.47	1264.17	1434.63	1120.92	0.444549	0.12257	3.62689	0.00028686	0.00474544	2.32372	0.491359	0.395424	ENSG00000154059	IMPACT	impact RWD domain protein	O55091	Impact
2194	8781.8	7530.09	7601.19	6998.59	4779.05	6460.95	3359.77	4852.89	6295.54	-0.601126	0.165755	-3.6266	0.000287181	0.00474549	2.32372	-0.787908	-0.492615	ENSG00000169710	FASN	fatty acid synthase	P19096	Fasn			YES					FASN
26032	181.313	197.521	179.758	195.347	402.084	292.821	385.328	211.543	255.714	0.674323	0.186068	3.62406	0.000290011	0.00478695	2.31994	0.892763	0.404178	ENSG00000173705	SUSD5	sushi domain containing 5
85415	344.589	479.231	348.703	524.996	292.609	282.43	263.773	245.121	347.682	-0.585106	0.161486	-3.62327	0.000290903	0.00479565	2.31915	-0.773923	-0.340258	ENSG00000131941	RHPN2	rhophilin Rho GTPase binding protein 2	Q8BWR8	Rhpn2				YES				RHPN2
92312	435.72	441.184	417.633	466.663	341.265	315.491	335.49	330.745	385.524	-0.39529	0.109107	-3.62295	0.000291265	0.00479565	2.31915	-0.389757	-0.353134	ENSG00000254726	MEX3A	mex-3 RNA binding family member A
9988	618.931	754.466	656.859	740.692	1019.06	834.067	1266.6	964.534	856.901	0.518047	0.142999	3.62274	0.000291504	0.00479565	2.31915	0.564747	0.463929	ENSG00000135164	DMTF1	cyclin D binding myb like transcription factor 1	Q8CE22	Dmtf1	YES
3083	1.89856	2.42854	0	0	17.5701	7.55666	13.371	10.0735	6.61228	0.950569	0.262417	3.62237	0.000291921	0.00479723	2.31901	0.639237	0.321933	ENSG00000109758	HGFAC	HGF activator	Q9R098	Hgfac
57198	726.2	703.466	673.078	560.267	498.043	404.282	502.02	322.351	548.713	-0.570952	0.157649	-3.62168	0.000292699	0.00480255	2.31853	-0.318908	-0.847706	ENSG00000143515	ATP8B2	ATPase phospholipid transporting 8B2	P98199	Atp8b2	YES	YES	YES
7594	0.949281	0	0	0	25.0035	4.72291	37.6819	3.35782	8.96443	0.867656	0.239584	3.62151	0.00029289	0.00480255	2.31853	1.30968	0.159431	ENSG00000198521	ZNF43	zinc finger protein 43	Q6P5C7	Zfp458
153222	131.001	135.189	164.891	169.572	238.547	194.584	247.971	231.69	189.181	0.559453	0.154497	3.62112	0.00029333	0.00480449	2.31835	0.580115	0.440591	ENSG00000164463	CREBRF	CREB3 regulatory factor	Q8CDG5	Crebrf	YES	YES
8888	1935.58	2024.59	1773.25	1820.53	1333.3	1615.24	1186.37	1401.05	1636.24	-0.427025	0.117943	-3.62061	0.000293913	0.00480876	2.31797	-0.582364	-0.274856	ENSG00000160294	MCM3AP	minichromosome maintenance complex component 3 associated protein	Q9WUU9	Mcm3ap	YES
9121	466.097	359.424	396.008	354.067	304.097	279.597	227.307	218.258	325.607	-0.55951	0.154564	-3.61992	0.000294691	0.00481619	2.3173	-0.374231	-0.687133	ENSG00000170190	SLC16A5	solute carrier family 16 member 5	G5E8K6	Slc16a5
85464	784.106	702.657	697.406	645.731	512.91	578.085	391.405	466.737	597.38	-0.500639	0.138341	-3.61888	0.000295879	0.00483031	2.31602	-0.527358	-0.453392	ENSG00000141298	SSH2	slingshot protein phosphatase 2	Q5SW75	Ssh2			YES
9306	632.221	501.898	712.273	545.344	806.871	926.636	794.966	888.143	726.044	0.484181	0.133865	3.61694	0.000298102	0.00486127	2.31325	0.570008	0.407881	ENSG00000170677	SOCS6	suppressor of cytokine signaling 6	Q9JLY0	Socs6			YES
83938	60.754	42.0947	35.1406	46.1236	14.1912	16.0579	30.3886	12.5918	32.1678	-0.928606	0.25686	-3.61522	0.000300089	0.00488834	2.31084	-0.541341	-0.814424	ENSG00000148655	LRMDA	leucine rich melanocyte differentiation associated	Q9D9B4
54853	934.092	904.226	812.289	837.009	648.065	729.218	519.038	572.508	744.555	-0.468815	0.129722	-3.614	0.000301511	0.0049024	2.30959	-0.53638	-0.381953	ENSG00000120314	WDR55	WD repeat domain 55	Q9CX97	Wdr55
221960	348.386	360.233	378.437	321.509	467.634	588.475	442.458	763.904	458.88	0.61227	0.16942	3.61391	0.00030161	0.0049024	2.30959	0.373248	0.80901	ENSG00000146574	CCZ1B	CCZ1 homolog B, vacuolar protein trafficking and biogenesis associated	Q8C1Y8	Ccz1				YES
113178	1141.98	1015.13	929.875	988.945	761.594	773.613	478.925	436.516	815.823	-0.645772	0.17876	-3.61252	0.000303239	0.00492351	2.30772	-0.624686	-0.666428	ENSG00000227500	SCAMP4	secretory carrier membrane protein 4	Q9JKV5	Scamp4				YES
84034	19.9349	8.09513	31.0859	5.42631	42.5736	98.2366	27.9575	82.2666	39.4471	0.996359	0.275837	3.61214	0.000303685	0.00492537	2.30756	0.959448	1.11731	ENSG00000132205	EMILIN2	elastin microfibril interfacer 2	Q8K482	Emilin2
84295	1276.78	1419.88	1240.73	1465.1	1110.29	980.477	1001.61	826.863	1165.22	-0.439156	0.121614	-3.61107	0.000304942	0.00494038	2.30624	-0.429076	-0.439577	ENSG00000156531	PHF6	PHD finger protein 6	Q9D4J7	Phf6			YES					PHF6
9886	392.053	289.805	363.57	256.393	193.271	148.3	245.54	196.432	260.671	-0.647742	0.179439	-3.60982	0.000306413	0.00495883	2.30462	-0.288531	-0.96268	ENSG00000072422	RHOBTB1	Rho related BTB domain containing 1	Q9DAK3	Rhobtb1			YES			RHOBTB1
10769	19434.6	14238.5	19653.1	14218.3	8705.96	12042.5	9893.32	13067.8	13906.8	-0.571148	0.158262	-3.60887	0.000307528	0.00496609	2.30399	-0.595505	-0.606148	ENSG00000145632	PLK2	polo like kinase 2	P53351	Plk2			YES
26013	39.8698	46.1422	24.3281	43.4105	77.7137	73.6775	75.3638	70.5142	56.3775	0.766337	0.212339	3.60902	0.00030735	0.00496609	2.30399	0.531645	0.690919	ENSG00000185513	L3MBTL1	L3MBTL1, histone methyl-lysine binding protein	A2A5N8	L3mbtl1
10160	2897.2	2613.92	2480.12	2135.25	1861.07	2064.86	1538.88	1649.53	2155.1	-0.478194	0.13253	-3.6082	0.000308334	0.00497098	2.30356	-0.457972	-0.492343	ENSG00000152767	FARP1	FERM, ARH/RhoGEF and pleckstrin domain protein 1	F8VPU2	Farp1	YES			YES			FARP1
222183	2.84784	0.809513	0	0	27.7066	4.72291	30.3886	6.71564	9.14889	0.904954	0.250815	3.60806	0.000308498	0.00497098	2.30356	1.23099	0.173585	ENSG00000177679	SRRM3	serine/arginine repetitive matrix 3	Q80WV7	Srrm3
51606	1122.05	1168.94	1000.16	1002.51	822.414	886.019	670.981	694.229	920.912	-0.455691	0.126321	-3.60741	0.000309269	0.00497266	2.30341	-0.505834	-0.385692	ENSG00000047249	ATP6V1H	ATPase H+ transporting V1 subunit H	Q8BVE3	Atp6v1h	YES	YES	YES
399959	70.2468	50.1898	77.039	54.2631	91.9049	122.796	110.615	120.042	87.137	0.704956	0.195411	3.60755	0.000309101	0.00497266	2.30341	0.693325	0.54094	ENSG00000255248	MIR100HG	mir-100-let-7a-2-mir-125b-1 cluster host gene
23075	1954.57	2005.97	2031.4	1811.03	1348.16	1646.41	1193.66	1501.78	1686.62	-0.432598	0.119974	-3.60576	0.000311239	0.00499893	2.30112	-0.560217	-0.315461	ENSG00000133789	SWAP70	switching B cell complex subunit SWAP70	Q6A028	Swap70			YES					SWAP70
57697	222.132	361.043	237.875	293.021	419.654	405.226	474.062	441.553	356.821	0.579584	0.160777	3.6049	0.000312269	0.0050047	2.30062	0.394428	0.782934	ENSG00000187790	FANCM	FA complementation group M	Q8BGE5	Fancm			YES
503639	154.733	212.092	173	173.642	314.234	218.199	386.543	276.181	238.578	0.649799	0.180243	3.60512	0.000312003	0.0050047	2.30062	0.740344	0.50168	ENSG00000244306	DUXAP10	double homeobox A pseudogene 10
147650	140.494	146.522	113.531	162.789	337.886	167.191	284.437	225.813	197.333	0.71868	0.199541	3.60166	0.000316188	0.00506206	2.29567	0.880047	0.502683	ENSG00000182310	SPACA6	sperm acrosome associated 6	E9Q8Q8	Spaca6	YES
55901	363.575	334.329	331.133	343.214	208.813	222.922	280.791	249.318	291.762	-0.485701	0.134868	-3.6013	0.00031663	0.00506371	2.29553	-0.424373	-0.481122	ENSG00000136114	THSD1	thrombospondin type 1 domain containing 1	Q9JM61	Thsd1			YES
131450	2.84784	2.42854	2.70312	2.71316	8.10926	17.9471	15.8021	16.7891	8.66752	0.986752	0.274072	3.60034	0.000317801	0.00507698	2.29439	0.436265	0.560129	ENSG00000163606	CD200R1	CD200 receptor 1	Q9ES57	Cd200r1			YES
6604	312.313	222.616	287.883	219.766	388.569	361.775	378.034	479.329	331.286	0.569248	0.158143	3.59957	0.000318748	0.00508665	2.29357	0.706895	0.430536	ENSG00000082014	SMARCD3	SWI/SNF related, matrix associated, actin dependent regulator of chromatin, subfamily d, member 3	Q6P9Z1	Smarcd3
11343	2186.19	2783.1	2127.36	2205.8	812.953	1815.49	595.617	1364.95	1736.43	-0.806693	0.224184	-3.59835	0.000320242	0.00510503	2.292	-1.68948	-0.402554	ENSG00000074416	MGLL	monoglyceride lipase	O35678	Mgll	YES	YES	YES
79710	867.643	764.989	943.39	655.227	585.218	606.422	550.642	512.067	685.7	-0.485986	0.135089	-3.59754	0.000321246	0.00511557	2.29111	-0.305116	-0.632153	ENSG00000133131	MORC4	MORC family CW-type zinc finger 4	Q8BMD7	Morc4			YES
64207	822.077	658.134	723.086	412.4	1148.14	1263.85	946.909	992.236	870.854	0.645144	0.179349	3.59715	0.000321721	0.00511767	2.29093	0.8606	0.50454	ENSG00000119669	IRF2BPL	interferon regulatory factor 2 binding protein like	Q8K3X4	Irf2bpl	YES	YES	YES
81037	1275.83	1284.7	1490.77	1246.7	506.153	1045.65	397.483	831.06	1009.79	-0.762323	0.211969	-3.59639	0.000322662	0.00512717	2.29012	-1.38141	-0.509293	ENSG00000049656	CLPTM1L	CLPTM1 like	Q8BXA5	Clptm1l	YES	YES	YES	YES
4087	1743.83	1726.69	1707.02	1637.39	2137.46	2283.06	1984.98	2128.02	1918.56	0.315963	0.0878802	3.59538	0.000323914	0.00514157	2.2889	0.275298	0.341408	ENSG00000175387	SMAD2	SMAD family member 2	Q62432	Smad2	YES			YES
5600	511.662	560.183	459.531	614.53	416.951	390.113	358.586	354.25	458.226	-0.466872	0.129886	-3.59448	0.000325035	0.00515388	2.28787	-0.54871	-0.340811	ENSG00000185386	MAPK11	mitogen-activated protein kinase 11	Q9WUI1	Mapk11
80114	4229.05	3711.61	3803.3	3533.89	3024.75	1980.79	2751.99	1541.24	3072.08	-0.633729	0.176375	-3.59308	0.000326789	0.00517618	2.28599	-0.317507	-1.10603	ENSG00000122870	BICC1	BicC family RNA binding protein 1	Q99MQ1	Bicc1	YES
51018	1786.55	1993.83	1882.73	1819.17	1555.63	1517	1258.09	1268.42	1635.18	-0.399882	0.111305	-3.59266	0.000327322	0.00517913	2.28574	-0.416596	-0.366452	ENSG00000067533	RRP15	ribosomal RNA processing 15 homolog	Q9CYX7	Rrp15
91653	78.7903	79.3322	68.9297	62.4026	93.9322	184.194	108.183	212.382	111.018	0.816795	0.227494	3.59041	0.000330164	0.00521855	2.28245	0.370173	1.11412	ENSG00000144857	BOC	BOC cell adhesion associated, oncogene regulated	Q6AZB0	Boc
22994	1039.46	1171.36	954.203	1117.82	696.044	852.014	566.444	809.234	900.823	-0.510752	0.142271	-3.58999	0.000330686	0.00522126	2.28222	-0.802982	-0.240108	ENSG00000141577	CEP131	centrosomal protein 131	Q62036	Cep131								CEP131
57614	557.228	620.087	523.055	553.484	836.605	668.765	853.312	747.954	670.061	0.437086	0.121771	3.58942	0.000331409	0.00522705	2.28174	0.484103	0.363774	ENSG00000134444	RELCH	RAB11 binding and LisH domain, coiled-coil and HEAT repeat containing	Q148V7
26353	89.2324	39.6661	43.25	52.9065	164.888	91.6245	193.272	88.1428	95.3728	0.893447	0.24893	3.58915	0.000331754	0.00522705	2.28174	1.51521	0.282698	ENSG00000152137	HSPB8	heat shock protein family B (small) member 8	Q9JK92	Hspb8	YES	YES	YES	YES
136288	13.2899	27.5234	12.1641	16.2789	33.7886	54.7858	40.113	53.7251	31.4586	0.92382	0.257559	3.58683	0.000334719	0.0052682	2.27834	0.376197	1.01587	ENSG00000164746	C7orf57	chromosome 7 open reading frame 57	Q5SS90	Gm11992
28966	456.604	480.85	508.187	473.446	275.715	361.775	278.36	388.668	402.951	-0.515012	0.143605	-3.58632	0.000335376	0.00527298	2.27794	-0.719211	-0.318216	ENSG00000064652	SNX24	sorting nexin 24	Q9CRB0	Snx24			YES
912	0.949281	0	5.40625	4.06973	26.3551	13.2242	20.6643	10.9129	10.1977	0.960329	0.267842	3.58544	0.000336516	0.00528532	2.27693	0.84353	0.337446	ENSG00000158473	CD1D	CD1d molecule	P11609	Cd1d1			YES
5928	7291.43	6856.57	6868.64	6792.39	5868.4	5758.18	5208.61	4790.77	6179.37	-0.350899	0.0979946	-3.5808	0.000342538	0.00536295	2.2706	-0.293602	-0.396607	ENSG00000162521	RBBP4	RB binding protein 4, chromatin remodeling factor	Q60972	Rbbp4	YES		YES					RBBP4
1642	6412.39	6629.1	6523.99	6484.44	5319.67	5616.49	5491.83	5218.05	5962	-0.262564	0.0733172	-3.58121	0.000342007	0.00536295	2.2706	-0.273451	-0.238497	ENSG00000167986	DDB1	damage specific DNA binding protein 1	Q3U1J4	Ddb1	YES							DDB1
55841	260.103	182.14	232.469	137.014	425.06	329.659	414.501	269.465	281.301	0.701559	0.195916	3.58091	0.000342399	0.00536295	2.2706	1.2141	0.245973	ENSG00000047644	WWC3	WWC family member 3
124930	229.726	187.807	223.008	172.285	121.639	124.685	75.3638	146.065	160.072	-0.680844	0.190245	-3.57877	0.000345209	0.0053991	2.26768	-0.687401	-0.607199	ENSG00000198720	ANKRD13B	ankyrin repeat domain 13B	Q5F259	Ankrd13b			YES
57414	552.481	448.47	524.406	436.818	708.208	838.79	607.772	675.761	599.088	0.493817	0.138044	3.57724	0.000347247	0.00542528	2.26558	0.52536	0.452272	ENSG00000005486	RHBDD2	rhomboid domain containing 2	Q8VEK2	Rhbdd2
8934	721.453	791.703	731.195	846.505	637.252	489.294	557.935	413.851	648.649	-0.516642	0.144488	-3.57567	0.000349338	0.00544653	2.26388	-0.424889	-0.619733	ENSG00000117280	RAB29	RAB29, member RAS oncogene family	Q91YQ1	Rab29
121551	666.395	465.47	575.766	453.097	914.994	782.115	853.312	695.908	675.882	0.539242	0.1508	3.57587	0.000349061	0.00544653	2.26388	0.877569	0.233329	ENSG00000151136	BTBD11	BTB domain containing 11	Q6GQW0	Btbd11				YES
79701	1365.07	1373.74	1393.46	1367.43	846.066	1102.33	731.758	1096.33	1159.52	-0.503515	0.140891	-3.5738	0.000351833	0.00547969	2.26124	-0.753273	-0.301743	ENSG00000181396	OGFOD3	2-oxoglutarate and iron dependent oxygenase domain containing 3	Q9D136	Ogfod3			YES	YES
54476	1092.62	929.32	977.179	975.38	1526.57	1334.7	1357.76	1163.48	1169.63	0.417216	0.116765	3.57312	0.000352747	0.00548819	2.26057	0.563879	0.257327	ENSG00000011275	RNF216	ring finger protein 216	P58283	Rnf216			YES
8933	1956.47	1444.17	1759.73	1505.8	1204.9	1346.98	951.772	940.189	1388.75	-0.53728	0.150401	-3.57232	0.000353838	0.00549018	2.26041	-0.425283	-0.634651	ENSG00000134590	RTL8C	retrotransposon Gag like 8C
22794	3021.56	3081	2818.01	3052.3	1759.03	2548.48	1560.76	2196.01	2504.65	-0.526044	0.147256	-3.57232	0.000353831	0.00549018	2.26041	-0.849191	-0.27753	ENSG00000108349	CASC3	CASC3, exon junction complex subunit	Q8K3W3	Casc3	YES
56948	584.757	663.8	539.273	638.948	833.902	735.83	826.57	929.276	719.045	0.430826	0.120605	3.57221	0.000353979	0.00549018	2.26041	0.323071	0.521306	ENSG00000100445	SDR39U1	short chain dehydrogenase/reductase family 39U member 1	Q5M8N4	Sdr39u1
10982	502.17	533.469	527.109	455.81	619.007	760.389	719.602	648.899	595.807	0.420773	0.117843	3.57064	0.000356109	0.00551747	2.25826	0.391565	0.4199	ENSG00000166974	MAPRE2	microtubule associated protein RP/EB family member 2	Q8R001	Mapre2	YES							MAPRE2
200185	1502.71	1444.17	1535.37	1318.59	1198.82	929.47	1053.88	740.399	1215.43	-0.521596	0.146119	-3.56966	0.000357449	0.00553249	2.25708	-0.282121	-0.794961	ENSG00000163463	KRTCAP2	keratinocyte associated protein 2	Q5RL79	Krtcap2
1268	3.79712	42.0947	5.40625	44.7671	2.02731	0	2.43109	0	12.5654	-0.872553	0.244487	-3.56892	0.000358462	0.00553665	2.25675	-1.55668	-0.198722	ENSG00000118432	CNR1	cannabinoid receptor 1	P47746	Cnr1			YES
6136	16613.4	18956.4	18769.1	20211.7	21544.9	24627.2	26812.5	30907	22305.3	0.452102	0.126671	3.56909	0.000358219	0.00553665	2.25675	0.285853	0.619838	ENSG00000197958	RPL12	ribosomal protein L12	P35979	Rpl12			YES
55900	449.01	463.041	414.93	492.438	633.874	541.246	656.394	628.752	534.96	0.414611	0.116192	3.56832	0.000359279	0.00554354	2.25621	0.398598	0.400833	ENSG00000089335	ZNF302	zinc finger protein 302
112817	181.313	168.379	208.141	165.503	133.803	71.7883	114.261	63.7986	138.373	-0.750893	0.210501	-3.56716	0.000360866	0.00555652	2.2552	-0.355278	-1.17914	ENSG00000241935	HOGA1	4-hydroxy-2-oxoglutarate aldolase 1	Q9DCU9	Hoga1
4045	130.051	46.1422	116.234	27.1316	168.943	346.662	143.434	268.626	155.903	0.953766	0.267355	3.56742	0.000360518	0.00555652	2.2552	1.51547	1.09738	ENSG00000185565	LSAMP	limbic system associated membrane protein	Q8BLK3	Lsamp			YES
5798	1.89856	4.85708	4.05469	6.78289	14.1912	36.8387	9.72436	26.0231	13.0463	0.97932	0.274621	3.56608	0.000362355	0.00557369	2.25386	0.274241	0.950419	ENSG00000054356	PTPRN	protein tyrosine phosphatase, receptor type N	Q60673	Ptprn		YES
100289137	41.7684	62.3325	25.6797	44.7671	21.6247	6.61208	19.4487	10.0735	29.0383	-0.961258	0.269837	-3.56237	0.000367527	0.00563	2.24949	-0.798542	-0.748842	ENSG00000283486	FAM95C	family with sequence similarity 95 member C
347862	1697.31	1599.6	1513.75	1598.05	1194.09	1297.86	815.631	1095.49	1351.47	-0.502482	0.141048	-3.56248	0.000367364	0.00563	2.24949	-0.61959	-0.39066	ENSG00000177225	GATD1	glutamine amidotransferase like class 1 domain containing 1	Q8BFQ8	Pddc1				YES
55262	280.987	276.044	240.578	269.959	434.521	316.435	402.345	387.828	326.087	0.492811	0.13833	3.56258	0.000367225	0.00563	2.24949	0.553668	0.37937	ENSG00000146826	C7orf43	chromosome 7 open reading frame 43
55750	229.726	240.425	243.281	325.579	454.118	345.717	363.448	397.902	325.025	0.544442	0.15281	3.56287	0.000366826	0.00563	2.24949	0.475026	0.577825	ENSG00000006530	AGK	acylglycerol kinase	Q9ESW4	Agk			YES
57447	3.79712	31.571	4.05469	37.9842	181.782	111.461	249.187	125.079	93.1145	0.929025	0.260915	3.56064	0.000369951	0.00566132	2.24708	2.02102	2.41968	ENSG00000165795	NDRG2	NDRG family member 2	Q9QYG0	Ndrg2			YES
100101467	93.9788	118.189	102.719	120.735	156.103	162.468	184.763	166.212	138.146	0.561614	0.157797	3.5591	0.000372128	0.00568878	2.24498	0.416764	0.590053	ENSG00000186814	ZSCAN30	zinc finger and SCAN domain containing 30
6904	1542.58	1505.69	1744.87	1507.16	984.599	1316.75	1050.23	1222.25	1359.27	-0.437554	0.122971	-3.5582	0.000373398	0.00569652	2.24439	-0.543366	-0.34306	ENSG00000141556	TBCD	tubulin folding cofactor D	Q8BYA0	Tbcd	YES		YES	YES
54495	2254.54	2281.21	2362.53	2215.29	2649.02	2905.54	2760.5	2923.82	2544.06	0.295365	0.0830083	3.55826	0.000373326	0.00569652	2.24439	0.250384	0.326637	ENSG00000166479	TMX3	thioredoxin related transmembrane protein 3	Q8BXZ1	Tmx3	YES	YES	YES
7529	18624.9	20403	18655.6	19955.3	14460.8	16730.5	10797.7	11563.5	16398.9	-0.498578	0.140294	-3.55382	0.000379684	0.00578649	2.23758	-0.645168	-0.363418	ENSG00000166913	YWHAB	tyrosine 3-monooxygenase/tryptophan 5-monooxygenase activation protein beta	Q9CQV8	Ywhab	YES
23184	1659.34	1535.65	1638.09	1568.2	1864.45	2101.7	1976.48	2093.6	1804.69	0.319169	0.0898703	3.55144	0.000383132	0.00582712	2.23455	0.288502	0.335497	ENSG00000117899	MESD	mesoderm development LRP chaperone	Q9ERE7	Mesdc2	YES			YES
401097	61.7032	63.142	45.9531	51.55	77.0379	96.3475	117.908	118.363	79.0006	0.722778	0.203503	3.55169	0.000382771	0.00582712	2.23455	0.52983	0.687565	ENSG00000180044	C3orf80	chromosome 3 open reading frame 80	E9Q0B3	1110032F04Rik			YES
27335	3041.5	3149.81	3131.57	3383.31	2529.41	2727.96	2166.1	2300.95	2803.82	-0.370849	0.104471	-3.54977	0.000385567	0.00585818	2.23224	-0.457139	-0.273366	ENSG00000178982	EIF3K	eukaryotic translation initiation factor 3 subunit K	Q9DBZ5	Eif3k				YES
43	11.3914	6.4761	6.75781	0	21.6247	49.1183	14.5865	36.0966	18.2564	0.975353	0.274798	3.54934	0.000386196	0.00586176	2.23197	0.550205	0.905084	ENSG00000087085	ACHE	acetylcholinesterase (Cartwright blood group)	P21836	Ache		YES
57655	1040.41	1105.79	866.351	921.116	683.205	786.838	678.274	747.954	853.743	-0.422113	0.118957	-3.54845	0.000387503	0.00587561	2.23095	-0.543575	-0.285034	ENSG00000089351	GRAMD1A	GRAM domain containing 1A	Q8VEF1	Gramd1a
221395	5.69568	13.7617	9.46094	10.8526	1.35154	0.944583	1.21554	0.839455	5.51526	-0.928899	0.261803	-3.54809	0.000388041	0.0058778	2.23079	-0.559855	-0.303255	ENSG00000069122	ADGRF5	adhesion G protein-coupled receptor F5	G5E8Q8	Adgrf5	YES
10654	720.504	752.037	732.547	879.063	664.283	490.239	493.511	455.824	648.501	-0.508871	0.143436	-3.54772	0.000388584	0.00587991	2.23063	-0.450458	-0.562232	ENSG00000163344	PMVK	phosphomevalonate kinase	Q9D1G2	Pmvk				YES
10466	799.294	730.18	862.297	778.676	907.561	1070.21	1203.39	1256.66	951.034	0.457022	0.128831	3.54746	0.00038897	0.00587991	2.23063	0.442469	0.457958	ENSG00000164597	COG5	component of oligomeric golgi complex 5	Q8C0L8	Cog5				YES
3485	8.54353	29.1425	16.2187	20.3487	56.7648	547.858	51.0529	529.696	157.453	0.876828	0.247217	3.54679	0.000389948	0.00588873	2.22998	0.651288	4.06291	ENSG00000115457	IGFBP2	insulin like growth factor binding protein 2	P47877	Igfbp2			YES
526	3988.88	3932.61	4385.82	4182.33	3090.3	3336.27	3291.7	3497.17	3713.13	-0.310797	0.0876385	-3.54635	0.000390602	0.00589264	2.22969	-0.337502	-0.272908	ENSG00000147416	ATP6V1B2	ATPase H+ transporting V1 subunit B2	P62814	Atp6v1b2	YES		YES					ATP6V1B2
57088	40.8191	23.4759	27.0312	39.3408	8.78503	11.335	13.371	15.1102	22.4085	-0.930515	0.262565	-3.54394	0.000394193	0.0059348	2.22659	-0.649758	-0.565939	ENSG00000114698	PLSCR4	phospholipid scramblase 4	P58196	Plscr4
57146	60.754	88.2369	72.9844	107.17	45.9525	36.8387	40.113	47.8489	62.4872	-0.761591	0.214899	-3.54395	0.000394183	0.0059348	2.22659	-0.839596	-0.402402	ENSG00000011638	TMEM159	transmembrane protein 159	Q922Z1	Tmem159	YES	YES	YES
7376	1035.67	1164.89	1088.01	1138.17	903.506	875.628	835.079	720.252	970.15	-0.391503	0.110492	-3.54328	0.000395183	0.0059437	2.22594	-0.386696	-0.375071	ENSG00000131408	NR1H2	nuclear receptor subfamily 1 group H member 2	Q60644	Nr1h2	YES	YES	YES
81931	1.89856	3.23805	0	1.35658	6.75771	32.1158	6.07772	25.1836	9.57851	0.917999	0.259129	3.54263	0.000396152	0.00595227	2.22532	0.208053	0.982051	ENSG00000184635	ZNF93	zinc finger protein 93
147949	83.5367	34.809	98.664	50.1934	122.99	130.352	143.434	167.891	103.984	0.829706	0.234314	3.541	0.000398606	0.00598311	2.22307	1.22027	0.550882	ENSG00000198440	ZNF583	zinc finger protein 583	Q3V080	Zfp583
10087	1051.8	1136.56	1109.63	1021.5	760.243	945.528	713.525	766.422	938.151	-0.418186	0.118159	-3.53918	0.000401367	0.00601849	2.22051	-0.522207	-0.304791	ENSG00000113163	COL4A3BP	collagen type IV alpha 3 binding protein
2242	37.9712	28.3329	37.8437	31.2013	81.0926	49.1183	85.0881	60.4407	51.3861	0.804621	0.227482	3.53707	0.00040459	0.00606071	2.21748	0.988827	0.31803	ENSG00000182511	FES	FES proto-oncogene, tyrosine kinase	P16879	Fes
91752	43.6669	7.28561	51.3594	6.78289	4.7304	3.77833	4.86218	1.67891	15.5181	-0.939138	0.265574	-3.53625	0.000405848	0.00606367	2.21726	-0.111545	-1.40804	ENSG00000170396	ZNF804A	zinc finger protein 804A	A2AKY4	Zfp804a
9721	107.269	57.4754	94.6094	56.9763	37.8432	12.2796	46.1907	17.6286	53.784	-0.938186	0.265301	-3.53631	0.000405755	0.00606367	2.21726	-0.299839	-1.63284	ENSG00000204175	GPRIN2	G protein regulated inducer of neurite outgrowth 2
1796	1460.94	959.272	1535.37	880.419	1836.07	1878.78	1885.31	2094.44	1566.33	0.599568	0.169554	3.53615	0.000406007	0.00606367	2.21726	0.958794	0.39072	ENSG00000115325	DOK1	docking protein 1	P97465	Dok1		YES	YES	YES
23452	128.153	42.0947	124.344	50.1934	147.994	258.816	172.607	255.194	147.424	0.893401	0.252691	3.53554	0.000406938	0.00607148	2.21671	1.37897	0.859443	ENSG00000136859	ANGPTL2	angiopoietin like 2	Q9R045	Angptl2	YES	YES	YES	YES
222068	1299.57	1353.5	1209.65	1273.83	1648.88	1573.68	1688.39	1537.04	1448.07	0.317687	0.0899021	3.5337	0.000409784	0.00610784	2.21411	0.322779	0.297382	ENSG00000158604	TMED4	transmembrane p24 trafficking protein 4	Q8R1V4	Tmed4	YES	YES	YES	YES
64761	238.269	278.472	233.82	290.308	360.862	404.282	341.568	358.447	313.254	0.463847	0.13128	3.53328	0.000410444	0.00611156	2.21385	0.272167	0.611498	ENSG00000059378	PARP12	poly(ADP-ribose) polymerase family member 12	Q8BZ20	Parp12	YES	YES	YES	YES
8347	37.9712	11.3332	29.7344	10.8526	45.9525	51.0075	69.286	109.129	45.6583	0.955756	0.270527	3.53294	0.000410964	0.0061132	2.21373	1.23053	0.715319	ENSG00000180596	HIST1H2BC	histone cluster 1 H2B family member c
55638	89.2324	125.474	87.8515	77.3249	53.3859	41.5617	58.3461	55.404	73.5726	-0.728923	0.206362	-3.53226	0.00041203	0.00612294	2.21304	-0.631645	-0.575936	ENSG00000147642	SYBU	syntabulin	Q8BHS8	Sybu		YES	YES
728769	73.0946	79.3322	55.4141	82.7513	114.205	116.184	127.632	119.203	95.977	0.624707	0.176889	3.53163	0.000412999	0.00613123	2.21245	0.446017	0.627789	ENSG00000245556	SCAMP1-AS1	SCAMP1 antisense RNA 1
554202	15.1885	17.8093	21.625	12.2092	31.0855	34.9496	43.7596	53.7251	28.794	0.893614	0.253056	3.5313	0.00041353	0.006133	2.21233	0.625196	0.611382	ENSG00000171889	MIR31HG	MIR31 host gene
22903	1299.57	1397.22	1328.59	1296.89	767	1150.5	724.465	959.497	1115.47	-0.519891	0.147299	-3.5295	0.000416339	0.00616853	2.20982	-0.810173	-0.289355	ENSG00000132640	BTBD3	BTB domain containing 3	P58545	Btbd3			YES
146691	1328.99	1056.41	1181.27	1009.29	858.23	912.467	786.457	779.853	989.122	-0.431945	0.122394	-3.52913	0.000416924	0.00617105	2.20964	-0.313487	-0.523098	ENSG00000175662	TOM1L2	target of myb1 like 2 membrane trafficking protein	Q5SRX1	Tom1l2	YES	YES	YES	YES
6400	1685.92	2035.92	1674.59	1981.96	2621.99	2427.58	2567.23	2211.96	2150.89	0.39552	0.112126	3.52744	0.000419597	0.00619458	2.20799	0.34891	0.446412	ENSG00000071537	SEL1L	SEL1L, ERAD E3 ligase adaptor subunit	Q9Z2G6	Sel1l	YES	YES	YES	YES
51422	1245.46	1075.03	1208.3	1224.99	1394.12	2030.85	1499.98	1992.03	1458.84	0.50262	0.142493	3.52734	0.00041976	0.00619458	2.20799	0.310298	0.680143	ENSG00000106617	PRKAG2	protein kinase AMP-activated non-catalytic subunit gamma 2	Q91WG5	Prkag2			YES
122786	7282.88	3946.37	7455.22	3734.66	8671.5	11915.9	8555	11135.4	7837.11	0.71123	0.201622	3.52754	0.000419445	0.00619458	2.20799	1.11795	0.624668	ENSG00000139926	FRMD6	FERM domain containing 6	Q8C0V9	Frmd6	YES	YES	YES	YES
503542	24.6813	31.571	40.5469	24.4184	10.1366	3.77833	17.0176	7.55509	19.9631	-0.960344	0.272327	-3.52644	0.000421182	0.00620491	2.20726	-0.472455	-0.831175	ENSG00000203772	SPRN	shadow of prion protein	Q8BWU1	Sprn
10331	44.6162	54.2373	43.25	70.5421	0	20.7808	2.43109	11.7524	30.9512	-0.94999	0.269396	-3.52637	0.000421293	0.00620491	2.20726	-2.05417	-0.672597	ENSG00000179913	B3GNT3	UDP-GlcNAc:betaGal beta-1,3-N-acetylglucosaminyltransferase 3	Q5JCS9	B3gnt3		YES
2822	31.3263	27.5234	14.8672	20.3487	59.4679	47.2291	65.6394	42.8122	38.6518	0.855795	0.242727	3.52574	0.000422297	0.00621357	2.20666	0.829023	0.466291	ENSG00000112293	GPLD1	glycosylphosphatidylinositol specific phospholipase D1	O70362	Gpld1
54532	486.032	496.231	552.789	461.236	651.444	670.654	639.377	642.183	574.993	0.36976	0.104953	3.52311	0.000426512	0.00626938	2.20278	0.393919	0.316397	ENSG00000145390	USP53	ubiquitin specific peptidase 53	P15975	Usp53	YES	YES	YES
55287	7.59425	6.4761	5.40625	10.8526	0	0	0	0	3.79115	-0.821508	0.233195	-3.52284	0.000426946	0.00626958	2.20276	-0.435618	-0.278049	ENSG00000088726	TMEM40	transmembrane protein 40	Q4FJU9	Tmem40			YES
90161	0	4.04756	0	0	536.562	151.133	562.797	118.363	171.613	0.806496	0.228956	3.5225	0.000427499	0.00627153	2.20263	5.00993	2.88566	ENSG00000171004	HS6ST2	heparan sulfate 6-O-sulfotransferase 2	Q80UW0	Hs6st2			YES
219699	56.9568	23.4759	35.1406	14.9224	95.2838	139.798	58.3461	67.1564	61.385	0.931586	0.264647	3.5201	0.000431378	0.00632222	2.19913	1.17901	0.713355	ENSG00000107731	UNC5B	unc-5 netrin receptor B	Q8K1S3	Unc5b	YES
25902	2010.58	2369.44	2035.45	2194.94	1754.98	1678.52	1671.37	1423.72	1892.38	-0.383444	0.108996	-3.51796	0.000434872	0.00636716	2.19605	-0.399903	-0.354467	ENSG00000120254	MTHFD1L	methylenetetrahydrofolate dehydrogenase (NADP+ dependent) 1 like	Q3V3R1	Mthfd1l			YES
9833	2957.96	3049.43	3259.97	3186.6	3703.9	3683.87	4014.94	4009.24	3483.24	0.300169	0.0853529	3.5168	0.00043679	0.00638897	2.19457	0.290714	0.298521	ENSG00000165304	MELK	maternal embryonic leucine zipper kinase	Q61846	Melk			YES					MELK
100190939	120.559	137.617	133.805	124.805	85.1472	85.0125	82.657	83.9455	106.693	-0.560935	0.159546	-3.51582	0.000438401	0.00640624	2.1934	-0.516054	-0.439812	ENSG00000170919	TPT1-AS1	TPT1 antisense RNA 1
100192379	0	0.809513	0	0	2.70309	16.0579	10.9399	12.5918	5.38778	0.850229	0.241889	3.51495	0.00043984	0.00642098	2.1924	0.314106	0.568345	ENSG00000226757	PP12613	uncharacterized LOC100192379
355	229.726	306.805	264.906	260.463	162.861	54.7858	179.901	67.1564	190.826	-0.865488	0.246345	-3.51332	0.000442546	0.00645416	2.19016	-0.643518	-1.58976	ENSG00000026103	FAS	Fas cell surface death receptor	P25446	Fas		YES
7559	599.945	519.707	656.859	523.639	700.099	752.833	951.772	913.327	702.273	0.491595	0.140026	3.51073	0.000446876	0.00651094	2.18636	0.59969	0.379955	ENSG00000164631	ZNF12	zinc finger protein 12	Q7TSI0	Zfp12
79863	530.648	516.469	523.055	605.034	635.225	824.621	724.465	857.083	652.075	0.455906	0.12987	3.51047	0.000447319	0.00651103	2.18635	0.25355	0.628449	ENSG00000101546	RBFA	ribosome binding factor A	Q6P3B9	Rbfa		YES	YES
10226	3537.02	3373.24	3443.78	3921.87	2870	2932.93	2716.74	2887.72	3210.41	-0.314216	0.0895352	-3.50941	0.000449099	0.00653055	2.18505	-0.370922	-0.244179	ENSG00000105355	PLIN3	perilipin 3	Q9DBG5	Plin3		YES	YES	YES
146206	18.0363	35.6186	25.6797	21.7052	47.304	83.1233	40.113	73.0326	43.0766	0.883868	0.252025	3.50706	0.000453082	0.00658205	2.18164	0.335602	1.07443	ENSG00000159753	CARMIL2	capping protein regulator and myosin 1 linker 2	Q3V3V9	Carmil2
5496	5436.53	5346.83	5176.48	4973.21	4070.85	4526.44	3869.08	4275.34	4709.35	-0.313705	0.0894862	-3.50562	0.000455543	0.00661136	2.17971	-0.368347	-0.252	ENSG00000115241	PPM1G	protein phosphatase, Mg2+/Mn2+ dependent 1G	Q61074	Ppm1g	YES		YES					PPM1G
11337	4554.65	4743.74	4866.98	5498.21	3453.19	4163.72	3330.59	3861.49	4309.07	-0.391223	0.111618	-3.50503	0.000456562	0.0066197	2.17916	-0.572731	-0.214364	ENSG00000170296	GABARAP	GABA type A receptor-associated protein	Q9DCD6	Gabarap	YES	YES	YES	YES
8638	121.508	23.4759	109.477	39.3408	16.8943	3.77833	27.9575	1.67891	43.0138	-0.945368	0.26984	-3.50344	0.000459289	0.00664634	2.17742	-0.242338	-2.56398	ENSG00000135114	OASL	2'-5'-oligoadenylate synthetase like	Q8VI94	Oasl1				YES
54509	1056.55	799.798	882.57	598.251	634.549	523.299	480.14	376.915	669.009	-0.637564	0.181982	-3.50344	0.000459291	0.00664634	2.17742	-0.299667	-0.988332	ENSG00000139725	RHOF	ras homolog family member F, filopodia associated	Q8BYP3	Rhof						RHOF		RHOF
55848	1332.79	1178.65	1569.16	1404.06	1671.18	1726.7	2363.02	2548.58	1724.27	0.547105	0.156189	3.50285	0.000460316	0.00665472	2.17687	0.591219	0.514768	ENSG00000107020	PLGRKT	plasminogen receptor with a C-terminal lysine	Q9D3P8	Plgrkt
4093	199.349	151.379	171.648	97.6736	99.3384	78.4004	92.3814	67.1564	119.666	-0.730144	0.208464	-3.5025	0.00046092	0.00665698	2.17672	-0.303309	-1.04616	ENSG00000120693	SMAD9	SMAD family member 9	Q9JIW5	Smad9			YES
11174	893.273	739.894	879.867	770.536	1003.52	1036.21	1220.41	1321.3	983.126	0.452405	0.129196	3.50169	0.000462312	0.00667062	2.17583	0.516146	0.385189	ENSG00000049192	ADAMTS6	ADAM metallopeptidase with thrombospondin type 1 motif 6
55640	11.3914	12.9522	4.05469	8.13947	29.0582	34.005	32.8197	19.3075	18.966	0.946995	0.270472	3.50127	0.00046304	0.00667467	2.17557	0.654681	0.552861	ENSG00000119686	FLVCR2	feline leukemia virus subgroup C cellular receptor family member 2	Q91X85	Mfsd7c			YES
4317	2.84784	3.23805	13.5156	5.42631	8.78503	79.345	10.9399	89.8217	26.7399	0.922709	0.263557	3.50099	0.000463534	0.00667533	2.17553	0.259575	1.6101	ENSG00000118113	MMP8	matrix metallopeptidase 8	O70138	Mmp8
4857	1.89856	49.3803	13.5156	59.6894	0.675771	0.944583	6.07772	1.67891	16.7326	-0.875275	0.250035	-3.50061	0.000464203	0.00667852	2.17532	-1.61038	-0.254158	ENSG00000139910	NOVA1	NOVA alternative splicing regulator 1	Q9JKN6	Nova1			YES
4697	2870.62	3365.14	3353.23	4178.26	4331.69	4451.82	5386.08	5918.16	4231.88	0.505076	0.144309	3.49997	0.000465306	0.00668793	2.17471	0.340797	0.691708	ENSG00000189043	NDUFA4	NDUFA4, mitochondrial complex associated	Q62425	Ndufa4								NDUFA4
3911	538.242	519.707	340.594	575.189	398.029	182.305	268.635	183.001	375.713	-0.756825	0.216422	-3.49699	0.000470533	0.00675655	2.17028	-0.633444	-1.06366	ENSG00000130702	LAMA5	laminin subunit alpha 5	Q61001	Lama5	YES	YES	YES	YES
115557	224.03	222.616	220.305	246.897	426.412	262.594	500.804	323.19	303.356	0.636333	0.181983	3.49667	0.000471101	0.00675819	2.17017	0.878319	0.347925	ENSG00000240771	ARHGEF25	Rho guanine nucleotide exchange factor 25	Q9CWR0	Arhgef25			YES				ARHGEF25	ARHGEF25
375748	648.359	516.469	636.586	503.29	793.356	750.943	861.821	769.78	685.076	0.437001	0.125043	3.49481	0.000474393	0.00679888	2.16756	0.645541	0.230577	ENSG00000182150	ERCC6L2	ERCC excision repair 6 like 2	Q9JIM3	Ercc6l2
388152	56.9568	29.1425	14.8672	23.0618	9.4608	7.55666	7.29327	11.7524	20.0114	-0.960182	0.274822	-3.49383	0.000476142	0.00681219	2.16671	-0.640751	-0.656121	ENSG00000225151	GOLGA2P7	GOLGA2 pseudogene 7
728747	46.5148	33.19	28.3828	35.271	18.2458	11.335	14.5865	4.19727	23.9654	-0.942062	0.269669	-3.49341	0.000476898	0.00681219	2.16671	-0.520577	-0.829085	ENSG00000172014	ANKRD20A4	ankyrin repeat domain 20 family member A4
57475	130.051	182.14	136.508	184.495	300.718	227.644	329.413	205.666	212.079	0.6487	0.185681	3.49362	0.00047652	0.00681219	2.16671	0.682823	0.583016	ENSG00000054690	PLEKHH1	pleckstrin homology, MyTH4 and FERM domain containing H1	Q80TI1	Plekhh1			YES
149111	468.945	413.661	439.258	295.734	552.781	1021.09	480.14	946.066	577.21	0.73389	0.210087	3.49327	0.00047715	0.00681219	2.16671	0.476341	1.03247	ENSG00000143786	CNIH3	cornichon family AMPA receptor auxiliary protein 3	Q6ZWS4	Cnih3			YES
3301	5224.84	5561.35	6748.35	5993.36	6924.63	7947.72	8196.42	9554.67	7018.92	0.445065	0.127492	3.49094	0.000481323	0.00686519	2.16335	0.366698	0.518176	ENSG00000086061	DNAJA1	DnaJ heat shock protein family (Hsp40) member A1	P63037	Dnaja1	YES		YES
6117	6831.02	7219.23	7097.05	7420.48	5337.92	6328.71	5517.36	5592.45	6418.03	-0.317711	0.0910345	-3.49001	0.000483006	0.0068826	2.16225	-0.420847	-0.207854	ENSG00000132383	RPA1	replication protein A1	Q8VEE4	Rpa1			YES
2146	1149.58	1289.55	1293.45	1302.31	1692.13	1445.21	1780.77	1643.65	1449.58	0.367873	0.105454	3.48846	0.00048582	0.00691609	2.16014	0.397242	0.323884	ENSG00000106462	EZH2	enhancer of zeste 2 polycomb repressive complex 2 subunit	Q61188	Ezh2			YES
1486	220.233	220.187	229.766	204.843	320.991	291.876	318.473	277.86	260.529	0.439955	0.126143	3.48776	0.000487087	0.00692751	2.15942	0.516648	0.300486	ENSG00000117151	CTBS	chitobiase	Q8R242	Ctbs
55316	1132.49	1455.5	1160.99	1463.75	905.534	958.752	863.037	1035.05	1121.89	-0.443632	0.12721	-3.48739	0.00048776	0.00693048	2.15924	-0.689411	-0.182615	ENSG00000136444	RSAD1	radical S-adenosyl methionine domain containing 1	Q5SUV1	Rsad1
79058	796.447	989.224	819.047	1185.65	591.3	721.661	542.133	677.44	790.363	-0.532131	0.15266	-3.48572	0.000490806	0.00696048	2.15736	-0.877403	-0.186112	ENSG00000169696	ASPSCR1	ASPSCR1, UBX domain containing tether for SLC2A4	Q8VBT9	Aspscr1
6284	2862.08	2592.06	3454.59	3205.59	2407.1	2155.54	2237.82	2274.08	2648.61	-0.397165	0.113936	-3.48587	0.000490531	0.00696048	2.15736	-0.305866	-0.475485	ENSG00000189171	S100A13	S100 calcium binding protein A13	P97352	S100a13		YES
29957	3357.61	3348.95	3760.05	3552.88	2740.93	2513.54	2918.52	2897.8	3136.28	-0.330057	0.0946962	-3.48543	0.000491356	0.00696165	2.15729	-0.27939	-0.366991	ENSG00000085491	SLC25A24	solute carrier family 25 member 24	Q8BMD8	Slc25a24
9075	15.1885	50.9993	6.75781	25.775	8.10926	1.88917	2.43109	3.35782	14.3135	-0.935182	0.268624	-3.48139	0.000498827	0.0070608	2.15115	-1.06887	-0.338866	ENSG00000165376	CLDN2	claudin 2	O88552	Cldn2			YES
11079	3500	3444.48	3730.31	3365.67	2647	2982.99	2525.9	2912.07	3138.55	-0.332261	0.0954667	-3.48038	0.000500694	0.00707379	2.15035	-0.385272	-0.274356	ENSG00000157916	RER1	retention in endoplasmic reticulum sorting receptor 1	Q9CQU3	Rer1	YES		YES
58508	661.649	522.945	393.305	431.392	986.626	793.45	786.457	652.256	653.51	0.602625	0.173141	3.48054	0.000500406	0.00707379	2.15035	0.814777	0.394207	ENSG00000055609	KMT2C	lysine methyltransferase 2C	Q8BRH4	Kmt2c	YES
26253	24.6813	49.3803	32.4375	39.3408	17.5701	4.72291	12.1554	1.67891	22.7459	-0.960428	0.275996	-3.47987	0.000501659	0.00707401	2.15033	-0.812099	-0.870359	ENSG00000166523	CLEC4E	C-type lectin domain family 4 member E	Q9R0Q8	Clec4e
114880	133.849	159.474	117.586	162.789	256.117	238.979	246.756	173.767	186.165	0.5984	0.171955	3.47997	0.000501467	0.00707401	2.15033	0.554069	0.572968	ENSG00000079156	OSBPL6	oxysterol binding protein like 6	Q8BXR9	Osbpl6			YES
283624	349.335	416.899	309.508	362.206	264.227	249.37	268.635	204.827	303.126	-0.50613	0.14564	-3.47521	0.000510451	0.00719119	2.1432	-0.500662	-0.460154	ENSG00000258441	LINC00641	long intergenic non-protein coding RNA 641
7068	218.335	566.659	221.656	595.538	186.513	171.914	182.332	202.309	293.157	-0.830661	0.239051	-3.47482	0.000511194	0.00719485	2.14298	-1.50573	-0.189632	ENSG00000151090	THRB	thyroid hormone receptor beta	P37242	Thrb
5547	1430.57	1470.88	1431.3	1630.61	1752.28	1853.27	2067.64	2002.1	1704.83	0.351268	0.101108	3.47418	0.000512424	0.00720536	2.14234	0.27988	0.412505	ENSG00000137509	PRCP	prolylcarboxypeptidase	Q7TMR0	Prcp			YES	YES
80213	328.451	326.234	337.891	284.881	461.552	423.173	414.501	417.209	374.236	0.405989	0.116887	3.47335	0.000514013	0.00722088	2.14141	0.463988	0.305694	ENSG00000184277	TM2D3	TM2 domain containing 3	Q8BJ83	Tm2d3		YES	YES
10308	293.328	348.9	387.898	408.33	405.463	556.359	644.239	643.862	461.047	0.57995	0.167186	3.46889	0.000522613	0.00733479	2.13461	0.407786	0.735356	ENSG00000185947	ZNF267	zinc finger protein 267
3487	5227.69	4465.27	4979.16	4446.86	3270.06	4004.09	2269.42	3215.11	3984.71	-0.533646	0.153906	-3.46736	0.000525603	0.00736289	2.13295	-0.644654	-0.465206	ENSG00000141753	IGFBP4	insulin like growth factor binding protein 4	P47879	Igfbp4			YES
5721	1251.15	1736.4	1236.68	1834.09	2306.41	1829.66	2843.16	2453.73	1936.41	0.57453	0.165688	3.46753	0.000525256	0.00736289	2.13295	0.495256	0.731342	ENSG00000100911	PSME2	proteasome activator subunit 2	P97372	Psme2	YES							PSME2
9026	895.172	1064.51	797.422	1235.84	707.533	480.793	773.086	498.636	806.624	-0.616983	0.177967	-3.46684	0.000526625	0.00737028	2.13252	-0.600716	-0.720809	ENSG00000130787	HIP1R	huntingtin interacting protein 1 related	Q9JKY5	Hip1r	YES	YES	YES	YES				HIP1R
23529	295.226	332.71	244.633	385.268	226.383	164.357	227.307	169.57	255.682	-0.601105	0.173437	-3.46584	0.000528583	0.00739074	2.13131	-0.59193	-0.582275	ENSG00000175505	CLCF1	cardiotrophin like cytokine factor 1	Q9QZM3	Clcf1		YES
200081	2538.38	2359.73	2667.98	2106.77	1980.69	1845.72	1354.12	1285.21	2017.32	-0.531547	0.153397	-3.46516	0.000529915	0.00740242	2.13063	-0.393309	-0.668615	ENSG00000084652	TXLNA	taxilin alpha	Q6PAM1	Txlna	YES		YES
255130	18.0363	25.9044	31.0859	31.2013	13.5154	2.83375	6.07772	1.67891	16.2917	-0.954042	0.275566	-3.46212	0.000535933	0.00747948	2.12613	-0.610843	-0.813845	ENSG00000245067	IGFBP7-AS1	IGFBP7 antisense RNA 1
728577	60.754	21.0473	43.25	28.4881	16.8943	5.6675	15.8021	9.234	25.1422	-0.946256	0.273392	-3.46117	0.000537829	0.00749891	2.125	-0.264348	-1.20205	ENSG00000154529	CNTNAP3B	contactin associated protein like 3B
29121	101.573	108.475	81.0937	78.6815	129.748	129.408	195.703	190.556	126.905	0.674138	0.194799	3.46069	0.000538798	0.0075054	2.12463	0.603841	0.610306	ENSG00000069493	CLEC2D	C-type lectin domain family 2 member D	Q91V08	Clec2d
9123	12671.9	12128.9	12374.9	9586.94	5278.45	8984.87	4164.46	8512.07	9212.82	-0.677851	0.195984	-3.45871	0.000542771	0.00755369	2.12184	-1.13606	-0.490306	ENSG00000141526	SLC16A3	solute carrier family 16 member 3	P57787	Slc16a3			YES
57514	561.025	930.939	481.156	755.614	1241.39	1023.93	1399.09	938.51	916.457	0.651265	0.188334	3.45803	0.000544135	0.00756561	2.12116	0.595849	0.842761	ENSG00000031081	ARHGAP31	Rho GTPase activating protein 31	A6X8Z5	Arhgap31							ARHGAP31	ARHGAP31
283267	299.973	327.043	287.883	246.897	185.837	215.365	79.0104	121.721	220.466	-0.758734	0.21948	-3.45696	0.000546297	0.00758859	2.11984	-0.863669	-0.644034	ENSG00000280798	LINC00294	long intergenic non-protein coding RNA 294
558	15120.1	12507	14836.1	11749.3	7901.79	11640.1	5957.38	8644.71	11044.6	-0.594223	0.172037	-3.45403	0.000552266	0.00766436	2.11552	-0.7692	-0.521351	ENSG00000167601	AXL	AXL receptor tyrosine kinase	Q00993	Axl	YES	YES	YES	YES
147741	1.89856	0	2.70312	5.42631	12.8397	16.0579	23.0953	10.0735	9.0118	0.927383	0.268665	3.45181	0.000556833	0.00772056	2.11235	0.573219	0.43044	ENSG00000198028	ZNF560	zinc finger protein 560
83596	1203.69	1274.98	1247.49	1374.21	1040.01	1021.09	931.107	1029.17	1140.22	-0.330441	0.0957532	-3.45097	0.000558578	0.00773755	2.1114	-0.40492	-0.235432	ENSG00000126453	BCL2L12	BCL2 like 12
221662	231.624	204.807	264.906	229.262	104.069	175.692	80.226	156.139	180.841	-0.706168	0.204698	-3.44981	0.000560983	0.00776365	2.10993	-1.0138	-0.481516	ENSG00000112183	RBM24	RNA binding motif protein 24	D3Z4I3	Rbm24			YES
9662	614.185	631.42	632.531	619.956	756.864	814.231	760.931	880.588	713.838	0.350533	0.101631	3.44908	0.00056249	0.00777109	2.10952	0.255659	0.416322	ENSG00000174799	CEP135	centrosomal protein 135	Q6P5D4	Cep135			YES
643988	341.741	258.234	379.789	259.106	621.034	446.788	521.469	392.025	402.523	0.602733	0.174753	3.44905	0.000562563	0.00777109	2.10952	1.03631	0.200613	ENSG00000228594	FNDC10	fibronectin type III domain containing 10	A2A9Q0	Fndc10			YES
22866	4.7464	82.5703	9.46094	58.3329	0.675771	5.6675	1.21554	6.71564	21.1731	-0.873166	0.253188	-3.44869	0.000563315	0.00777427	2.10934	-2.27905	-0.0313989	ENSG00000149970	CNKSR2	connector enhancer of kinase suppressor of Ras 2	Q80YA9	Cnksr2			YES
23580	1008.14	1233.7	950.148	1109.68	738.618	911.523	635.73	732.844	915.047	-0.476679	0.138365	-3.44509	0.000570876	0.00787133	2.10395	-0.724335	-0.227281	ENSG00000179604	CDC42EP4	CDC42 effector protein 4	Q9JM96	Cdc42ep4			YES					CDC42EP4
726	461.35	487.327	460.883	469.376	376.405	376.889	302.671	332.424	408.415	-0.412274	0.119694	-3.44439	0.000572344	0.00788428	2.10324	-0.448156	-0.334259	ENSG00000149260	CAPN5	calpain 5	O08688	Capn5			YES
641638	2453.89	2527.3	2823.41	2897.65	2301.68	2029.91	1744.31	1683.95	2307.76	-0.436769	0.126844	-3.44335	0.000574561	0.00790751	2.10196	-0.399047	-0.468228	ENSG00000245910	SNHG6	small nucleolar RNA host gene 6
729220	27.5291	33.9995	21.625	37.9842	11.4881	12.2796	14.5865	9.234	21.0908	-0.898484	0.260972	-3.44284	0.000575645	0.00791206	2.10171	-0.707942	-0.428233	ENSG00000204584	FLJ45513	uncharacterized LOC729220
5955	2139.68	2321.68	2293.6	2565.29	2913.93	2697.73	4001.57	3839.67	2846.64	0.49125	0.142694	3.44269	0.000575953	0.00791206	2.10171	0.464857	0.523184	ENSG00000117906	RCN2	reticulocalbin 2	Q8BP92	Rcn2	YES			YES
92359	104.421	144.903	104.07	180.425	70.956	25.5037	87.5192	28.5415	93.2924	-0.892189	0.259243	-3.44152	0.000578449	0.00793903	2.10023	-0.832103	-1.26375	ENSG00000130545	CRB3	crumbs 3, cell polarity complex component	Q8QZT4	Crb3				YES
26152	229.726	288.186	220.305	265.889	145.967	195.529	116.692	171.249	204.193	-0.597431	0.173685	-3.43973	0.000582284	0.00797697	2.09816	-0.921888	-0.244251	ENSG00000130684	ZNF337	zinc finger protein 337
85313	1157.17	1174.6	1213.7	1303.67	1423.17	1484.88	1678.67	1715.01	1393.86	0.363786	0.105756	3.43987	0.000581992	0.00797697	2.09816	0.300882	0.412195	ENSG00000131013	PPIL4	peptidylprolyl isomerase like 4	Q9CXG3	Ppil4			YES
55666	5721.31	5148.5	5281.91	5601.31	3524.15	4743.7	3305.07	4184.68	4688.83	-0.438709	0.12756	-3.43925	0.000583335	0.00798146	2.09792	-0.632393	-0.280804	ENSG00000182446	NPLOC4	NPL4 homolog, ubiquitin recognition factor	P60670	Nploc4	YES
154664	2.84784	2.42854	2.70312	2.71316	18.2458	24.5592	10.9399	6.71564	8.89415	0.933433	0.271419	3.43909	0.000583683	0.00798146	2.09792	0.554985	0.455527	ENSG00000179869	ABCA13	ATP binding cassette subfamily A member 13	Q5SSE9	Abca13		YES
5033	3055.73	3438.81	3460	3685.82	2826.08	2524.87	2795.75	2455.41	3030.31	-0.350388	0.101899	-3.43859	0.000584761	0.00798168	2.09791	-0.332166	-0.361161	ENSG00000122884	P4HA1	prolyl 4-hydroxylase subunit alpha 1	Q60715	P4ha1	YES	YES	YES					P4HA1
3280	56.9568	123.046	36.4922	89.5341	193.946	160.579	160.452	142.707	120.464	0.821028	0.23877	3.43858	0.00058477	0.00798168	2.09791	0.588328	1.20431	ENSG00000114315	HES1	hes family bHLH transcription factor 1	P35428	Hes1
2274	4110.39	4637.7	4406.09	5072.24	3709.31	2658.06	3678.24	2794.54	3883.32	-0.471793	0.137383	-3.43416	0.000594399	0.00810569	2.09121	-0.383091	-0.606535	ENSG00000115641	FHL2	four and a half LIM domains 2	O70433	Fhl2					FHL2
55041	1917.55	2279.59	1985.44	2166.45	1649.56	1546.28	1737.01	1614.27	1862.02	-0.339706	0.0989656	-3.43256	0.000597908	0.00814608	2.08905	-0.380988	-0.281732	ENSG00000115762	PLEKHB2	pleckstrin homology domain containing B2	Q9QZC7	Plekhb2	YES	YES	YES
11099	572.416	526.993	540.625	482.942	847.417	728.273	808.337	601.889	638.612	0.460099	0.134075	3.43165	0.000599931	0.00816619	2.08798	0.659152	0.23855	ENSG00000070778	PTPN21	protein tyrosine phosphatase, non-receptor type 21	Q62136	Ptpn21	YES	YES	YES	YES
2495	24237	18801.7	22669.8	17607	13205.2	17584.4	10244.6	13603.4	17244.1	-0.551661	0.160815	-3.43041	0.000602672	0.00818205	2.08714	-0.60798	-0.548865	ENSG00000167996	FTH1	ferritin heavy chain 1	P09528	Fth1	YES
7498	355.031	416.899	308.156	337.788	202.056	276.763	204.212	261.91	295.352	-0.536792	0.156482	-3.43038	0.000602743	0.00818205	2.08714	-0.800621	-0.259279	ENSG00000158125	XDH	xanthine dehydrogenase	Q00519	Xdh		YES
55726	961.621	1118.75	1123.15	1083.91	1307.62	1316.75	1519.43	1406.09	1229.66	0.358111	0.10439	3.4305	0.000602464	0.00818205	2.08714	0.333525	0.367269	ENSG00000064102	INTS13	integrator complex subunit 13	Q8QZV7	Ints13			YES
9213	1052.75	909.083	1025.84	824.799	775.786	660.263	712.309	569.99	816.352	-0.457688	0.133434	-3.43008	0.000603413	0.00818369	2.08705	-0.21129	-0.694763	ENSG00000143324	XPR1	xenotropic and polytropic retrovirus receptor 1	Q9R031,Q9Z0U0
9513	2423.51	2155.73	2420.65	2319.75	1859.72	1920.34	1871.94	1918.15	2111.22	-0.29213	0.0852089	-3.4284	0.000607153	0.00822692	2.08476	-0.254656	-0.312945	ENSG00000129245	FXR2	FMR1 autosomal homolog 2	Q9WVR4	Fxr2	YES	YES	YES	YES
51703	113.914	118.189	98.664	89.5341	68.9287	50.0629	74.1482	55.404	83.6056	-0.659671	0.192507	-3.42673	0.000610895	0.00827011	2.08249	-0.417118	-0.706375	ENSG00000197142	ACSL5	acyl-CoA synthetase long chain family member 5	Q8JZR0	Acsl5	YES
57580	97.7759	80.9513	93.2578	84.1078	59.4679	10.3904	35.2508	12.5918	59.2242	-0.929824	0.271479	-3.42503	0.000614726	0.00829936	2.08096	-0.538237	-1.73947	ENSG00000124126	PREX1	phosphatidylinositol-3,4,5-trisphosphate dependent Rac exchange factor 1	Q69ZK0	Prex1			YES				PREX1	PREX1
5527	1583.4	1964.69	1739.46	2436.41	2602.4	2405.85	3455.79	3180.69	2421.09	0.539418	0.157489	3.42511	0.000614557	0.00829936	2.08096	0.426855	0.70288	ENSG00000078304	PPP2R5C	protein phosphatase 2 regulatory subunit B'gamma	Q60996	Ppp2r5c	YES		YES					PPP2R5C
8326	67.3989	59.9039	58.1172	44.7671	91.2291	81.2341	114.261	128.437	80.6685	0.70117	0.204694	3.42546	0.000613759	0.00829936	2.08096	0.687625	0.5114	ENSG00000188763	FZD9	frizzled class receptor 9	Q9R216	Fzd9
5817	2902.9	3125.53	2484.17	2987.18	2189.5	2216.94	2361.8	2177.55	2555.7	-0.350329	0.102322	-3.42378	0.000617559	0.00833006	2.07935	-0.41337	-0.272345	ENSG00000073008	PVR	poliovirus receptor
79925	160.428	119.808	213.547	135.658	39.1947	87.8462	57.1306	109.129	115.343	-0.82064	0.239885	-3.42097	0.000623977	0.00839671	2.07589	-1.05768	-0.712093	ENSG00000152582	SPEF2	sperm flagellar 2	Q8C9J3	Spef2			YES
2057	117.711	152.188	131.102	147.867	98.6626	79.345	71.7171	91.5006	111.262	-0.599387	0.175214	-3.42088	0.00062419	0.00839671	2.07589	-0.642127	-0.400583	ENSG00000187266	EPOR	erythropoietin receptor	P14753	Epor
5926	431.923	389.376	310.859	434.105	681.178	540.301	598.048	488.563	484.294	0.513702	0.150159	3.42104	0.00062382	0.00839671	2.07589	0.585553	0.415032	ENSG00000032219	ARID4A	AT-rich interaction domain 4A	F8VPQ2	Arid4a
6319	5852.32	4231.32	4998.08	4990.85	3942.45	4023.92	3104.5	3003.57	4268.38	-0.476792	0.139451	-3.41905	0.000628392	0.00844561	2.07337	-0.369316	-0.577009	ENSG00000099194	SCD	stearoyl-CoA desaturase	P13516	Scd1
8406	447.111	424.994	463.586	385.268	623.061	611.145	528.762	544.806	503.592	0.403969	0.118263	3.41585	0.000635823	0.0085301	2.06905	0.460978	0.31867	ENSG00000101955	SRPX	sushi repeat containing protein X-linked	Q9R0M3	Srpx			YES
91748	819.229	879.131	705.515	687.785	1467.1	1255.35	1128.03	857.923	975.007	0.549179	0.16077	3.41593	0.000635654	0.0085301	2.06905	0.665318	0.42644	ENSG00000156030	ELMSAN1	ELM2 and Myb/SANT domain containing 1
5764	266.748	194.283	287.883	222.479	735.915	255.037	908.012	314.796	398.144	0.84993	0.24884	3.41557	0.000636493	0.00853142	2.06898	1.79815	0.0414562	ENSG00000105894	PTN	pleiotrophin	P63089	Ptn	YES
11321	1609.98	1691.88	1739.46	1821.88	2048.94	2027.08	2392.19	2410.91	1967.79	0.357747	0.104776	3.41439	0.000639255	0.00856074	2.06749	0.316155	0.38811	ENSG00000198522	GPN1	GPN-loop GTPase 1	Q8VCE2	Gpn1				YES
5447	640.764	691.324	632.531	682.359	823.765	987.089	792.535	880.588	766.369	0.379466	0.111156	3.4138	0.000640625	0.00857138	2.06695	0.216006	0.516799	ENSG00000127948	POR	cytochrome p450 oxidoreductase	P37040	Por								POR
729582	83.5367	49.3803	97.3125	29.8447	17.5701	29.2821	19.4487	32.7387	44.8892	-0.899011	0.263406	-3.41303	0.000642444	0.00858185	2.06642	-0.577675	-0.98177	ENSG00000231672	DIRC3	disrupted in renal carcinoma 3
5364	803.091	672.705	651.453	742.048	530.481	581.863	510.529	538.93	628.887	-0.390191	0.114325	-3.41298	0.000642559	0.00858185	2.06642	-0.413525	-0.339084	ENSG00000164050	PLXNB1	plexin B1	Q8CJH3	Plxnb1	YES	YES	YES	YES				PLXNB1
374618	124.356	101.189	159.484	113.953	183.134	189.861	198.134	193.075	157.898	0.561141	0.164469	3.41184	0.00064527	0.00861034	2.06498	0.684093	0.360948	ENSG00000151575	TEX9	testis expressed 9	Q9D845	Tex9			YES
4540	15842.5	16676.8	18166.3	13488.5	17822.1	22262.9	26037	29015.8	19914	0.52058	0.152662	3.41002	0.000649571	0.00865939	2.06251	0.497729	0.562148	ENSG00000198786	ND5	NADH dehydrogenase, subunit 5 (complex I)
10021	6.64497	25.9044	10.8125	24.4184	45.2767	60.4533	44.9752	37.7755	32.0326	0.910738	0.267094	3.4098	0.000650108	0.00865939	2.06251	0.480204	1.05033	ENSG00000138622	HCN4	hyperpolarization activated cyclic nucleotide gated potassium channel 4	O70507	Hcn4			YES
84320	1133.44	1186.75	1352.91	1187.01	945.404	855.792	1027.14	890.662	1072.39	-0.370396	0.108648	-3.40913	0.000651703	0.00867289	2.06184	-0.258707	-0.465874	ENSG00000230124	ACBD6	acyl-CoA binding domain containing 6	Q9D061	Acbd6			YES	YES
64792	759.425	674.324	820.398	815.303	892.694	1043.76	1069.68	1227.28	912.859	0.43831	0.1286	3.40832	0.000653651	0.00868912	2.06102	0.36599	0.49246	ENSG00000128581	IFT22	intraflagellar transport 22	Q9DAI2	Ift22				YES
57154	898.969	708.323	760.93	614.53	1052.18	1109.88	972.436	1010.7	890.994	0.445482	0.130711	3.40813	0.000654089	0.00868912	2.06102	0.568223	0.330951	ENSG00000198742	SMURF1	SMAD specific E3 ubiquitin protein ligase 1	Q9CUN6	Smurf1
10929	727.149	766.608	808.234	857.357	621.034	634.76	590.755	609.444	701.918	-0.347815	0.102097	-3.40672	0.000657482	0.00872642	2.05916	-0.396097	-0.272533	ENSG00000263465	SRSF8	serine and arginine rich splicing factor 8
122060	25.6306	36.4281	13.5156	29.8447	6.08194	9.44583	8.50881	10.9129	17.5461	-0.927364	0.272305	-3.40561	0.000660166	0.00875424	2.05778	-0.9128	-0.302206	ENSG00000139737	SLAIN1	SLAIN motif family member 1	Q68FF7	Slain1			YES
56062	82.5874	15.3807	81.0937	23.0618	159.482	102.015	181.116	146.905	98.9552	0.920853	0.270427	3.40518	0.000661212	0.00876033	2.05748	2.26018	0.449108	ENSG00000102271	KLHL4	kelch like family member 4
84436	72.1453	64.761	48.6562	59.6894	106.772	99.1812	99.6747	99.8951	81.3469	0.624424	0.183465	3.4035	0.000665284	0.00880645	2.0552	0.542489	0.495206	ENSG00000167555	ZNF528	zinc finger protein 528
23556	344.589	310.043	375.734	320.152	571.703	433.564	643.023	407.136	425.743	0.548595	0.161332	3.40041	0.000672841	0.00889857	2.05068	0.86254	0.206485	ENSG00000197563	PIGN	phosphatidylinositol glycan anchor biosynthesis class N	Q9R1S3	Pign			YES
4957	1340.38	1133.32	1382.65	910.264	1742.14	1696.47	1797.79	1546.28	1443.66	0.473615	0.13931	3.39971	0.000674571	0.00891354	2.04995	0.738174	0.243599	ENSG00000136811	ODF2	outer dense fiber of sperm tails 2	A3KGV1	Odf2				YES
409	806.889	1270.13	896.086	1459.68	665.635	569.584	769.44	745.436	897.859	-0.606974	0.178651	-3.39754	0.000679935	0.0089606	2.04766	-0.876199	-0.331431	ENSG00000141480	ARRB2	arrestin beta 2	Q91YI4	Arrb2
2635	740.439	731.799	805.531	550.771	940.674	1051.32	905.581	1087.93	851.756	0.462034	0.135983	3.39773	0.000679485	0.0089606	2.04766	0.476673	0.443793	ENSG00000117226	GBP3	guanylate binding protein 3	Q01514
7978	182.262	288.186	243.281	354.067	396.002	341.939	587.108	552.361	368.151	0.685324	0.201685	3.398	0.000678807	0.0089606	2.04766	0.536325	0.898568	ENSG00000127989	MTERF1	mitochondrial transcription termination factor 1	Q8CHZ9	Mterf1a								MTERF1
285556	0	0	0	1.35658	8.78503	7.55666	17.0176	4.19727	4.86415	0.824359	0.242754	3.39586	0.000684135	0.00900798	2.04537	0.574417	0.242296	ENSG00000248713	C4orf54	chromosome 4 open reading frame 54	E0CYV9	LOC102634333
79083	1165.72	1006.22	927.172	678.289	738.618	633.815	519.038	500.315	771.148	-0.586772	0.172814	-3.39539	0.000685312	0.00901552	2.04501	-0.380358	-0.796949	ENSG00000115648	MLPH	melanophilin	Q91V27	Mlph
55357	1461.89	908.273	1215.05	804.451	783.895	666.876	698.938	643.862	897.905	-0.581623	0.171329	-3.39477	0.000686858	0.00901993	2.0448	-0.198843	-0.950082	ENSG00000095383	TBC1D2	TBC1 domain family member 2	B1AVH7	Tbc1d2
55276	1996.34	2016.5	2213.86	2250.56	2449.67	2795.97	2760.5	3350.26	2479.21	0.401901	0.118387	3.39482	0.000686747	0.00901993	2.0448	0.270195	0.520155	ENSG00000169299	PGM2	phosphoglucomutase 2	Q7TSV4	Pgm2				YES
80144	145.24	48.5708	173	66.4723	10.8123	45.34	15.8021	53.7251	69.8703	-0.934945	0.275437	-3.3944	0.000687784	0.00902413	2.04459	-1.15327	-1.23385	ENSG00000138759	FRAS1	Fraser extracellular matrix complex subunit 1	Q80T14	Fras1			YES
55504	636.967	487.327	679.836	567.05	839.308	784.004	853.312	774.817	702.828	0.431728	0.127284	3.39185	0.000694214	0.0091005	2.04093	0.634916	0.232018	ENSG00000127863	TNFRSF19	TNF receptor superfamily member 19	Q9JLL3	Tnfrsf19			YES
100506548	790.751	847.56	739.305	794.955	263.551	611.145	262.558	555.719	608.193	-0.733966	0.216413	-3.3915	0.000695107	0.00910419	2.04076	-1.52332	-0.355055	NA	LOC100506548	uncharacterized LOC100506548
3087	313.263	316.519	287.883	450.384	260.848	175.692	216.367	210.703	278.957	-0.586228	0.172976	-3.38906	0.000701317	0.00917747	2.03728	-0.592044	-0.540124	ENSG00000152804	HHEX	hematopoietically expressed homeobox	P43120	Hhex			YES
5296	1550.18	1286.32	1331.29	1140.88	1014.33	1078.71	865.468	902.414	1146.2	-0.433322	0.127911	-3.38768	0.000704869	0.00921585	2.03546	-0.349939	-0.496524	ENSG00000105647	PIK3R2	phosphoinositide-3-kinase regulatory subunit 2	O08908	Pik3r2		YES	YES				PIK3R2
819	933.143	1103.37	1070.44	1417.62	755.512	769.835	838.726	839.455	966.012	-0.464431	0.137123	-3.38695	0.000706735	0.00923216	2.0347	-0.619427	-0.285388	ENSG00000164615	CAMLG	calcium modulating ligand	P49070	Caml		YES	YES	YES				CAMLG
136895	78.7903	116.57	70.2812	127.518	198.677	153.022	170.176	153.62	133.582	0.66478	0.196353	3.38565	0.000710109	0.0092681	2.03301	0.498542	0.795627	ENSG00000153790	C7orf31	chromosome 7 open reading frame 31	Q9D5Y0	4921507P07Rik			YES
10579	309.466	283.329	252.742	275.385	225.032	126.574	188.409	111.647	221.573	-0.665521	0.196773	-3.38218	0.000719126	0.00936833	2.02834	-0.381003	-1.02558	ENSG00000138162	TACC2	transforming acidic coiled-coil containing protein 2	Q9JJG0	Tacc2				YES
79697	507.865	552.897	512.242	591.468	710.236	627.203	796.182	791.606	636.212	0.412037	0.121833	3.38197	0.000719674	0.00936833	2.02834	0.364422	0.4381	ENSG00000170468	RIOX1	ribosomal oxygenase 1	Q9JJF3	Riox1			YES
25938	336.995	398.28	397.359	408.33	591.976	489.294	707.447	475.131	475.602	0.509347	0.150595	3.38224	0.000718984	0.00936833	2.02834	0.625904	0.360848	ENSG00000129493	HEATR5A	HEAT repeat containing 5A	Q5PRF0	Heatr5a	YES	YES	YES
1457	5469.76	6136.11	5661.69	5754.6	3188.97	4923.17	2975.65	4385.31	4811.91	-0.523725	0.155028	-3.37826	0.000729464	0.00947962	2.02321	-0.915113	-0.239747	ENSG00000101266	CSNK2A1	casein kinase 2 alpha 1	Q60737	Csnk2a1	YES		YES	YES				CSNK2A1
112939	3593.98	3628.24	3455.94	3299.2	2924.74	2795.97	2106.54	1921.51	2965.76	-0.482101	0.142708	-3.37825	0.000729495	0.00947962	2.02321	-0.43557	-0.52803	ENSG00000160877	NACC1	nucleus accumbens associated 1	Q7TSZ8	Nacc1	YES		YES					NACC1
55033	796.447	913.13	740.656	756.97	1274.5	967.253	1413.68	994.754	982.174	0.493523	0.146132	3.37725	0.000732131	0.00950559	2.02202	0.635195	0.332859	ENSG00000106080	FKBP14	FK506 binding protein 14	P59024	Fkbp14		YES	YES
58527	1705.86	1971.97	1875.97	2128.47	1502.92	1562.34	1367.49	1510.18	1703.15	-0.35536	0.105236	-3.37681	0.000733325	0.0095128	2.02169	-0.492454	-0.202095	ENSG00000146386	ABRACL	ABRA C-terminal like	Q4KML4	Abracl		YES	YES	YES
9352	1402.09	1636.83	1624.58	1821.88	1937.44	2096.97	2234.17	2545.23	1912.4	0.419337	0.124201	3.37627	0.000734748	0.00952297	2.02123	0.252166	0.583216	ENSG00000091164	TXNL1	thioredoxin like 1	Q8CDN6	Txnl1	YES			YES				TXNL1
256714	140.494	63.142	162.187	66.4723	212.868	247.481	168.961	259.392	165.125	0.794248	0.23533	3.37503	0.000738066	0.00955766	2.01965	1.24852	0.632081	ENSG00000184368	MAP7D2	MAP7 domain containing 2	A2AG50	Map7d2			YES	YES
10111	1381.2	1171.36	1420.49	1188.36	1699.56	1794.71	1585.07	1627.7	1483.56	0.363644	0.107775	3.3741	0.000740582	0.00958192	2.01855	0.450229	0.278292	ENSG00000113522	RAD50	RAD50 double strand break repair protein	P70388	Rad50			YES	YES				RAD50
93010	14.2392	37.2376	22.9766	37.9842	10.1366	0	2.43109	8.39455	16.675	-0.914599	0.271201	-3.37241	0.000745142	0.00963256	2.01626	-0.998315	-0.414411	ENSG00000156966	B3GNT7	UDP-GlcNAc:betaGal beta-1,3-N-acetylglucosaminyltransferase 7	Q8K0J2	B3gnt7			YES
6256	1437.21	1185.94	1400.22	1191.08	1054.2	1045.65	890.994	902.414	1138.46	-0.400062	0.118639	-3.37208	0.000746029	0.00963567	2.01612	-0.274267	-0.501594	ENSG00000186350	RXRA	retinoid X receptor alpha	P28700	Rxra			YES
4363	254.407	157.855	212.195	138.371	129.748	111.461	98.4591	106.611	151.138	-0.657811	0.19514	-3.37097	0.00074903	0.00966606	2.01475	-0.303691	-0.893524	ENSG00000103222	ABCC1	ATP binding cassette subfamily C member 1	O35379	Abcc1	YES	YES	YES	YES
84626	203.146	224.235	204.086	154.65	290.582	258.816	354.939	281.217	246.459	0.531892	0.157964	3.36716	0.000759465	0.00979224	2.00912	0.643545	0.355031	ENSG00000133619	KRBA1	KRAB-A domain containing 1	Q6NXZ1	Krba1
392	3179.14	2290.92	2905.86	2128.47	1248.83	2293.45	786.457	1243.23	2009.54	-0.736058	0.218689	-3.36577	0.000763293	0.00983308	2.00731	-1.02561	-0.504538	ENSG00000175220	ARHGAP1	Rho GTPase activating protein 1	Q5FWK3	Arhgap1	YES	YES	YES	YES			ARHGAP1	ARHGAP1
64115	178.465	132.76	173	165.503	114.205	99.1812	114.261	94.8584	134.029	-0.555852	0.165176	-3.36521	0.000764852	0.00983616	2.00717	-0.311784	-0.676228	ENSG00000107738	VSIR	V-set immunoregulatory receptor	Q9D659	Vsir
51155	6183.61	7264.57	6353.69	7436.76	3880.95	5802.57	3245.5	4956.14	5640.48	-0.548273	0.16292	-3.3653	0.00076461	0.00983616	2.00717	-1.00261	-0.203688	ENSG00000189159	JPT1	Jupiter microtubule associated homolog 1	P97825	Hn1			YES					JPT1
8445	1586.25	1278.22	1428.6	991.658	1686.73	2702.45	1695.68	2305.98	1709.45	0.590513	0.175503	3.36469	0.000766294	0.00984622	2.00673	0.532301	0.692874	ENSG00000127334	DYRK2	dual specificity tyrosine phosphorylation regulated kinase 2	Q5U4C9	Dyrk2			YES
285943	134.798	88.2369	109.477	124.805	180.431	177.582	153.159	216.579	148.133	0.597862	0.177757	3.36337	0.000769966	0.00988487	2.00503	0.531059	0.555059	ENSG00000253552	HOXA-AS2	HOXA cluster antisense RNA 2
57575	271.494	40.4756	341.945	59.6894	27.7066	39.6725	24.3109	28.5415	104.23	-0.898399	0.267182	-3.3625	0.000772405	0.00990765	2.00403	-0.543016	-2.44165	ENSG00000138650	PCDH10	protocadherin 10										PCDH10
595	13095.3	8842.31	12203.3	5448.02	2254.37	5585.32	1608.17	3975.66	6626.55	-0.912761	0.271619	-3.36045	0.000778161	0.00996849	2.00137	-1.33192	-1.30019	ENSG00000110092	CCND1	cyclin D1	P25322	Ccnd1			YES	YES
9732	320.857	478.422	302.75	237.401	181.107	249.37	170.176	182.162	265.281	-0.662401	0.197124	-3.36033	0.000778485	0.00996849	2.00137	-0.853696	-0.448249	ENSG00000128512	DOCK4	dedicator of cytokinesis 4	P59764	Dock4	YES	YES	YES	YES				DOCK4
311	3206.67	2659.25	2968.03	2752.5	2409.12	2327.45	2234.17	2091.92	2581.14	-0.341749	0.101763	-3.35829	0.00078425	0.0100337	1.99854	-0.215193	-0.45165	ENSG00000122359	ANXA11	annexin A11	P97384	Anxa11
79729	81.6381	76.9037	39.1953	67.8289	35.1401	29.2821	40.113	26.0231	49.5155	-0.791044	0.235671	-3.35656	0.00078919	0.0100882	1.99618	-0.643463	-0.611904	ENSG00000214193	SH3D21	SH3 domain containing 21	Q7TSG5	Sh3d21			YES
79665	2226.06	2345.97	2408.48	2349.59	1206.93	1786.21	1517	1972.72	1976.62	-0.486314	0.144912	-3.35593	0.000791	0.0101027	1.99556	-0.749694	-0.278896	ENSG00000108406	DHX40	DEAH-box helicase 40	Q6PE54	Dhx40	YES			YES
50507	14.2392	16.1903	12.1641	27.1316	4.7304	0.944583	6.07772	0	10.1847	-0.89839	0.267743	-3.35542	0.000792435	0.0101124	1.99515	-0.64626	-0.537951	ENSG00000086991	NOX4	NADPH oxidase 4	Q9JHI8	Nox4			YES
64864	800.244	628.182	721.734	678.289	900.803	937.971	933.538	914.166	814.366	0.366599	0.109301	3.35404	0.00079641	0.0101544	1.99335	0.456074	0.267557	ENSG00000181827	RFX7	regulatory factor X7
9398	4.7464	11.3332	2.70312	10.8526	46.6282	26.4483	32.8197	11.7524	18.4105	0.925198	0.275911	3.35325	0.000798684	0.0101747	1.99248	0.868041	0.533915	ENSG00000134256	CD101	CD101 molecule	A8E0Y8	Cd101
57381	0	3.23805	0	0	14.867	6.61208	14.5865	10.0735	6.17214	0.843542	0.251688	3.35154	0.000803626	0.0102289	1.99017	0.570869	0.340653	ENSG00000126785	RHOJ	ras homolog family member J	Q9ER71	Rhoj			YES			RHOJ
100505592	6.64497	5.66659	5.40625	4.06973	14.867	25.5037	9.72436	37.7755	13.7073	0.923324	0.275821	3.34755	0.000815302	0.0103687	1.98428	0.329159	0.800886	ENSG00000266835	GAPLINC	gastric adenocarcinoma associated, positive CD44 regulator, long intergenic non-coding RNA
727677	9.49281	12.9522	12.1641	4.06973	1.35154	1.88917	0	0.839455	5.34487	-0.859069	0.256755	-3.34587	0.000820241	0.0104183	1.9822	-0.386556	-0.406515	ENSG00000246228	CASC8	cancer susceptibility 8
8165	1379.3	1759.07	1346.16	1494.95	850.796	1284.63	836.295	1066.95	1252.27	-0.517863	0.154782	-3.34575	0.000820599	0.0104183	1.9822	-0.90025	-0.193083	ENSG00000121057	AKAP1	A-kinase anchoring protein 1	O08715	Akap1
5757	26661.5	27456.2	29147.8	30772.6	24596	23101.7	18858	18968.3	24945.3	-0.39505	0.118114	-3.34466	0.000823837	0.0104421	1.98121	-0.404783	-0.380465	ENSG00000187514	PTMA	prothymosin alpha	P26350	Ptma	YES		YES
51763	535.394	614.42	521.703	624.026	443.982	459.067	399.914	423.085	502.699	-0.391124	0.11694	-3.34465	0.000823877	0.0104421	1.98121	-0.512892	-0.231752	ENSG00000132376	INPP5K	inositol polyphosphate-5-phosphatase K	Q8C5L6	Inpp5k	YES	YES	YES
64978	2494.71	2652.77	2461.19	2905.79	1299.51	2136.65	1191.23	2028.12	2146.25	-0.584828	0.17488	-3.34417	0.000825305	0.0104513	1.98083	-1.10657	-0.232438	ENSG00000204316	MRPL38	mitochondrial ribosomal protein L38	Q8K2M0	Mrpl38			YES					MRPL38
692099	148.088	187.807	151.375	173.642	220.977	240.869	227.307	268.626	202.336	0.491708	0.147058	3.34362	0.000826919	0.0104594	1.98049	0.261652	0.649573	ENSG00000244026	FAM86DP	family with sequence similarity 86 member D, pseudogene
146754	0	0	0	2.71316	8.10926	14.1687	4.86218	14.2707	5.51551	0.827496	0.247496	3.34348	0.000827352	0.0104594	1.98049	0.249314	0.566598	ENSG00000183914	DNAH2	dynein axonemal heavy chain 2	P0C6F1	Dnah2
9580	264.849	290.615	194.625	244.184	198.001	102.96	158.021	104.932	194.773	-0.684036	0.204777	-3.3404	0.000836583	0.0105582	1.97641	-0.507912	-0.917611	ENSG00000143842	SOX13	SRY-box 13	Q04891	Sox13	YES
3315	1798.89	1702.4	1816.5	1492.24	3603.89	2369.01	2708.23	1876.18	2170.92	0.566002	0.169433	3.34056	0.000836091	0.0105582	1.97641	0.916996	0.222369	ENSG00000106211	HSPB1	heat shock protein family B (small) member 1	P14602	Hspb1	YES	YES						HSPB1
8904	2821.26	3421.81	2823.41	3654.62	2590.91	2144.2	2467.56	2147.33	2758.89	-0.419738	0.125708	-3.339	0.000840812	0.0105937	1.97495	-0.468321	-0.370272	ENSG00000214078	CPNE1	copine 1	Q8C166	Cpne1								CPNE1
170690	56.0076	31.571	28.3828	24.4184	155.427	61.3979	137.357	40.2938	66.8569	0.898647	0.269129	3.3391	0.000840506	0.0105937	1.97495	1.72062	0.142469	ENSG00000145536	ADAMTS16	ADAM metallopeptidase with thrombospondin type 1 motif 16	Q69Z28	Adamts16
6566	4398.97	4972.03	4942.66	4830.77	3503.2	4105.16	3387.72	3968.1	4263.58	-0.342477	0.102603	-3.33788	0.000844215	0.0106186	1.97393	-0.493956	-0.193949	ENSG00000155380	SLC16A1	solute carrier family 16 member 1	P53986	Slc16a1			YES
10553	95.8774	84.9988	89.2031	101.743	111.502	172.859	142.219	202.309	125.089	0.648977	0.194424	3.33795	0.000843982	0.0106186	1.97393	0.342943	0.809102	ENSG00000109854	HTATIP2	HIV-1 Tat interactive protein 2	Q9Z2G9	Htatip2		YES	YES	YES
781	299.973	276.044	255.445	215.696	491.286	370.277	408.423	318.993	329.517	0.541704	0.162323	3.33721	0.000846247	0.0106352	1.97326	0.767346	0.273901	ENSG00000153956	CACNA2D1	calcium voltage-gated channel auxiliary subunit alpha2delta 1	O08532	Cacna2d1			YES
1892	2816.52	3110.15	2974.79	3162.18	2600.37	2406.8	2025.1	1869.47	2620.67	-0.414496	0.12422	-3.33679	0.000847534	0.0106424	1.97296	-0.418459	-0.403018	ENSG00000127884	ECHS1	enoyl-CoA hydratase, short chain 1	Q8BH95	Echs1			YES					ECHS1
54507	110.117	49.3803	90.5547	55.6197	48.6555	22.67	34.0353	25.1836	54.527	-0.846823	0.253818	-3.33634	0.00084889	0.0106504	1.97263	-0.210509	-1.3064	ENSG00000143382	ADAMTSL4	ADAMTS like 4	Q80T21	Adamtsl4		YES	YES
2065	82.5874	48.5708	85.1484	103.1	45.2767	33.0604	42.5441	40.2938	60.0727	-0.759721	0.227818	-3.33477	0.000853696	0.0106855	1.9712	-0.496557	-0.762983	ENSG00000065361	ERBB3	erb-b2 receptor tyrosine kinase 3	Q61526	Erbb3
7620	265.799	239.616	221.656	246.897	187.189	179.471	162.883	167.051	208.82	-0.451334	0.135347	-3.33464	0.000854104	0.0106855	1.9712	-0.410916	-0.411306	ENSG00000198429	ZNF69	zinc finger protein 69
84079	1110.66	1253.13	1074.49	1102.9	871.745	869.016	948.125	901.574	1016.45	-0.329958	0.0989506	-3.33457	0.000854302	0.0106855	1.9712	-0.358496	-0.278043	ENSG00000105186	ANKRD27	ankyrin repeat domain 27	Q3UMR0	Ankrd27
51363	0	10.5237	0	2.71316	36.4917	18.8917	42.5441	13.4313	15.5744	0.864272	0.259192	3.33449	0.000854554	0.0106855	1.9712	1.01579	0.631905	ENSG00000182022	CHST15	carbohydrate sulfotransferase 15	Q91XQ5	Chst15
11167	6981.96	6996.62	7432.24	7103.04	8020.73	8556.98	9409.53	9437.15	7992.28	0.304214	0.0912702	3.33311	0.000858817	0.0107298	1.96941	0.288498	0.312112	ENSG00000163430	FSTL1	follistatin like 1	Q62356	Fstl1	YES		YES
375	9208.02	8448.07	9004.11	8083.85	7478.09	5887.59	7070.82	5659.6	7605.02	-0.393144	0.117962	-3.33281	0.000859748	0.0107325	1.9693	-0.182329	-0.624046	ENSG00000143761	ARF1	ADP ribosylation factor 1	P84078	Arf1	YES							ARF1
9201	99.6745	60.7134	52.7109	66.4723	227.735	160.579	139.788	76.3904	110.508	0.813357	0.244102	3.33204	0.000862118	0.010753	1.96847	1.18759	0.405934	ENSG00000133083	DCLK1	doublecortin like kinase 1	Q9JLM8	Dclk1			YES
64753	152.834	184.569	98.664	120.735	279.769	201.196	297.808	194.754	191.291	0.669958	0.201107	3.33136	0.000864239	0.0107615	1.96813	0.763295	0.514659	ENSG00000128596	CCDC136	coiled-coil domain containing 136	Q3TVA9	Ccdc136			YES
283663	1.89856	1.61903	2.70312	4.06973	14.1912	10.3904	12.1554	12.5918	7.45242	0.909902	0.273114	3.33158	0.000863534	0.0107615	1.96813	0.480398	0.378681	ENSG00000247982	LINC00926	long intergenic non-protein coding RNA 926
7776	362.625	304.377	304.102	242.827	422.357	419.395	477.709	412.172	368.196	0.471025	0.14147	3.32951	0.000869983	0.010824	1.96561	0.631288	0.285727	ENSG00000130856	ZNF236	zinc finger protein 236
7057	108203	60761.2	103807	47061	20029.9	46031.4	13148.5	27202.5	53280.5	-0.908042	0.272787	-3.32876	0.00087233	0.0108441	1.96481	-1.57612	-1.38299	ENSG00000137801	THBS1	thrombospondin 1	P35441	Thbs1	YES	YES	YES	YES
8621	878.085	688.086	744.711	733.909	997.439	1012.59	1024.7	944.387	877.989	0.369164	0.110955	3.32714	0.000877411	0.0108982	1.96265	0.474614	0.25385	ENSG00000065883	CDK13	cyclin dependent kinase 13	Q69ZA1	Cdk13	YES							CDK13
23309	862.896	995.7	789.312	842.435	1116.37	1132.55	1079.4	1281.85	1012.57	0.381712	0.114759	3.3262	0.000880399	0.0109262	1.96153	0.234194	0.514312	ENSG00000127511	SIN3B	SIN3 transcription regulator family member B	Q62141	Sin3b	YES							SIN3B
57094	5.69568	10.5237	12.1641	13.5658	2.70309	0	0	0	5.58153	-0.820381	0.246721	-3.32513	0.000883759	0.0109588	1.96024	-0.490467	-0.36975	ENSG00000165078	CPA6	carboxypeptidase A6	Q5U901	Cpa6			YES
51332	7.59425	2.42854	1.35156	14.9224	21.6247	17.9471	36.4663	31.8993	16.7793	0.915165	0.275362	3.3235	0.000888947	0.0110139	1.95806	0.614996	0.632487	ENSG00000137877	SPTBN5	spectrin beta, non-erythrocytic 5
25870	2673.17	2441.49	2603.11	2478.47	3398.45	3053.84	3144.61	2981.74	2846.86	0.295167	0.0888418	3.32239	0.000892499	0.0110488	1.95669	0.390516	0.190814	ENSG00000129103	SUMF2	sulfatase modifying factor 2	Q8BPG6	Sumf2
26778	100.624	101.999	102.719	111.239	59.4679	80.2896	61.9928	47.0095	83.1675	-0.640059	0.192688	-3.32174	0.000894591	0.0110614	1.95619	-0.613943	-0.45978	ENSG00000207165	SNORA70	small nucleolar RNA, H/ACA box 70
100506930	56.9568	50.1898	56.7656	37.9842	86.4987	98.2366	68.0705	104.092	69.8493	0.684185	0.20598	3.32161	0.000895004	0.0110614	1.95619	0.545515	0.588455	ENSG00000232677	LINC00665	long intergenic non-protein coding RNA 665
1634	30.377	4.04756	48.6562	5.42631	2.70309	1.88917	1.21554	4.19727	12.314	-0.851008	0.256355	-3.31965	0.000901306	0.01113	1.9535	-0.147015	-1.16097	ENSG00000011465	DCN	decorin	P28654	Dcn
79811	2283.02	2075.59	2243.59	2015.87	2626.72	2983.94	2512.53	2774.4	2439.46	0.327483	0.0986819	3.31857	0.000904802	0.011164	1.95218	0.310495	0.33601	ENSG00000137776	SLTM	SAFB like transcription modulator	Q8CH25	Sltm
84433	26.5799	50.1898	35.1406	50.1934	3.37886	21.7254	9.72436	15.9496	26.6102	-0.911397	0.274678	-3.31806	0.000906463	0.0111677	1.95204	-1.34472	-0.308576	ENSG00000198286	CARD11	caspase recruitment domain family member 11	Q8CIS0	Card11
5441	3339.57	3394.29	3382.96	3338.54	2129.36	2936.71	1852.49	2596.43	2871.29	-0.465035	0.140155	-3.31801	0.000906601	0.0111677	1.95204	-0.727109	-0.260668	ENSG00000177700	POLR2L	RNA polymerase II subunit L	P62876	Polr2l		YES	YES
7542	724.301	765.799	755.523	880.419	568.324	650.818	544.564	606.086	686.979	-0.379728	0.114574	-3.31427	0.000918829	0.011309	1.94658	-0.527675	-0.211077	ENSG00000162300	ZFPL1	zinc finger protein like 1	Q9DB43	Zfpl1		YES	YES	YES
84837	31.3263	36.4281	41.8984	35.271	64.874	62.3425	71.7171	58.7618	50.3274	0.689606	0.208172	3.31267	0.0009241	0.0113644	1.94445	0.607434	0.441521	ENSG00000258655	ARHGAP5-AS1	ARHGAP5 antisense RNA 1 (head to head)
3939	34593.7	46582.6	40611.7	47561.6	22275.5	31632.2	24641.5	35260.5	35394.9	-0.522042	0.157608	-3.31229	0.000925365	0.0113706	1.94422	-0.974524	-0.154575	ENSG00000134333	LDHA	lactate dehydrogenase A	P06151	Ldha	YES		YES
64061	190.805	207.235	152.727	202.13	263.551	244.647	330.628	273.662	233.173	0.508843	0.153659	3.31151	0.000927949	0.011393	1.94336	0.460746	0.498984	ENSG00000184205	TSPYL2	TSPY like 2	Q7TQI8	Tspyl2
196500	341.741	145.712	301.398	124.805	93.2564	149.244	68.0705	101.574	165.725	-0.822315	0.248389	-3.31059	0.000930997	0.0114116	1.94265	-0.578768	-1.11912	ENSG00000139200	PIANP	PILR alpha associated neural protein	Q6P1B3	Pianp
5469	3360.45	3246.15	3373.5	2941.06	2088.81	2508.81	2495.51	2765.16	2847.43	-0.373741	0.112891	-3.31064	0.000930813	0.0114116	1.94265	-0.417899	-0.329044	ENSG00000125686	MED1	mediator complex subunit 1	Q925J9	Med1	YES							MED1
23621	664.497	448.47	586.578	362.206	1042.04	742.442	1012.55	646.38	688.145	0.635185	0.191885	3.31024	0.000932147	0.0114163	1.94247	1.23421	0.141704	ENSG00000186318	BACE1	beta-secretase 1	P56818	Bace1	YES
56889	8894.76	9060.06	9258.2	8239.85	7759.88	6346.65	7003.97	5604.2	7770.95	-0.388837	0.117508	-3.30903	0.000936184	0.0114524	1.9411	-0.224294	-0.569198	ENSG00000077147	TM9SF3	transmembrane 9 superfamily member 3	Q9ET30	Tm9sf3	YES			YES
114299	26.5799	27.5234	2.70312	9.49605	73.6591	64.2316	66.855	28.5415	37.4487	0.91241	0.275744	3.3089	0.000936631	0.0114524	1.9411	1.05881	0.5808	ENSG00000243444	PALM2	paralemmin 2	Q8BR92	Palm2
57181	1174.26	1331.65	1096.12	1144.95	990.005	942.694	715.956	719.413	1014.38	-0.460764	0.139297	-3.30779	0.000940349	0.0114884	1.93974	-0.498217	-0.407983	ENSG00000196950	SLC39A10	solute carrier family 39 member 10	Q6P5F6	Slc39a10			YES
145483	105.37	126.284	121.641	94.9605	168.943	162.468	195.703	153.62	141.124	0.537495	0.162506	3.30754	0.000941185	0.0114892	1.93971	0.574505	0.385576	ENSG00000156050	FAM161B	FAM161B, centrosomal protein	Q8CB59	Fam161b		YES	YES
4792	858.15	903.416	694.703	827.513	1027.85	1226.07	1052.66	1078.7	958.632	0.394658	0.119371	3.30616	0.000945855	0.0115275	1.93826	0.243716	0.527773	ENSG00000100906	NFKBIA	NFKB inhibitor alpha	Q9Z1E3	Nfkbia	YES	YES	YES
10142	906.563	925.273	769.039	799.024	1385.33	1122.16	1352.9	956.139	1027.05	0.465811	0.140892	3.30615	0.000945868	0.0115275	1.93826	0.622329	0.290213	ENSG00000127914	AKAP9	A-kinase anchoring protein 9	Q70FJ1	Akap9	YES
64863	275.291	365.09	298.695	457.167	562.918	436.397	629.652	533.893	444.888	0.56448	0.17092	3.30261	0.000957911	0.0116648	1.93312	0.489041	0.678061	ENSG00000101574	METTL4	methyltransferase like 4	Q3U034	Mettl4			YES
22878	927.447	763.37	952.851	739.335	1134.62	1017.32	1244.72	1192.03	996.46	0.4155	0.125902	3.30019	0.000966186	0.0117559	1.92974	0.618655	0.223029	ENSG00000153339	TRAPPC8	trafficking protein particle complex 8
10272	8261.59	4960.69	8256.69	5647.43	5136.54	4058.87	4486.58	4073.87	5610.28	-0.549372	0.166493	-3.29966	0.000968014	0.011759	1.92963	-0.137636	-0.97362	ENSG00000070404	FSTL3	follistatin like 3	Q9EQC7	Fstl3		YES
51441	2628.56	2806.58	2808.55	2889.51	2385.47	2332.18	2110.19	1975.24	2492.03	-0.326919	0.099072	-3.29981	0.000967487	0.011759	1.92963	-0.329545	-0.310618	ENSG00000198492	YTHDF2	YTH N6-methyladenosine RNA binding protein 2	Q91YT7	Ythdf2			YES					YTHDF2
100873979	7.59425	7.28561	9.46094	13.5658	20.9489	29.2821	18.2332	40.2938	18.3331	0.896305	0.271751	3.29825	0.000972879	0.0118084	1.92781	0.340222	0.772883	NA	RBMS3-AS3	RBMS3 antisense RNA 3
64785	526.851	496.231	523.055	538.561	595.355	664.042	776.733	819.308	617.517	0.426706	0.129413	3.29725	0.000976358	0.011841	1.92661	0.366451	0.460207	ENSG00000181938	GINS3	GINS complex subunit 3	Q9CY94	Gins3			YES
513	2302.96	2210.78	1921.92	2455.41	1838.1	1792.82	1430.7	1508.5	1932.65	-0.412136	0.125081	-3.29496	0.000984373	0.0119285	1.92341	-0.484912	-0.327003	ENSG00000099624	ATP5F1D	ATP synthase F1 subunit delta	Q9D3D9	Atp5d	YES
162427	954.027	1009.46	897.437	1039.14	646.037	860.515	416.932	513.746	792.162	-0.594709	0.180505	-3.29469	0.000985287	0.0119299	1.92336	-0.85617	-0.373021	ENSG00000141699	RETREG3	reticulophagy regulator family member 3	Q9CQV4	Fam134c	YES	YES	YES
27143	6.64497	8.90464	1.35156	1.35658	22.9762	27.3929	15.8021	15.1102	12.4424	0.905784	0.275083	3.29276	0.000992093	0.0120026	1.92073	0.517982	0.561741	ENSG00000107719	PALD1	phosphatase domain containing paladin 1	P70261	Pald1			YES
54902	2360.86	2375.11	2269.27	2399.79	1772.55	2059.19	1763.76	1957.61	2119.77	-0.307081	0.0932663	-3.29252	0.000992954	0.0120032	1.9207	-0.419273	-0.188796	ENSG00000011295	TTC19	tetratricopeptide repeat domain 19	Q8CC21	Ttc19
7371	1551.12	1615.79	1613.77	1564.13	1340.05	1108	1349.25	1102.2	1405.54	-0.358129	0.108827	-3.29082	0.000998955	0.012066	1.91844	-0.235456	-0.481729	ENSG00000143179	UCK2	uridine-cytidine kinase 2	Q99PM9	Uck2	YES			YES
8402	1736.23	1981.69	1969.23	2123.04	1367.09	1479.22	1557.11	1644.49	1732.26	-0.35423	0.107682	-3.2896	0.00100331	0.0120984	1.91727	-0.470664	-0.224446	ENSG00000108528	SLC25A11	solute carrier family 25 member 11	Q9CR62	Slc25a11	YES							SLC25A11
8100	286.683	298.71	268.961	275.385	365.592	340.05	571.306	444.911	356.45	0.543218	0.165135	3.28954	0.00100352	0.0120984	1.91727	0.607166	0.439433	ENSG00000032742	IFT88	intraflagellar transport 88	Q61371	Ift88			YES
2596	6.64497	4.04756	20.2734	8.13947	22.3005	46.2846	24.3109	34.4176	20.8024	0.90608	0.275456	3.28938	0.00100408	0.0120984	1.91727	0.662121	0.659305	ENSG00000172020	GAP43	growth associated protein 43	P06837	Gap43			YES
9690	2359.91	2324.92	2385.51	1933.12	2935.55	2950.88	2838.3	2724.87	2556.63	0.334077	0.101594	3.28836	0.00100774	0.0121328	1.91604	0.411673	0.251609	ENSG00000009335	UBE3C	ubiquitin protein ligase E3C	Q80U95	Ube3c
6045	951.179	1044.27	1044.76	1125.96	779.84	903.966	775.518	753.83	922.415	-0.358743	0.109138	-3.28705	0.00101241	0.0121792	1.91438	-0.456601	-0.240904	ENSG00000121481	RNF2	ring finger protein 2	Q9CQJ4	Rnf2
55322	1090.72	1269.32	1120.45	1262.97	545.347	962.53	574.953	918.364	968.082	-0.582993	0.177473	-3.28497	0.00101994	0.0122599	1.91151	-1.11503	-0.212251	ENSG00000082213	C5orf22	chromosome 5 open reading frame 22	Q8BGC1
688	846.758	405.566	839.32	325.579	181.782	402.392	166.53	336.621	438.069	-0.820115	0.24977	-3.28348	0.00102535	0.0123149	1.90957	-0.945748	-1.07975	ENSG00000102554	KLF5	Kruppel like factor 5	Q9Z0Z7	Klf5			YES
23161	618.931	743.942	762.281	751.544	1031.23	867.127	1317.65	920.882	876.698	0.483278	0.1472	3.28315	0.00102656	0.0123195	1.90941	0.60028	0.350675	ENSG00000071189	SNX13	sorting nexin 13	Q6PHS6	Snx13	YES	YES		YES
9961	2585.84	1776.07	2512.55	1942.62	1356.27	1789.04	1107.36	1552.99	1827.84	-0.542342	0.165225	-3.28245	0.0010291	0.0123401	1.90868	-0.561525	-0.569612	ENSG00000013364	MVP	major vault protein	Q9EQK5	Mvp	YES	YES	YES	YES
57555	1880.53	1605.26	1619.17	1574.99	1264.37	1457.49	1069.68	1162.64	1454.27	-0.407883	0.124285	-3.28183	0.00103137	0.0123574	1.90807	-0.424583	-0.382371	ENSG00000169992	NLGN2	neuroligin 2	Q69ZK9	Nlgn2
90060	265.799	233.949	259.5	222.479	193.271	184.194	131.279	143.547	204.252	-0.528868	0.161419	-3.27636	0.00105153	0.0125887	1.90002	-0.409738	-0.566458	ENSG00000147144	CCDC120	coiled-coil domain containing 120	A2AEV7	Ccdc120			YES
3257	820.179	784.418	762.281	831.582	692.666	541.246	628.437	534.733	699.443	-0.394538	0.12049	-3.27446	0.00105865	0.0126639	1.89743	-0.273522	-0.507924	ENSG00000107521	HPS1	HPS1, biogenesis of lysosomal organelles complex 3 subunit 1	O08983	Hps1		YES	YES	YES
5209	1858.69	2051.3	1534.02	1648.24	1386.68	1446.16	1137.75	1228.96	1536.48	-0.422346	0.129056	-3.27257	0.00106573	0.0127281	1.89524	-0.52026	-0.314014	ENSG00000170525	PFKFB3	6-phosphofructo-2-kinase/fructose-2,6-biphosphatase 3
3241	348.386	391.804	306.805	336.431	538.59	454.344	502.02	420.567	412.368	0.436903	0.133499	3.2727	0.00106526	0.0127281	1.89524	0.463371	0.374888	ENSG00000115756	HPCAL1	hippocalcin like 1	P62748	Hpcal1
5525	860.048	988.415	908.25	1020.15	651.444	633.815	838.726	675.761	822.076	-0.410239	0.125376	-3.27206	0.00106765	0.0127409	1.8948	-0.408771	-0.394621	ENSG00000066027	PPP2R5A	protein phosphatase 2 regulatory subunit B'alpha	Q6PD03	Ppp2r5a	YES	YES	YES	YES
56154	224.98	248.52	189.219	226.549	275.715	319.269	322.119	332.424	267.349	0.451288	0.137973	3.27084	0.00107229	0.012786	1.89327	0.282783	0.566302	ENSG00000133863	TEX15	testis expressed 15, meiosis and synapsis associated	F8VPN2	Tex15			YES
440465	614.185	457.375	589.281	443.601	329.101	369.332	359.801	412.172	446.856	-0.478193	0.146307	-3.26842	0.00108149	0.0128648	1.8906	-0.360669	-0.559218	ENSG00000226137	BAIAP2-DT	BAIAP2 divergent transcript
10061	1676.43	1861.88	1684.05	1918.2	2159.77	2507.87	2121.13	2289.19	2027.31	0.334119	0.10222	3.26864	0.00108067	0.0128648	1.8906	0.167717	0.492295	ENSG00000033050	ABCF2	ATP binding cassette subfamily F member 2	Q99LE6	Abcf2	YES			YES
8553	333.198	557.754	304.102	524.996	671.041	830.288	593.186	714.376	566.118	0.612671	0.187426	3.26887	0.00107977	0.0128648	1.8906	0.203641	1.15942	ENSG00000134107	BHLHE40	basic helix-loop-helix family member e40	O35185	Bhlhe40	YES
8673	1218.88	1371.31	1348.86	1583.13	1131.92	1053.21	1056.31	987.199	1218.85	-0.3671	0.112328	-3.26811	0.00108269	0.0128688	1.89046	-0.411302	-0.303535	ENSG00000118640	VAMP8	vesicle associated membrane protein 8	O70404	Vamp8	YES	YES	YES
26071	1062.25	1066.13	955.555	869.566	700.775	865.238	612.635	684.995	852.142	-0.436778	0.133743	-3.26581	0.00109153	0.0129636	1.88727	-0.524504	-0.344476	ENSG00000203950	RTL8A	retrotransposon Gag like 8A
55253	457.553	531.85	486.562	430.035	639.955	594.143	608.988	647.22	549.538	0.367262	0.112483	3.26503	0.00109452	0.0129784	1.88678	0.338184	0.367366	ENSG00000198874	TYW1	tRNA-yW synthesizing protein 1 homolog	Q8BJM7	Tyw1			YES	YES				TYW1
100289635	118.66	50.9993	94.6094	55.6197	150.021	129.408	182.332	147.744	116.174	0.733323	0.224585	3.26524	0.00109371	0.0129784	1.88678	1.27333	0.292513	ENSG00000196458	ZNF605	zinc finger protein 605
4728	2060.89	1850.55	1884.08	1952.12	1661.05	1609.57	1371.13	1441.34	1728.84	-0.335478	0.102764	-3.26455	0.0010964	0.0129903	1.88638	-0.311107	-0.34393	ENSG00000110717	NDUFS8	NADH:ubiquinone oxidoreductase core subunit S8	Q8K3J1	Ndufs8								NDUFS8
54020	93.9788	76.0942	86.5	71.8986	46.6282	24.5592	54.6995	13.4313	58.4737	-0.841753	0.257921	-3.2636	0.00110004	0.0130232	1.88528	-0.391521	-1.31422	ENSG00000160190	SLC37A1	solute carrier family 37 member 1	Q8R070	Slc37a1
387066	5616.89	6949.67	6202.32	8572.22	5350.76	5301.94	3617.46	3843.02	5681.79	-0.535452	0.164217	-3.26063	0.00111166	0.0131503	1.88106	-0.737489	-0.338028	ENSG00000203875	SNHG5	small nucleolar RNA host gene 5
7743	264.849	250.139	275.719	267.246	401.408	311.712	494.727	347.534	326.667	0.506615	0.155387	3.26034	0.0011128	0.0131533	1.88096	0.705179	0.257718	ENSG00000136870	ZNF189	zinc finger protein 189
57636	583.808	431.47	410.875	458.523	388.569	320.214	246.756	284.575	390.599	-0.540761	0.165881	-3.25993	0.0011144	0.0131617	1.88069	-0.422405	-0.623708	ENSG00000275832	ARHGAP23	Rho GTPase activating protein 23	Q69ZH9	Arhgap23	YES	YES	YES	YES			ARHGAP23	ARHGAP23
843	91.1309	94.713	81.0937	93.6039	62.171	59.5087	47.4062	52.0462	72.7092	-0.607601	0.186494	-3.25802	0.00112194	0.0132403	1.8781	-0.563241	-0.425778	ENSG00000003400	CASP10	caspase 10
217	248.712	131.951	209.492	193.991	127.721	128.463	94.8125	117.524	156.583	-0.630077	0.193561	-3.25518	0.00113321	0.0133572	1.87428	-0.426624	-0.734116	ENSG00000111275	ALDH2	aldehyde dehydrogenase 2 family member	P47738	Aldh2		YES
407975	163.276	193.473	121.641	208.913	290.582	284.319	224.876	265.268	219.044	0.56229	0.172743	3.25507	0.00113364	0.0133572	1.87428	0.312765	0.785571	ENSG00000215417	MIR17HG	miR-17-92a-1 cluster host gene
57180	173.718	197.521	163.539	211.626	295.312	250.314	363.448	232.529	236.001	0.546599	0.167952	3.25449	0.00113595	0.0133633	1.87409	0.598448	0.439912	ENSG00000133627	ACTR3B	ARP3 actin related protein 3 homolog B	Q641P0	Actr3b
27241	93.9788	89.8559	106.773	92.2473	148.67	113.35	165.314	174.607	123.099	0.578501	0.177746	3.25465	0.00113531	0.0133633	1.87409	0.630457	0.398604	ENSG00000122507	BBS9	Bardet-Biedl syndrome 9	Q811G0	Bbs9
498	7598.99	9117.54	8287.78	9525.89	11186.7	11142.3	10520.5	10724.9	9763.08	0.324414	0.0996914	3.25418	0.00113718	0.0133673	1.87396	0.20754	0.447581	ENSG00000152234	ATP5F1A	ATP synthase F1 subunit alpha	Q03265	Atp5a1	YES							ATP5F1A
170463	1197.04	1150.32	885.273	1147.66	739.294	840.679	765.793	886.464	951.566	-0.414845	0.12749	-3.25394	0.00113814	0.013368	1.87393	-0.581967	-0.242801	ENSG00000130511	SSBP4	single stranded DNA binding protein 4
55621	1435.31	1413.41	1354.27	1333.52	1054.2	1073.05	1019.84	1230.64	1239.28	-0.327157	0.100549	-3.25369	0.00113915	0.0133693	1.87389	-0.389373	-0.252544	ENSG00000104907	TRMT1	tRNA methyltransferase 1	Q3TX08	Trmt1			YES
146857	718.606	471.136	758.226	531.779	366.944	462.846	354.939	439.035	512.939	-0.546341	0.167999	-3.25205	0.00114576	0.0134258	1.87206	-0.435153	-0.646143	ENSG00000154760	SLFN13	schlafen family member 13	B1ARD8	Slfn8			YES
51035	2431.11	2687.58	2715.29	2923.43	2202.34	2184.82	2016.59	2209.44	2421.32	-0.309851	0.0952784	-3.25206	0.00114571	0.0134258	1.87206	-0.396195	-0.209316	ENSG00000162191	UBXN1	UBX domain protein 1	Q922Y1	Ubxn1	YES	YES	YES
441478	8.54353	12.9522	4.05469	13.5658	24.3278	18.8917	36.4663	35.2571	19.2574	0.883846	0.271841	3.25134	0.00114863	0.0134488	1.87132	0.529425	0.6381	ENSG00000198435	NRARP	NOTCH regulated ankyrin repeat protein	Q91ZA8	Nrarp			YES
4300	350.285	334.329	383.844	284.881	180.431	272.984	200.565	249.318	282.08	-0.528296	0.162527	-3.2505	0.00115201	0.0134778	1.87038	-0.626007	-0.425121	ENSG00000171843	MLLT3	MLLT3, super elongation complex subunit	A2AM29	Mllt3	YES
10262	2504.2	2677.87	2444.98	2724.01	2276.67	2018.57	1589.93	1570.62	2225.86	-0.441936	0.135987	-3.24983	0.00115474	0.0134886	1.87003	-0.452205	-0.42725	ENSG00000143368	SF3B4	splicing factor 3b subunit 4	Q8QZY9	Sf3b4			YES					SF3B4
5701	2543.12	3169.24	2890.99	3746.87	3821.49	3932.3	4719.96	4858.76	3710.34	0.455248	0.14008	3.24991	0.0011544	0.0134886	1.87003	0.284043	0.658274	ENSG00000161057	PSMC2	proteasome 26S subunit, ATPase 2	P46471	Psmc2	YES		YES					PSMC2
283392	95.8774	42.0947	102.719	40.6973	27.7066	23.6146	23.0953	41.1333	49.6172	-0.845778	0.260399	-3.24801	0.00116213	0.0135643	1.8676	-0.396817	-1.01998	ENSG00000236333	TRHDE-AS1	TRHDE antisense RNA 1
80824	416.734	366.709	374.383	401.547	753.485	448.677	756.069	481.008	499.826	0.571145	0.17594	3.24625	0.00116937	0.0136381	1.86525	0.90165	0.213671	ENSG00000111266	DUSP16	dual specificity phosphatase 16
202052	248.712	293.853	323.023	275.385	191.919	204.975	223.66	200.63	245.27	-0.444591	0.136965	-3.24601	0.00117033	0.0136386	1.86523	-0.409133	-0.411286	ENSG00000170464	DNAJC18	DnaJ heat shock protein family (Hsp40) member C18	Q9CZJ9	Dnajc18			YES
7127	1141.98	1124.41	1054.22	1177.51	1926.62	1301.64	1974.04	1332.21	1379.08	0.493799	0.152237	3.24361	0.00118026	0.0137436	1.8619	0.721142	0.251362	ENSG00000185215	TNFAIP2	TNF alpha induced protein 2	Q61333	Tnfaip2	YES	YES		YES
80232	2814.62	2610.68	2461.19	2348.24	2161.79	1967.57	1978.91	1599.16	2242.77	-0.389172	0.119999	-3.24313	0.00118225	0.013756	1.86151	-0.252835	-0.522783	ENSG00000162923	WDR26	WD repeat domain 26	Q8C6G8	Wdr26	YES			YES
2026	1843.5	1798.74	1550.24	1564.13	1444.12	1101.38	1256.87	882.267	1430.16	-0.486273	0.150072	-3.24026	0.00119422	0.0138807	1.85759	-0.303152	-0.710995	ENSG00000111674	ENO2	enolase 2	P17183	Eno2			YES
114088	36.0727	44.5232	35.1406	39.3408	116.908	61.3979	76.5793	55.404	58.1709	0.762142	0.235221	3.24011	0.00119483	0.0138807	1.85759	0.83754	0.427277	ENSG00000100505	TRIM9	tripartite motif containing 9	Q8C7M3	Trim9			YES					TRIM9
9050	228.777	248.52	189.219	199.417	159.482	154.912	154.374	128.437	182.892	-0.49713	0.153451	-3.23966	0.00119673	0.013892	1.85724	-0.446174	-0.456269	ENSG00000152229	PSTPIP2	proline-serine-threonine phosphatase interacting protein 2	Q99M15	Pstpip2
139170	1008.14	1062.89	1079.9	1093.4	943.377	786.838	708.663	626.233	913.68	-0.437821	0.135186	-3.23866	0.00120091	0.0138971	1.85707	-0.357038	-0.511734	ENSG00000198889	DCAF12L1	DDB1 and CUL4 associated factor 12 like 1	Q8CBW4	Dcaf12l1			YES
5202	2204.23	2788.77	2673.39	2749.78	2230.05	1764.48	2014.16	1707.45	2266.54	-0.408583	0.126146	-3.23898	0.00119957	0.0138971	1.85707	-0.371044	-0.453767	ENSG00000143256	PFDN2	prefoldin subunit 2	O70591	Pfdn2
83605	685.381	671.086	673.078	653.871	891.342	1005.98	760.931	852.886	774.319	0.371102	0.114585	3.23867	0.00120088	0.0138971	1.85707	0.294583	0.422676	ENSG00000136280	CCM2	CCM2 scaffold protein	Q8K2Y9	Ccm2				YES
100131017	555.329	489.755	597.391	409.687	700.775	789.671	641.808	730.326	614.343	0.448103	0.138345	3.23904	0.00119934	0.0138971	1.85707	0.525107	0.374043	ENSG00000205903	ZNF316	zinc finger protein 316	Q6PGE4	Zfp316
9655	591.402	594.182	570.359	602.321	710.911	715.049	794.966	742.078	665.159	0.316837	0.0978508	3.23796	0.00120387	0.0139206	1.85634	0.303375	0.306767	ENSG00000171150	SOCS5	suppressor of cytokine signaling 5	O54928	Socs5
9678	879.983	1126.84	1079.9	1234.49	1510.35	1393.26	1480.53	1373.35	1259.84	0.393812	0.121735	3.235	0.00121642	0.0140548	1.85218	0.32096	0.470476	ENSG00000106443	PHF14	PHD finger protein 14	Q9D4H9	Phf14	YES		YES
23080	677.786	745.561	682.539	653.871	960.947	951.195	786.457	878.909	792.158	0.35877	0.110936	3.23401	0.00122064	0.0140927	1.85101	0.293333	0.402871	ENSG00000105778	AVL9	AVL9 cell migration associated	Q80U56	Avl9
55906	229.726	173.236	236.523	212.983	33.1128	126.574	58.3461	147.744	152.281	-0.830761	0.256973	-3.23287	0.00122555	0.0141275	1.84994	-1.60344	-0.627804	ENSG00000126970	ZC4H2	zinc finger C4H2-type containing	Q68FG0	Zc4h2
1643	566.721	643.562	582.523	727.126	714.966	855.792	948.125	1066.95	763.22	0.470497	0.145529	3.23301	0.00122492	0.0141275	1.84994	0.250866	0.686496	ENSG00000134574	DDB2	damage specific DNA binding protein 2	Q99J79	Ddb2
90204	242.067	285.758	291.937	246.897	192.595	210.642	187.194	176.286	229.172	-0.444908	0.137633	-3.23257	0.00122682	0.0141312	1.84982	-0.433059	-0.385012	ENSG00000168612	ZSWIM1	zinc finger SWIM-type containing 1	Q9CWV7	Zswim1
84570	6.64497	23.4759	9.46094	16.2789	2.70309	3.77833	2.43109	0	8.09665	-0.852778	0.263839	-3.23219	0.00122847	0.0141393	1.84957	-0.775014	-0.232831	ENSG00000188517	COL25A1	collagen type XXV alpha 1 chain	Q99MQ5	Col25a1			YES
6692	256.306	176.474	177.055	157.363	147.318	118.073	102.106	86.4638	152.645	-0.640599	0.198306	-3.23036	0.00123635	0.0142097	1.84741	-0.339277	-0.844915	ENSG00000166145	SPINT1	serine peptidase inhibitor, Kunitz type 1	Q9R097	Spint1			YES
8045	376.864	363.471	364.922	309.3	294.636	220.088	132.494	210.703	284.06	-0.616282	0.19079	-3.23017	0.00123718	0.0142097	1.84741	-0.526051	-0.681902	ENSG00000099849	RASSF7	Ras association domain family member 7	Q9DD19	Rassf7
8665	4740.71	4969.6	4723.71	4617.79	3174.1	4202.45	2135.71	3166.42	3966.31	-0.52979	0.164028	-3.22988	0.0012384	0.0142097	1.84741	-0.79681	-0.331959	ENSG00000175390	EIF3F	eukaryotic translation initiation factor 3 subunit F	Q9DCH4	Eif3f	YES		YES	YES
9878	1239.76	1350.27	1190.73	1462.39	1663.75	1608.62	1706.62	1636.1	1482.28	0.323858	0.100267	3.22996	0.00123807	0.0142097	1.84741	0.244823	0.398904	ENSG00000092203	TOX4	TOX high mobility group box family member 4	Q8BU11	Tox4	YES							TOX4
54929	538.242	662.991	477.101	762.397	455.47	430.73	388.974	398.741	514.331	-0.496803	0.153852	-3.22909	0.00124183	0.0142381	1.84655	-0.694058	-0.259365	ENSG00000064545	TMEM161A	transmembrane protein 161A	Q8VCA6	Tmem161a	YES	YES	YES
399687	653.105	528.612	628.476	529.065	427.087	434.508	441.243	462.54	513.08	-0.386018	0.119561	-3.22862	0.00124389	0.0142508	1.84616	-0.267888	-0.464497	ENSG00000196535	MYO18A	myosin XVIIIA	Q9JMH9	Myo18a	YES	YES	YES					MYO18A
8613	280.038	112.522	271.664	58.3329	6.75771	51.0075	17.0176	42.8122	105.019	-0.850413	0.263474	-3.22769	0.00124793	0.014286	1.84509	-1.58003	-2.0236	ENSG00000162407	PLPP3	phospholipid phosphatase 3	Q99JY8	Plpp3	YES	YES	YES
100861555	0	0.809513	1.35156	0	8.10926	5.6675	17.0176	5.03673	4.74902	0.791655	0.24532	3.22703	0.00125081	0.014308	1.84442	0.580219	0.20499	ENSG00000260910	LINC00565	long intergenic non-protein coding RNA 565
101926978	112.015	95.5225	160.836	170.929	44.6009	36.8387	113.046	50.3673	98.0194	-0.81011	0.25109	-3.22637	0.00125369	0.01433	1.84375	-0.52707	-1.13136	ENSG00000254300	LINC01111	long intergenic non-protein coding RNA 1111
23660	482.235	513.231	497.375	508.717	625.088	577.14	703.8	700.105	575.961	0.363237	0.112638	3.22484	0.00126045	0.0143962	1.84175	0.344722	0.354119	ENSG00000196652	ZKSCAN5	zinc finger with KRAB and SCAN domains 5	Q9Z1D8	Zkscan5
3005	1618.52	2445.54	1592.14	2512.38	1615.09	1357.37	1207.04	1071.98	1677.51	-0.564642	0.175171	-3.22338	0.00126688	0.0144364	1.84054	-0.764993	-0.368541	ENSG00000189060	H1F0	H1 histone family member 0
4908	81.6381	108.475	91.9062	111.239	170.294	114.295	175.038	173.767	128.332	0.598866	0.185778	3.22356	0.00126607	0.0144364	1.84054	0.536171	0.550596	ENSG00000185652	NTF3	neurotrophin 3	P20181	Ntf3			YES
84775	54.109	78.5227	52.7109	81.3947	122.99	96.3475	123.986	104.932	89.3741	0.634471	0.196828	3.22348	0.00126645	0.0144364	1.84054	0.488731	0.640376	ENSG00000198182	ZNF607	zinc finger protein 607
100507246	3018.71	3490.62	3019.39	3483.69	2043.53	2918.76	1256.87	1769.57	2625.14	-0.608361	0.188775	-3.22268	0.00126996	0.0144494	1.84015	-0.992994	-0.323359	ENSG00000163597	SNHG16	small nucleolar RNA host gene 16
23071	1109.71	1061.27	1093.41	1044.57	1321.13	1226.07	1465.95	1383.42	1213.19	0.313451	0.0972622	3.22274	0.00126971	0.0144494	1.84015	0.376978	0.234876	ENSG00000023318	ERP44	endoplasmic reticulum protein 44	Q9D1Q6	Erp44	YES	YES	YES
1036	6.64497	19.4283	10.8125	25.775	34.4643	50.0629	26.742	65.4775	29.9259	0.875577	0.27172	3.22235	0.00127144	0.0144553	1.83997	0.229149	1.2376	ENSG00000129596	CDO1	cysteine dioxygenase type 1	P60334	Cdo1			YES
8451	2414.02	2216.45	2361.18	2067.42	1791.47	1941.12	1788.07	1784.68	2045.55	-0.301518	0.0936306	-3.22029	0.00128059	0.0145482	1.83719	-0.252973	-0.333538	ENSG00000139842	CUL4A	cullin 4A	Q3TCH7	Cul4a	YES
10360	856.251	956.844	881.219	1032.36	802.816	616.813	702.585	543.127	799.001	-0.449545	0.139607	-3.22007	0.00128159	0.0145485	1.83718	-0.378068	-0.531728	ENSG00000107833	NPM3	nucleophosmin/nucleoplasmin 3	Q9CPP0	Npm3
51529	2777.6	3249.38	3150.49	3459.27	1871.89	2835.64	1349.25	2009.65	2587.9	-0.571384	0.177528	-3.21855	0.00128841	0.0146147	1.83521	-0.993354	-0.261974	ENSG00000141552	ANAPC11	anaphase promoting complex subunit 11	Q9CPX9	Anapc11			YES	YES
11034	10513.3	9472.92	11320.7	9572.01	7627.43	8883.8	7384.43	8136	9113.82	-0.338466	0.105177	-3.21807	0.00129058	0.0146282	1.83481	-0.335926	-0.337277	ENSG00000125868	DSTN	destrin, actin depolymerizing factor	Q9R0P5	Dstn	YES
81607	18.9856	10.5237	18.9219	18.9921	8.10926	2.83375	1.21554	2.51836	10.2625	-0.880594	0.273697	-3.21741	0.00129355	0.0146319	1.8347	-0.382622	-0.634427	ENSG00000143217	NECTIN4	nectin cell adhesion molecule 4	Q8R007	Nectin4		YES
4577	35.1234	26.7139	29.7344	25.775	10.8123	16.0579	2.43109	11.7524	19.8	-0.872957	0.2713	-3.21768	0.00129231	0.0146319	1.8347	-0.667106	-0.513268	NA	TRNV	tRNA
55024	96.8266	118.189	131.102	80.0381	58.1163	46.2846	80.226	59.6013	83.7979	-0.672062	0.208895	-3.21722	0.00129439	0.0146319	1.8347	-0.3979	-0.758848	ENSG00000153064	BANK1	B cell scaffold protein with ankyrin repeats 1	Q80VH0	Bank1
114898	21.8335	24.2854	29.7344	47.4802	72.3075	56.675	87.5192	45.3306	48.1457	0.794335	0.246908	3.21712	0.00129483	0.0146319	1.8347	0.757371	0.53483	ENSG00000145861	C1QTNF2	C1q and TNF related 2	Q9D8U4	C1qtnf2
1946	573.366	599.039	533.867	442.244	309.503	470.402	188.409	278.699	424.441	-0.656109	0.204024	-3.21583	0.00130066	0.0146866	1.83308	-0.916039	-0.47915	ENSG00000184349	EFNA5	ephrin A5	O08543	Efna5			YES
7480	22.7827	29.952	40.5469	28.4881	9.4608	11.335	17.0176	12.5918	21.5219	-0.841635	0.261789	-3.21494	0.0013047	0.0147197	1.8321	-0.518117	-0.544532	ENSG00000169884	WNT10B	Wnt family member 10B	P48614	Wnt10b		YES	YES
84612	192.704	242.044	223.008	268.602	183.134	147.355	103.321	73.872	179.255	-0.697203	0.216876	-3.21475	0.00130556	0.0147197	1.8321	-0.674953	-0.67909	ENSG00000124171	PARD6B	par-6 family cell polarity regulator beta	Q9JK83	Pard6b	YES	YES	YES	YES				PARD6B
7123	4.7464	4.04756	1.35156	0	13.5154	11.335	17.0176	12.5918	8.07567	0.872003	0.271319	3.21394	0.00130925	0.0147501	1.8312	0.55116	0.341724	ENSG00000163815	CLEC3B	C-type lectin domain family 3 member B	P43025	Clec3b
51021	2585.84	3245.34	2830.17	3561.02	2580.77	1950.56	2246.33	1631.06	2578.89	-0.493624	0.153725	-3.21109	0.00132234	0.0148863	1.82721	-0.475781	-0.554555	ENSG00000182180	MRPS16	mitochondrial ribosomal protein S16	Q9CPX7	Mrps16				YES				MRPS16
5862	3633.85	3767.47	4019.55	4049.39	3256.54	3276.76	3102.07	3173.98	3534.95	-0.265346	0.0826668	-3.20983	0.00132814	0.0149364	1.82576	-0.289766	-0.228228	ENSG00000104388	RAB2A	RAB2A, member RAS oncogene family	P53994	Rab2a	YES
56271	425.278	306.805	450.07	397.477	592.651	500.629	691.645	517.104	485.208	0.497806	0.155095	3.20969	0.00132879	0.0149364	1.82576	0.78683	0.204144	ENSG00000102409	BEX4	brain expressed X-linked 4	Q9CWT2	Bex4			YES
284613	237.32	284.948	277.07	291.664	222.329	197.418	149.512	172.088	229.044	-0.50135	0.156216	-3.20933	0.00133043	0.0149436	1.82555	-0.536496	-0.395956	ENSG00000174151	CYB561D1	cytochrome b561 family member D1	A2AE42	Cyb561d1		YES	YES
91392	109.167	93.9035	147.32	89.5341	147.994	176.637	171.392	209.024	143.122	0.595979	0.185719	3.20904	0.00133181	0.0149477	1.82543	0.638426	0.481299	ENSG00000196653	ZNF502	zinc finger protein 502
9862	2289.67	2153.3	1993.55	1995.53	1327.21	1848.55	1331.02	1661.28	1825.01	-0.423873	0.132107	-3.20856	0.00133402	0.01495	1.82536	-0.617834	-0.265162	ENSG00000008838	MED24	mediator complex subunit 24	Q99K74	Med24	YES
6888	2953.21	3310.1	3234.29	3410.44	2061.78	2582.49	2063.99	2825.6	2805.24	-0.411801	0.128336	-3.20877	0.00133303	0.01495	1.82536	-0.680052	-0.177629	ENSG00000177156	TALDO1	transaldolase 1	Q93092	Taldo1	YES	YES	YES
402573	3.79712	2.42854	2.70312	2.71316	20.9489	14.1687	8.50881	10.0735	8.16773	0.874932	0.272825	3.20693	0.00134159	0.0150236	1.82323	0.54612	0.350465	ENSG00000185955	C7orf61	chromosome 7 open reading frame 61
342184	89.2324	61.523	90.5547	48.8368	156.103	102.96	138.572	115.005	100.348	0.675878	0.210771	3.20669	0.00134274	0.0150252	1.82318	1.07975	0.212844	ENSG00000248905	FMN1	formin 1	Q05860	Fmn1	YES			YES
90362	60.754	55.8564	39.1953	32.5579	12.8397	23.6146	30.3886	16.7891	33.9994	-0.823838	0.256991	-3.2057	0.00134733	0.0150652	1.82202	-0.550312	-0.661526	ENSG00000169122	FAM110B	family with sequence similarity 110 member B	Q8C739	Fam110b
58528	440.466	336.757	467.641	332.362	177.052	264.483	167.745	324.03	313.817	-0.638686	0.199253	-3.20541	0.00134871	0.0150694	1.82191	-0.848111	-0.54648	ENSG00000025039	RRAGD	Ras related GTP binding D	Q7TT45	Rragd			YES					RRAGD
1293	264.849	290.615	225.711	183.138	203.407	80.2896	123.986	70.5142	180.314	-0.761359	0.237752	-3.20233	0.00136321	0.01522	1.81759	-0.431819	-1.36319	ENSG00000163359	COL6A3	collagen type VI alpha 3 chain
83871	2140.63	2303.06	2027.34	2445.91	1472.51	1956.23	1282.4	1690.66	1914.84	-0.445163	0.139066	-3.20108	0.00136912	0.0152745	1.81603	-0.749469	-0.17604	ENSG00000109113	RAB34	RAB34, member RAS oncogene family	Q64008	Rab34			YES					RAB34
2193	3016.81	3646.04	3203.2	3771.29	2651.05	2852.64	2451.75	2651	3030.47	-0.34769	0.10868	-3.1992	0.0013781	0.0153632	1.81352	-0.521369	-0.161519	ENSG00000179115	FARSA	phenylalanyl-tRNA synthetase subunit alpha	Q8C0C7	Farsa								FARSA
729852	241.117	246.901	291.937	269.959	357.483	323.992	362.232	356.768	306.299	0.398089	0.124455	3.19865	0.00138071	0.0153693	1.81335	0.426821	0.316757	ENSG00000219545	UMAD1	UBAP1-MVB12-associated (UMA) domain containing 1
91875	221.182	255.806	231.117	294.377	352.077	338.161	359.801	322.351	296.859	0.426644	0.133381	3.19868	0.00138057	0.0153693	1.81335	0.332643	0.482362	ENSG00000136319	TTC5	tetratricopeptide repeat domain 5	Q99LG4	Ttc5				YES
339175	810.686	895.321	783.906	907.551	521.695	726.384	446.105	649.738	717.673	-0.489772	0.153142	-3.19815	0.00138314	0.0153849	1.81291	-0.836259	-0.191198	ENSG00000087995	METTL2A	methyltransferase like 2A	Q8BMK1	Mettl2			YES	YES
5806	104.421	130.332	78.3906	77.3249	114.205	279.597	143.434	242.602	146.288	0.752715	0.235404	3.19754	0.00138606	0.0154059	1.81231	0.218793	1.21763	ENSG00000163661	PTX3	pentraxin 3	P48759	Ptx3			YES
54545	1607.13	1661.93	1590.79	1572.27	679.826	1402.71	611.419	1113.12	1279.9	-0.638973	0.199903	-3.19642	0.00139146	0.0154313	1.8116	-1.25402	-0.316492	ENSG00000150712	MTMR12	myotubularin related protein 12	Q80TA6	Mtmr12			YES
55275	2056.14	1470.88	1884.08	1436.62	1278.56	1395.15	960.28	913.327	1424.38	-0.53077	0.166032	-3.1968	0.00138962	0.0154313	1.8116	-0.353687	-0.693507	ENSG00000141252	VPS53	VPS53, GARP complex subunit	Q8CCB4	Vps53				YES
11243	508.814	564.23	625.773	625.382	496.692	401.448	414.501	398.741	504.448	-0.41189	0.128854	-3.19656	0.00139077	0.0154313	1.8116	-0.351995	-0.444781	ENSG00000160783	PMF1	polyamine modulated factor 1	Q9CPV5	Pmf1			YES
2744	9165.31	9978.86	9386.6	12161.7	7945.04	6925.68	8542.85	6970.83	8884.61	-0.39865	0.124775	-3.19494	0.00139859	0.0154988	1.8097	-0.410705	-0.393693	ENSG00000115419	GLS	glutaminase	D3Z7P3	Gls	YES
64789	87.3338	55.8564	118.937	52.9065	160.834	136.965	132.494	135.992	110.165	0.691811	0.216685	3.19271	0.00140946	0.0156077	1.80666	1.09887	0.319642	ENSG00000164002	EXO5	exonuclease 5	Q9CXP9	Exo5			YES
57834	22.7827	24.2854	13.5156	18.9921	4.05463	7.55666	0	8.39455	12.4477	-0.878437	0.275207	-3.19192	0.00141332	0.0156388	1.8058	-0.789798	-0.347871	ENSG00000171903	CYP4F11	cytochrome P450 family 4 subfamily F member 11
114112	96.8266	123.046	118.937	113.953	143.939	204.03	193.272	155.299	143.663	0.549294	0.172116	3.19142	0.00141575	0.0156542	1.80537	0.40302	0.58402	ENSG00000197763	TXNRD3	thioredoxin reductase 3	Q99MD6	Txnrd3
1837	75.9425	118.998	58.1172	130.231	197.325	155.856	194.487	142.707	134.208	0.687023	0.21549	3.18819	0.00143166	0.0158183	1.80084	0.548398	0.859633	ENSG00000134769	DTNA	dystrobrevin alpha	Q9D2N4	Dtna		YES		YES
196513	194.603	167.569	186.516	198.06	250.711	237.09	255.264	282.896	221.589	0.432443	0.135665	3.18759	0.00143465	0.0158396	1.80026	0.407668	0.38514	ENSG00000151065	DCP1B	decapping mRNA 1B	Q3U564	Dcp1b
84961	390.154	467.898	279.773	434.105	228.411	310.768	159.236	250.997	315.168	-0.620897	0.194827	-3.18692	0.00143796	0.0158644	1.79958	-1.06763	-0.215984	ENSG00000108306	FBXL20	F-box and leucine rich repeat protein 20	Q9CZV8	Fbxl20	YES
56776	159.479	144.903	183.812	78.6815	77.0379	46.2846	103.321	57.9224	106.43	-0.756044	0.237272	-3.1864	0.00144054	0.0158811	1.79912	-0.249062	-1.27806	ENSG00000155816	FMN2	formin 2	Q9JL04	Fmn2			YES
65065	363.575	420.137	341.945	392.051	464.255	516.687	521.469	496.957	439.634	0.374655	0.11764	3.18475	0.00144877	0.0159601	1.79697	0.247481	0.475588	ENSG00000144426	NBEAL1	neurobeachin like 1
57645	1817.87	1481.41	1874.62	1306.38	1261.67	1132.55	1244.72	1012.38	1391.45	-0.445526	0.13999	-3.18256	0.00145978	0.0160695	1.794	-0.151536	-0.731109	ENSG00000143157	POGK	pogo transposable element derived with KRAB domain	Q80TC5	Pogk	YES
51011	347.437	468.708	321.672	523.639	518.317	780.226	538.486	949.423	555.988	0.632088	0.198653	3.18187	0.00146328	0.0160842	1.7936	0.0810662	1.24565	ENSG00000115042	FAHD2A	fumarylacetoacetate hydrolase domain containing 2A
3017	16.1378	15.3807	25.6797	32.5579	24.3278	40.6171	92.3814	100.735	43.4771	0.868674	0.272991	3.18206	0.00146232	0.0160842	1.7936	0.620396	0.890707	ENSG00000158373	HIST1H2BD	histone cluster 1 H2B family member d	Q9D2U9	Hist3h2ba								HIST1H2BD
51390	1045.16	1029.7	1192.08	1246.7	1325.86	1374.37	1654.36	1681.43	1318.71	0.397352	0.124896	3.18147	0.00146532	0.0160948	1.79332	0.359059	0.42483	ENSG00000146416	AIG1	androgen induced 1	Q9D8B1	Aig1
55975	669.243	721.276	664.969	831.582	935.268	878.462	922.598	1069.47	836.608	0.380253	0.119538	3.18102	0.00146756	0.0161075	1.79297	0.241109	0.508802	ENSG00000122550	KLHL7	kelch like family member 7	Q8BUL5	Klhl7
3554	112.015	207.235	127.047	169.572	219.626	336.272	221.229	262.749	206.968	0.635563	0.199843	3.18031	0.00147118	0.0161353	1.79222	0.185252	1.10331	ENSG00000115594	IL1R1	interleukin 1 receptor type 1	P13504	Il1r1
2202	2346.62	2970.1	2359.83	2854.24	1796.2	722.606	2089.52	737.881	1984.62	-0.746091	0.234759	-3.17812	0.00148235	0.0162459	1.78926	-0.563115	-1.58755	ENSG00000115380	EFEMP1	EGF containing fibulin extracellular matrix protein 1	Q8BPB5	Efemp1	YES	YES	YES	YES
79635	37.9712	35.6186	50.0078	55.6197	64.1983	69.8991	114.261	85.6244	64.15	0.713706	0.224612	3.17751	0.00148547	0.0162681	1.78866	0.641601	0.535949	ENSG00000176714	CCDC121	coiled-coil domain containing 121
126308	655.953	593.373	575.766	542.631	461.552	462.846	229.738	290.451	476.539	-0.610264	0.192075	-3.17722	0.00148692	0.0162721	1.78856	-0.607504	-0.611411	ENSG00000172081	MOB3A	MOB kinase activator 3A	Q8BSU7	Mob3a		YES	YES
9221	6548.14	6423.48	6494.26	5408.68	5233.17	4390.42	5146.62	4013.43	5457.27	-0.384818	0.121171	-3.17582	0.00149415	0.0163272	1.78709	-0.186163	-0.599667	ENSG00000166197	NOLC1	nucleolar and coiled-body phosphoprotein 1	E9Q5C9	Nolc1
57057	14.2392	13.7617	6.75781	13.5658	56.089	21.7254	37.6819	21.8258	23.2058	0.863981	0.272033	3.17601	0.00149316	0.0163272	1.78709	0.9131	0.342923	ENSG00000164532	TBX20	T-box 20	Q9ES03	Tbx20			YES
2767	2681.72	2731.3	2785.57	2546.3	2404.39	1963.79	1378.43	1331.38	2227.86	-0.538155	0.169467	-3.17557	0.00149542	0.0163291	1.78704	-0.437775	-0.663504	ENSG00000088256	GNA11	G protein subunit alpha 11	P21278	Gna11	YES							GNA11
26037	399.647	501.088	328.43	387.981	532.508	658.374	570.09	543.127	490.156	0.466773	0.147106	3.17304	0.00150852	0.0164601	1.78357	0.27213	0.646759	ENSG00000197555	SIPA1L1	signal induced proliferation associated 1 like 1	Q8C0T5	Sipa1l1			YES
5565	6081.09	6723.81	4789.94	5008.49	10243.3	6954.02	9339.03	6770.2	6988.74	0.507323	0.159904	3.17267	0.00151044	0.016469	1.78333	0.692751	0.322598	ENSG00000131791	PRKAB2	protein kinase AMP-activated non-catalytic subunit beta 2	Q6PAM0	Prkab2	YES	YES		YES
9517	3140.22	2613.11	2950.46	2355.02	2009.07	2318.01	1876.8	2122.14	2423.1	-0.388259	0.122433	-3.17121	0.00151806	0.01654	1.78146	-0.34312	-0.427122	ENSG00000100596	SPTLC2	serine palmitoyltransferase long chain base subunit 2	P97363	Sptlc2	YES
168850	686.33	843.512	758.226	723.056	996.087	984.255	898.288	971.249	857.625	0.340281	0.107311	3.17099	0.00151921	0.0165404	1.78145	0.250572	0.41318	ENSG00000048405	ZNF800	zinc finger protein 800	Q0VEE6	Zfp800
3597	943.585	1010.27	951.5	896.698	1156.24	1303.52	1087.91	1288.56	1079.79	0.33357	0.105218	3.17028	0.0015229	0.0165685	1.78072	0.215701	0.43031	ENSG00000131724	IL13RA1	interleukin 13 receptor subunit alpha 1	O09030	Il13ra1	YES	YES	YES
4242	0.949281	7.28561	0	4.06973	27.0309	10.3904	34.0353	9.234	11.6244	0.833995	0.26309	3.17	0.00152442	0.0165729	1.7806	0.887563	0.392077	ENSG00000100060	MFNG	MFNG O-fucosylpeptide 3-beta-N-acetylglucosaminyltransferase	O09008	Mfng			YES
747	76.8917	157.855	62.1719	132.945	64.874	56.675	40.113	47.0095	79.8168	-0.767958	0.242524	-3.16653	0.0015427	0.0167475	1.77605	-1.09323	-0.274089	ENSG00000134780	DAGLA	diacylglycerol lipase alpha	Q6WQJ1	Dagla	YES	YES	YES
22846	254.407	137.617	210.844	96.317	326.398	378.778	272.282	291.291	245.992	0.691469	0.218368	3.16652	0.00154272	0.0167475	1.77605	1.13118	0.45089	ENSG00000071246	VASH1	vasohibin 1	Q8C1W1	Vash1	YES	YES	YES	YES
55283	113.914	165.95	71.6328	180.425	51.3586	46.2846	77.7949	86.4638	99.2279	-0.763311	0.241142	-3.16539	0.00154873	0.0167761	1.77531	-1.13135	-0.311714	ENSG00000055732	MCOLN3	mucolipin 3	Q8R4F0	Mcoln3			YES
9672	1376.46	1326.79	1474.55	1319.95	1176.52	777.392	1103.71	789.087	1168.06	-0.473846	0.14968	-3.16573	0.00154696	0.0167761	1.77531	-0.207798	-0.802782	ENSG00000162512	SDC3	syndecan 3	Q64519	Sdc3
145783	20.8842	21.0473	29.7344	36.6276	59.4679	59.5087	66.855	36.0966	41.2777	0.771271	0.243656	3.16541	0.00154863	0.0167761	1.77531	0.701971	0.474886	ENSG00000285331	LOC145783	uncharacterized LOC145783
79754	788.852	751.228	758.226	643.018	494.665	568.639	591.97	591.816	648.552	-0.372855	0.117826	-3.16445	0.00155378	0.0167953	1.77481	-0.341975	-0.377322	ENSG00000196372	ASB13	ankyrin repeat and SOCS box containing 13	Q8VBX0	Asb13	YES	YES	YES
599	424.328	622.515	435.203	560.267	786.598	715.994	708.663	671.564	615.641	0.459203	0.145114	3.16443	0.00155389	0.0167953	1.77481	0.309713	0.637807	ENSG00000129473	BCL2L2	BCL2 like 2	P70345	Bcl2l2	YES	YES	YES
55728	351.234	267.949	331.133	246.897	416.951	406.171	480.14	393.704	361.772	0.462869	0.14627	3.16447	0.00155365	0.0167953	1.77481	0.712615	0.209246	ENSG00000078177	N4BP2	NEDD4 binding protein 2
138151	1335.64	1150.32	1252.9	917.047	981.896	758.5	822.924	651.417	983.83	-0.488655	0.154493	-3.16295	0.00156177	0.0168682	1.77293	-0.187005	-0.80937	ENSG00000148411	NACC2	NACC family member 2	Q9DCM7	Nacc2	YES	YES	YES
6169	10838.9	13718	12530.3	13918.5	7985.59	11375.6	8259.63	9377.55	11000.5	-0.43272	0.136838	-3.16229	0.00156536	0.0168826	1.77256	-0.745309	-0.155488	ENSG00000172809	RPL38	ribosomal protein L38	Q9JJI8	Rpl38	YES		YES
501	1885.27	1667.6	1954.36	1667.23	2049.61	2265.11	2372.74	2563.69	2053.2	0.351212	0.111059	3.16238	0.00156483	0.0168826	1.77256	0.381704	0.319237	ENSG00000164904	ALDH7A1	aldehyde dehydrogenase 7 family member A1	Q9DBF1	Aldh7a1	YES	YES	YES	YES
5646	140.494	114.141	124.344	147.867	81.7683	93.5137	92.3814	82.2666	109.597	-0.530015	0.167673	-3.16101	0.00157224	0.0169445	1.77097	-0.464172	-0.447122	ENSG00000010438	PRSS3	serine protease 3
441733	9.49281	4.04756	14.8672	2.71316	23.652	25.5037	18.2332	31.0598	16.1962	0.870632	0.27555	3.15961	0.00157979	0.0170135	1.76921	0.739005	0.471827	NA	PRKXP1	PRKX pseudogene 1
6391	2871.57	2785.53	3063.99	3097.07	2611.18	2313.28	2222.02	1907.24	2608.99	-0.365994	0.115882	-3.15834	0.00158673	0.017076	1.76761	-0.272231	-0.456768	ENSG00000143252	SDHC	succinate dehydrogenase complex subunit C	Q9CZB0	Sdhc	YES
151473	107.269	82.5703	137.859	101.743	155.427	153.967	160.452	233.368	141.582	0.615129	0.194932	3.1556	0.00160169	0.0172245	1.76385	0.629449	0.523767	ENSG00000163053	SLC16A14	solute carrier family 16 member 14	Q8K1C7	Slc16a14
29915	290.48	245.282	304.102	271.316	386.541	317.38	478.925	405.457	337.435	0.473876	0.150244	3.15403	0.00161032	0.0173048	1.76183	0.661137	0.253268	ENSG00000111727	HCFC2	host cell factor C2	Q9D968	Hcfc2
84062	507.865	590.135	477.101	565.693	425.736	404.282	421.794	343.337	466.993	-0.402254	0.127557	-3.15353	0.00161307	0.017322	1.7614	-0.418763	-0.35241	ENSG00000047579	DTNBP1	dystrobrevin binding protein 1	Q91WZ8	Dtnbp1
29945	604.692	632.229	574.414	664.723	724.427	772.669	814.415	895.698	710.408	0.356235	0.112976	3.15319	0.00161496	0.0173297	1.76121	0.224911	0.465917	ENSG00000053900	ANAPC4	anaphase promoting complex subunit 4	Q91W96	Anapc4	YES							ANAPC4
10484	3937.62	4562.41	4141.19	4308.49	5535.24	5646.72	4953.34	4938.51	4752.94	0.304306	0.0966008	3.15014	0.00163191	0.0174857	1.75732	0.227457	0.376954	ENSG00000100934	SEC23A	Sec23 homolog A, coat complex II component	Q01405	Sec23a	YES			YES
8887	2373.2	2685.15	2635.55	3135.05	3263.98	3286.2	3984.56	3746.49	3138.77	0.379359	0.120427	3.15011	0.00163208	0.0174857	1.75732	0.295679	0.4699	ENSG00000106052	TAX1BP1	Tax1 binding protein 1	Q3UKC1	Tax1bp1	YES
352999	4.7464	0.809513	2.70312	4.06973	12.1639	15.1133	15.8021	10.9129	8.29012	0.860738	0.273255	3.14994	0.00163302	0.0174857	1.75732	0.518592	0.356219	ENSG00000184530	C6orf58	chromosome 6 open reading frame 58
1294	7070.24	6617.76	5102.15	5517.2	8845.17	8486.13	7470.74	7783.42	7111.6	0.398989	0.126675	3.1497	0.00163439	0.0174879	1.75726	0.401212	0.395282	ENSG00000114270	COL7A1	collagen type VII alpha 1 chain	Q63870	Col7a1
221908	251.559	297.901	237.875	275.385	412.896	288.098	457.045	402.099	327.857	0.500741	0.159016	3.14899	0.00163835	0.0175177	1.75652	0.535805	0.429433	ENSG00000160813	PPP1R35	protein phosphatase 1 regulatory subunit 35	Q9D8C8	Ppp1r35		YES	YES
8161	1346.08	1591.5	1492.12	1698.44	967.705	1237.4	1025.92	1292.76	1331.49	-0.411447	0.130745	-3.14695	0.00164986	0.017628	1.7538	-0.691079	-0.148646	ENSG00000121058	COIL	coilin	Q5SU73	Coil			YES					COIL
1452	4981.83	5115.31	5161.62	5210.62	3982.32	4486.77	4066	4435.68	4680.02	-0.263921	0.0838865	-3.14617	0.00165425	0.0176623	1.75295	-0.350998	-0.17075	ENSG00000113712	CSNK1A1	casein kinase 1 alpha 1	Q8BK63	Csnk1a1	YES	YES	YES	YES				CSNK1A1
636	420.531	334.329	320.32	265.889	428.439	532.745	470.416	497.797	408.808	0.477348	0.151753	3.14556	0.00165772	0.0176867	1.75235	0.512269	0.424429	ENSG00000151746	BICD1	BICD cargo adaptor 1	Q8BR07	Bicd1
440400	41.7684	53.4278	43.25	48.8368	33.1128	20.7808	19.4487	15.1102	34.4669	-0.773911	0.24611	-3.14458	0.00166327	0.0177333	1.75121	-0.54998	-0.598974	ENSG00000219200	RNASEK	ribonuclease K	Q8K3C0	Rnasek	YES
4512	124880	139609	127939	125587	154106	146268	188298	172337	147378	0.337791	0.107443	3.14392	0.001667	0.0177603	1.75055	0.347564	0.324603	ENSG00000198804	COX1	cytochrome c oxidase subunit I
79712	323.705	295.472	341.945	328.292	480.473	370.277	430.303	446.59	377.132	0.402209	0.127976	3.14284	0.00167315	0.0178131	1.74926	0.496247	0.26885	ENSG00000121964	GTDC1	glycosyltransferase like domain containing 1	Q8BW56	Gtdc1			YES
24139	235.422	396.661	214.898	349.997	220.977	183.249	167.745	147.744	239.587	-0.622411	0.198066	-3.14244	0.00167544	0.0178152	1.74921	-0.82586	-0.366057	ENSG00000125746	EML2	echinoderm microtubule associated protein like 2	Q7TNG5	Eml2	YES	YES	YES	YES
83641	1206.54	1002.99	1224.52	1105.61	1646.18	1308.25	1802.65	1398.53	1336.91	0.412976	0.131421	3.14239	0.00167574	0.0178152	1.74921	0.669219	0.152183	ENSG00000065809	FAM107B	family with sequence similarity 107 member B	Q3TGF2	Fam107b			YES
83879	1304.31	1330.84	1283.98	1340.3	1133.94	1104.22	1039.29	961.176	1187.26	-0.301209	0.0958688	-3.14189	0.0016786	0.0178202	1.74909	-0.285291	-0.298771	ENSG00000144354	CDCA7	cell division cycle associated 7	Q9D0M2	Cdca7			YES
79711	1534.99	1839.21	1573.22	1751.34	2140.17	2276.44	1921.78	2180.9	1902.26	0.333576	0.106168	3.14196	0.00167822	0.0178202	1.74909	0.165488	0.49919	ENSG00000196497	IPO4	importin 4	Q8VI75	Ipo4	YES			YES				IPO4
27013	1170.46	1304.93	1243.44	1421.69	935.943	1145.78	859.39	935.992	1127.2	-0.384943	0.122554	-3.14101	0.00168365	0.0178611	1.74809	-0.571864	-0.192078	ENSG00000115649	CNPPD1	cyclin Pas1/PHO80 domain containing 1	Q8K158	Cnppd1	YES
5837	3.79712	5.66659	2.70312	1.35658	17.5701	17.0025	7.29327	17.6286	9.12722	0.859778	0.273762	3.1406	0.00168601	0.0178734	1.74779	0.374971	0.531442	ENSG00000068976	PYGM	glycogen phosphorylase, muscle associated	Q9WUB3	Pygm
8038	1736.23	877.512	1435.36	645.731	2217.21	2103.59	2157.59	1784.68	1619.74	0.667412	0.212671	3.13824	0.00169964	0.0180051	1.7446	1.41229	0.278356	ENSG00000148848	ADAM12	ADAM metallopeptidase domain 12	Q61824	Adam12
1314	5786.82	5278.83	5742.79	4996.28	4602	4061.71	4611.78	3660.86	4842.63	-0.349183	0.111276	-3.13799	0.00170113	0.0180081	1.74453	-0.156434	-0.545495	ENSG00000122218	COPA	coatomer protein complex subunit alpha	Q8CIE6	Copa	YES		YES
195828	910.36	721.276	844.726	682.359	1047.45	1009.76	1034.43	1051.84	912.774	0.372192	0.118648	3.13694	0.0017072	0.0180595	1.7433	0.530004	0.221878	ENSG00000165244	ZNF367	zinc finger protein 367	Q0VDT2	Zfp367		YES	YES
79412	34.1741	27.5234	29.7344	62.4026	77.7137	86.9016	53.484	86.4638	57.2997	0.751833	0.2397	3.13655	0.00170946	0.0180705	1.74303	0.356219	0.913669	ENSG00000131650	KREMEN2	kringle containing transmembrane protein 2	Q8K1S7	Kremen2			YES
51520	4047.73	4199.75	4229.04	4328.84	3325.47	3663.09	3537.24	3565.16	3862.04	-0.248822	0.0793748	-3.13477	0.00171987	0.0181677	1.7407	-0.3063	-0.180321	ENSG00000133706	LARS	leucyl-tRNA synthetase	Q8BMJ2	Lars	YES			YES				LARS
55964	1.89856	2.42854	2.70312	0	14.867	3.77833	20.6643	10.9129	7.15659	0.817298	0.260738	3.13456	0.00172114	0.0181683	1.74069	0.724084	0.212271	ENSG00000100167	37865	septin 3
22985	3840.79	4174.66	3595.16	4003.26	5205.47	4301.63	5449.29	4932.64	4437.86	0.335197	0.106943	3.13434	0.0017224	0.0181687	1.74068	0.362251	0.302711	ENSG00000100813	ACIN1	apoptotic chromatin condensation inducer 1	Q9JIX8	Acin1	YES							ACIN1
8508	977.759	915.559	1013.67	1033.71	1305.59	1153.34	1411.25	1167.68	1122.32	0.340535	0.108685	3.13323	0.00172892	0.0182246	1.73934	0.449146	0.213689	ENSG00000184117	NIPSNAP1	nipsnap homolog 1	O55125	Nipsnap1
285533	2.84784	16.1903	4.05469	16.2789	1.35154	0	0	0	5.09041	-0.723351	0.230927	-3.13239	0.00173392	0.0182644	1.7384	-0.746493	-0.150335	ENSG00000145428	RNF175	ring finger protein 175
4820	1443.86	1495.17	1113.69	1218.21	1690.78	1665.3	1790.5	1777.97	1524.43	0.372379	0.118935	3.13094	0.00174245	0.0183413	1.73657	0.331683	0.402071	ENSG00000114857	NKTR	natural killer cell triggering receptor	P30415	Nktr	YES			YES
4192	525.902	186.997	489.266	246.897	589.948	2442.69	612.635	2816.37	988.838	0.849782	0.271499	3.12996	0.00174827	0.0183896	1.73543	1.32919	2.22364	ENSG00000110492	MDK	midkine	P12025	Mdk			YES
23367	7770.81	6672.81	6918.65	5894.33	4935.83	6046.28	3341.53	3869.89	5681.27	-0.52342	0.16729	-3.12882	0.0017551	0.0184466	1.73408	-0.565009	-0.511578	ENSG00000155506	LARP1	La ribonucleoprotein domain family member 1	Q6ZQ58	Larp1	YES		YES	YES				LARP1
32	69.2975	37.2376	43.25	16.2789	81.7683	100.126	81.4415	94.0189	65.4273	0.779455	0.249135	3.12864	0.00175617	0.0184466	1.73408	0.9769	0.527928	ENSG00000076555	ACACB	acetyl-CoA carboxylase beta	E9Q4Z2	Acacb								ACACB
7027	5025.49	4861.93	4707.49	4568.95	4202.62	3974.81	3503.2	3161.39	4250.74	-0.352527	0.112754	-3.12651	0.00176892	0.0185674	1.73125	-0.282054	-0.415581	ENSG00000198176	TFDP1	transcription factor Dp-1	Q08639	Tfdp1			YES
8650	1316.65	1360.79	1244.79	1317.24	1555.63	1564.23	1628.83	1565.58	1444.22	0.261563	0.0837021	3.12493	0.00177847	0.0186545	1.72922	0.23231	0.278186	ENSG00000133961	NUMB	NUMB, endocytic adaptor protein	Q9QZS3	Numb	YES
598	7755.62	5619.64	7075.43	4339.69	3461.3	5051.63	3136.11	4204.83	5080.53	-0.565747	0.181182	-3.12253	0.00179305	0.0187943	1.72597	-0.56723	-0.63782	ENSG00000171552	BCL2L1	BCL2 like 1	Q64373	Bcl2l1
100049716	28.4784	21.0473	18.9219	10.8526	58.1163	44.3954	36.4663	37.7755	32.0067	0.792029	0.253782	3.12091	0.00180294	0.0188847	1.72389	0.786766	0.391859	ENSG00000177406	LOC100049716	uncharacterized LOC100049716
203447	1903.31	2214.02	1797.58	1718.78	1599.55	1071.16	1527.94	1047.64	1610	-0.492963	0.157977	-3.12048	0.00180559	0.0188991	1.72356	-0.317443	-0.75326	ENSG00000123572	NRK	Nik related kinase	Q9R0G8	Nrk			YES
100289092	45.5655	46.1422	59.4687	65.1157	87.8503	90.68	77.7949	93.1795	70.7246	0.608321	0.194991	3.11974	0.00181014	0.0189334	1.72277	0.415547	0.55825	ENSG00000260442	ATP2A1-AS1	ATP2A1 antisense RNA 1
80115	141.443	169.188	109.477	153.293	110.827	28.3375	77.7949	42.8122	104.146	-0.792047	0.253952	-3.11889	0.00181534	0.0189347	1.72274	-0.614366	-1.22205	ENSG00000128298	BAIAP2L2	BAI1 associated protein 2 like 2	Q80Y61	Baiap2l2
54566	333.198	260.663	371.68	198.06	198.677	177.582	200.565	162.015	237.805	-0.572819	0.183654	-3.11901	0.00181462	0.0189347	1.72274	-0.183249	-0.901778	ENSG00000095203	EPB41L4B	erythrocyte membrane protein band 4.1 like 4B	Q9JMC8	Epb41l4b			YES
9064	673.989	588.516	697.406	645.731	522.371	516.687	485.002	522.141	581.48	-0.332197	0.106506	-3.11905	0.00181432	0.0189347	1.72274	-0.272499	-0.361783	ENSG00000142733	MAP3K6	mitogen-activated protein kinase kinase kinase 6	Q9WTR2	Map3k6		YES
29110	785.055	861.321	906.898	877.706	1040.01	974.81	1501.2	1325.5	1034.06	0.458163	0.146885	3.11919	0.00181346	0.0189347	1.72274	0.496962	0.410708	ENSG00000183735	TBK1	TANK binding kinase 1	Q9WUN2	Tbk1	YES
84675	14.2392	150.569	18.9219	154.65	27.7066	17.9471	19.4487	15.1102	52.3241	-0.850838	0.272906	-3.1177	0.0018227	0.0189849	1.72159	-1.93759	0.00301752	ENSG00000147573	TRIM55	tripartite motif containing 55
6843	125.305	154.617	117.586	142.441	197.325	155.856	246.756	234.208	171.762	0.549921	0.176385	3.11772	0.00182254	0.0189849	1.72159	0.480853	0.542172	ENSG00000139190	VAMP1	vesicle associated membrane protein 1	Q62442	Vamp1		YES	YES
100287482	18.9856	17.8093	20.2734	21.7052	35.8159	43.4508	37.6819	38.6149	29.2921	0.742627	0.238225	3.11734	0.00182491	0.0189946	1.72137	0.467445	0.52106	ENSG00000240204	SMKR1	small lysine rich protein 1
23219	1764.71	1893.45	1782.71	1644.17	1548.19	1252.52	1456.22	1214.69	1569.58	-0.356433	0.114416	-3.11524	0.00183798	0.0191173	1.71857	-0.229097	-0.488784	ENSG00000143756	FBXO28	F-box protein 28	Q8BIG4	Fbxo28	YES							FBXO28
25806	0	0.809513	0	0	23.652	4.72291	9.72436	2.51836	5.17839	0.713767	0.229142	3.11495	0.00183976	0.0191225	1.71846	0.74169	0.151848	ENSG00000116035	VAX2	ventral anterior homeobox 2	Q9WTP9	Vax2
5917	4681.85	5801.78	5637.37	5780.38	4018.81	4499.99	4010.08	4610.29	4880.07	-0.339178	0.108938	-3.11351	0.00184878	0.0192028	1.71663	-0.514145	-0.163662	ENSG00000113643	RARS	arginyl-tRNA synthetase	Q9D0I9	Rars	YES		YES
79956	130.051	192.664	166.242	212.983	256.793	263.539	258.911	248.479	216.208	0.501033	0.160967	3.11265	0.00185416	0.0192453	1.71567	0.302044	0.666477	ENSG00000099219	ERMP1	endoplasmic reticulum metallopeptidase 1	Q3UVK0	Ermp1	YES
353189	14.2392	16.9998	17.5703	28.4881	5.40617	4.72291	9.72436	0.839455	12.2488	-0.856291	0.275171	-3.11185	0.0018592	0.0192708	1.7151	-0.562103	-0.485092	ENSG00000173930	SLCO4C1	solute carrier organic anion transporter family member 4C1	Q8BGD4	Slco4c1			YES
79034	236.371	311.662	213.547	282.168	368.295	415.617	365.879	335.782	316.165	0.465086	0.149454	3.11189	0.00185892	0.0192708	1.7151	0.269107	0.643738	ENSG00000146576	C7orf26	chromosome 7 open reading frame 26	Q8BGA7	E130309D02Rik			YES	YES
23022	1855.84	1776.07	1670.53	2062	3936.37	2271.72	3814.38	1923.19	2413.76	0.598932	0.192507	3.11122	0.00186318	0.0192986	1.71447	0.965958	0.240161	ENSG00000129116	PALLD	palladin, cytoskeletal associated protein	Q9ET54	Palld	YES	YES	YES	YES	PALLD
57670	207.892	217.759	210.844	191.277	299.367	297.544	303.886	239.245	245.977	0.427629	0.137464	3.11085	0.00186551	0.0193093	1.71423	0.485853	0.309457	ENSG00000122778	KIAA1549	KIAA1549	Q68FD9
493754	454.705	397.471	435.203	444.958	497.368	584.697	562.797	628.752	500.744	0.373172	0.120007	3.10958	0.00187354	0.0193422	1.71349	0.300115	0.413011	ENSG00000229180	GS1-124K5.11	RAB guanine nucleotide exchange factor 1 pseudogene
6655	369.27	445.232	363.57	428.679	551.429	497.795	605.341	499.476	470.099	0.396479	0.127512	3.10936	0.00187496	0.0193422	1.71349	0.366166	0.406774	ENSG00000100485	SOS2	SOS Ras/Rho guanine nucleotide exchange factor 2	Q02384	Sos2	YES	YES	YES	YES			SOS2
644	487.93	587.706	682.539	713.56	906.885	786.838	950.556	785.73	737.718	0.441287	0.141918	3.10945	0.00187434	0.0193422	1.71349	0.477499	0.393325	ENSG00000106605	BLVRA	biliverdin reductase A	Q9CY64	Blvra
7474	4966.64	5183.31	4426.37	3930.01	8280.9	7080.59	5999.93	5129.91	5624.71	0.474281	0.152535	3.10932	0.00187517	0.0193422	1.71349	0.5978	0.357348	ENSG00000114251	WNT5A	Wnt family member 5A	P22725	Wnt5a			YES
131544	456.604	530.231	316.266	396.121	606.843	583.752	725.68	576.705	524.025	0.496787	0.159731	3.11014	0.00186999	0.0193422	1.71349	0.464	0.518455	ENSG00000080200	CRYBG3	crystallin beta-gamma domain containing 3	Q80W49	Crybg3			YES
3776	40.8191	81.7608	36.4922	75.9684	30.4097	20.7808	32.8197	25.1836	43.0293	-0.782811	0.25185	-3.10825	0.00188201	0.0193993	1.71221	-0.890516	-0.369693	ENSG00000082482	KCNK2	potassium two pore domain channel subfamily K member 2	P97438	Kcnk2			YES
79178	125.305	155.426	118.937	131.588	187.864	195.529	179.901	193.075	160.953	0.463642	0.149183	3.10788	0.00188435	0.01941	1.71198	0.293009	0.548766	ENSG00000259431	THTPA	thiamine triphosphatase	Q8JZL3	Thtpa			YES
8292	7.59425	8.09513	2.70312	6.78289	12.1639	21.7254	18.2332	33.5782	13.8595	0.85763	0.275977	3.10761	0.00188607	0.0194143	1.71188	0.307019	0.706947	ENSG00000206561	COLQ	collagen like tail subunit of asymmetric acetylcholinesterase	O35348	Colq			YES
100130967	37.0219	61.523	62.1719	80.0381	20.2731	20.7808	42.5441	29.3809	44.2167	-0.779098	0.250844	-3.1059	0.001897	0.0195133	1.70967	-0.737014	-0.49789	ENSG00000203711	C6orf99	chromosome 6 open reading frame 99
25907	152.834	203.188	155.43	111.239	193.946	324.937	202.996	419.727	220.537	0.691926	0.222824	3.10526	0.00190112	0.0195422	1.70903	0.255031	1.08837	ENSG00000249992	TMEM158	transmembrane protein 158 (gene/pseudogene)	Q6F5E0	Tmem158			YES
7485	771.765	846.75	897.437	1075.77	577.785	685.767	542.133	749.633	768.38	-0.452114	0.145619	-3.10478	0.00190422	0.0195606	1.70862	-0.722606	-0.192677	ENSG00000182093	WRB	tryptophan rich basic protein	Q8K0D7	Wrb			YES
619383	0.949281	5.66659	4.05469	6.78289	8.78503	11.335	20.6643	47.8489	13.2608	0.832435	0.268188	3.10392	0.00190974	0.0196038	1.70766	0.33704	0.785915	ENSG00000254911	SCARNA9	small Cajal body-specific RNA 9
201305	59.8047	35.6186	47.3047	37.9842	16.2185	17.9471	20.6643	30.2204	33.2203	-0.775109	0.249795	-3.10298	0.00191586	0.019653	1.70657	-0.520772	-0.607506	ENSG00000182557	SPNS3	sphingolipid transporter 3 (putative)	Q9D232	Spns3
53340	327.502	390.995	382.492	440.888	454.794	486.46	612.635	662.33	469.762	0.478949	0.154403	3.10195	0.00192254	0.019708	1.70536	0.318433	0.620476	ENSG00000064199	SPA17	sperm autoantigenic protein 17	Q62252	Spa17
4071	3338.62	4909.69	3918.18	3790.28	2164.5	3204.97	2181.9	3212.59	3340.09	-0.511728	0.164986	-3.10164	0.0019245	0.0197145	1.70521	-0.953214	-0.161265	ENSG00000169908	TM4SF1	transmembrane 4 L six family member 1	Q64302	Tm4sf1	YES	YES	YES	YES
23353	2123.54	2307.92	1827.31	2223.43	2982.18	2510.7	2998.75	2542.71	2439.57	0.361147	0.116461	3.10101	0.00192863	0.0197422	1.7046	0.379086	0.34054	ENSG00000164828	SUN1	Sad1 and UNC84 domain containing 1	Q9D666	Sun1	YES	YES	YES
55217	103.472	109.284	102.719	118.022	177.052	131.297	178.685	153.62	134.269	0.509099	0.164182	3.10082	0.00192985	0.0197422	1.7046	0.535266	0.367617	ENSG00000185973	TMLHE	trimethyllysine hydroxylase, epsilon	Q91ZE0	Tmlhe
9040	2169.11	2143.59	2123.3	2114.91	1857.02	1714.42	1852.49	1709.97	1960.6	-0.255687	0.0824965	-3.09936	0.00193937	0.019826	1.70276	-0.19529	-0.303271	ENSG00000130725	UBE2M	ubiquitin conjugating enzyme E2 M	P61082	Ube2m	YES	YES	YES	YES				UBE2M
9697	5698.53	3312.53	4796.69	2410.64	2496.98	2958.43	2038.47	2152.36	3233.08	-0.628799	0.202934	-3.09854	0.00194476	0.0198539	1.70215	-0.317736	-0.95465	ENSG00000065308	TRAM2	translocation associated membrane protein 2	Q924Z5	Tram2	YES
8863	324.654	215.33	424.391	268.602	462.903	431.674	556.719	469.255	394.191	0.562832	0.181634	3.09871	0.00194363	0.0198539	1.70215	0.962144	0.245632	ENSG00000049246	PER3	period circadian regulator 3	O70361	Per3		YES	YES
55571	979.658	1061.27	993.398	942.822	788.625	872.795	747.56	766.422	894.069	-0.314071	0.101404	-3.09723	0.00195338	0.0199282	1.70053	-0.36572	-0.242675	ENSG00000158435	CNOT11	CCR4-NOT transcription complex subunit 11	Q9CWN7	Cnot11			YES
56999	196.501	182.95	109.477	84.1078	255.442	1009.76	194.487	716.894	343.702	0.851037	0.274842	3.09646	0.00195843	0.0199661	1.69971	0.572202	2.08263	ENSG00000163638	ADAMTS9	ADAM metallopeptidase with thrombospondin type 1 motif 9
144406	42.7176	79.3322	56.7656	46.1236	131.1	69.8991	141.003	93.1795	82.5151	0.722176	0.233247	3.09619	0.00196024	0.0199709	1.6996	0.81616	0.474674	ENSG00000158023	WDR66	WD repeat domain 66	E9Q743	Wdr66
5481	706.265	694.562	643.344	712.203	796.059	951.195	830.217	1047.64	797.685	0.374912	0.121106	3.09573	0.00196332	0.0199885	1.69922	0.19159	0.529748	ENSG00000171497	PPID	peptidylprolyl isomerase D	Q9CR16	Ppid
23041	740.439	658.134	658.211	572.476	914.994	807.618	1025.92	790.766	771.07	0.401292	0.129654	3.0951	0.00196746	0.0200171	1.6986	0.604455	0.182291	ENSG00000061987	MON2	MON2 homolog, regulator of endosome-to-Golgi trafficking	Q80TL7	Mon2	YES		YES	YES
3219	963.52	747.18	908.25	663.367	594.003	633.815	565.228	606.086	710.181	-0.42266	0.136576	-3.09468	0.00197024	0.0200317	1.69828	-0.269062	-0.545784	ENSG00000170689	HOXB9	homeobox B9	P20615	Hoxb9			YES
10673	60.754	30.7615	50.0078	56.9763	23.652	27.3929	19.4487	26.0231	36.877	-0.752819	0.243302	-3.09418	0.00197359	0.0200521	1.69784	-0.53517	-0.588768	ENSG00000102524	TNFSF13B	TNF superfamily member 13b	Q9WU72	Tnfsf13b
6599	3273.12	4024.09	3284.3	4145.7	2699.71	3132.24	2743.48	2708.92	3251.44	-0.365746	0.118243	-3.09317	0.00198028	0.0201063	1.69667	-0.567876	-0.152199	ENSG00000173473	SMARCC1	SWI/SNF related, matrix associated, actin dependent regulator of chromatin subfamily c member 1	P97496	Smarcc1	YES		YES					SMARCC1
10581	607.54	612.801	597.391	516.856	398.029	495.906	286.869	425.604	492.624	-0.489316	0.158232	-3.09239	0.0019855	0.0201456	1.69582	-0.647595	-0.346375	ENSG00000185201	IFITM2	interferon induced transmembrane protein 2	Q99J93	Ifitm2	YES			YES
79672	1159.07	1381.84	1332.64	1413.55	839.984	1109.88	815.631	1094.65	1143.41	-0.423285	0.13692	-3.09148	0.00199162	0.0201939	1.69478	-0.719908	-0.157876	ENSG00000141560	FN3KRP	fructosamine 3 kinase related protein	Q8K274	Fn3krp				YES
4327	13.2899	20.2378	10.8125	16.2789	16.2185	75.5666	26.742	68.8353	30.9977	0.850644	0.275354	3.08927	0.00200648	0.0203308	1.69185	0.0880347	1.34386	ENSG00000123342	MMP19	matrix metallopeptidase 19	Q9JHI0	Mmp19			YES
57472	1302.41	1296.84	1093.41	1128.67	1034.61	943.638	685.567	635.467	1015.08	-0.495769	0.160519	-3.08854	0.00201145	0.0203673	1.69107	-0.454041	-0.535263	ENSG00000113300	CNOT6	CCR4-NOT transcription complex subunit 6	Q8K3P5	Cnot6	YES		YES
7417	3363.3	4364.89	3630.3	4335.62	3538.34	2578.71	2443.24	1855.2	3263.7	-0.527702	0.170901	-3.08775	0.00201675	0.0204026	1.69031	-0.508356	-0.602798	ENSG00000165637	VDAC2	voltage dependent anion channel 2	Q60930	Vdac2	YES	YES	YES	YES
4233	5572.28	3930.18	5226.49	3282.92	6146.82	6488.34	6886.06	6394.13	5490.9	0.479292	0.15523	3.08762	0.00201768	0.0204026	1.69031	0.807336	0.249578	ENSG00000105976	MET	MET proto-oncogene, receptor tyrosine kinase	P16056	Met			YES
51550	461.35	548.04	463.586	560.267	621.034	647.984	673.412	703.463	584.892	0.361244	0.117053	3.08616	0.00202762	0.0204893	1.68847	0.202803	0.506616	ENSG00000100865	CINP	cyclin dependent kinase 2 interacting protein	Q9D0V8	Cinp				YES
80724	184.16	176.474	158.133	166.859	218.95	242.758	243.109	230.011	202.557	0.412631	0.133738	3.08536	0.00203306	0.0205304	1.6876	0.361672	0.393082	ENSG00000111271	ACAD10	acyl-CoA dehydrogenase family member 10	Q8K370	Acad10			YES
10483	1926.09	2191.35	1957.06	2095.91	1284.64	1670.97	1440.42	1775.45	1792.74	-0.383435	0.124295	-3.08488	0.00203637	0.0205498	1.68719	-0.628952	-0.156665	ENSG00000101310	SEC23B	Sec23 homolog B, coat complex II component	Q9D662	Sec23b	YES	YES	YES
100616387	126.254	123.855	129.75	112.596	81.7683	92.5691	34.0353	59.6013	95.0537	-0.688325	0.223202	-3.08387	0.00204329	0.0206057	1.68601	-0.70325	-0.543038	ENSG00000284564	MIR3064	microRNA 3064
6988	280.987	327.853	314.914	335.075	396.002	383.501	485.002	424.764	368.512	0.39821	0.129183	3.08252	0.00205256	0.0206852	1.68434	0.363302	0.397416	ENSG00000145022	TCTA	T cell leukemia translocation altered	Q8VEA7	Tcta	YES	YES	YES
5141	5.69568	7.28561	6.75781	4.06973	23.652	20.7808	14.5865	14.2707	12.1374	0.848116	0.275193	3.0819	0.00205686	0.0207145	1.68373	0.529755	0.39977	ENSG00000065989	PDE4A	phosphodiesterase 4A	O89084	Pde4a			YES
2878	272.444	134.379	304.102	116.666	46.6282	145.466	48.6218	105.771	146.76	-0.811939	0.263481	-3.08158	0.00205902	0.0207223	1.68356	-1.05797	-0.984252	ENSG00000211445	GPX3	glutathione peroxidase 3	P46412	Gpx3	YES	YES	YES
105369190	154.733	147.331	173	177.712	61.4952	118.073	80.226	125.079	129.706	-0.633822	0.205759	-3.08041	0.00206716	0.0207902	1.68214	-0.954005	-0.33704	NA	NA	NA
4935	5.69568	4.85708	2.70312	6.78289	41.2221	7.55666	42.5441	7.55509	14.8646	0.827861	0.268834	3.07945	0.00207384	0.0208433	1.68103	1.21484	0.135153	ENSG00000101850	GPR143	G protein-coupled receptor 143	P70259	Gpr143
79632	33.2248	64.761	29.7344	61.046	26.3551	10.3904	21.8798	20.1469	33.4423	-0.811643	0.263705	-3.07785	0.00208503	0.0209416	1.67899	-0.850628	-0.42794	ENSG00000111879	FAM184A	family with sequence similarity 184 member A
8110	20.8842	37.2376	22.9766	21.7052	43.2494	74.6221	47.4062	49.5278	39.7011	0.756297	0.245741	3.07762	0.00208662	0.0209435	1.67895	0.340558	0.816589	ENSG00000205683	DPF3	double PHD fingers 3	P58269	Dpf3				YES
3159	31255.1	29715.6	31638.7	27580.6	17387.6	25308.2	16484	25310.4	25585	-0.466616	0.151685	-3.07622	0.0020964	0.0210275	1.67721	-0.736554	-0.295136	ENSG00000137309	HMGA1	high mobility group AT-hook 1	P17095	Hmga1			YES					HMGA1
4850	249.661	224.235	264.906	236.045	325.722	340.05	334.275	293.809	283.588	0.387489	0.12601	3.07506	0.00210461	0.0210957	1.67581	0.460361	0.267886	ENSG00000080802	CNOT4	CCR4-NOT transcription complex subunit 4	Q8BT14	Cnot4			YES
6714	1701.11	1504.07	1529.97	1573.63	1365.73	1072.1	1315.22	1153.41	1401.91	-0.346821	0.11285	-3.0733	0.00211709	0.0212065	1.67353	-0.193026	-0.499463	ENSG00000197122	SRC	SRC proto-oncogene, non-receptor tyrosine kinase	P05480	Src			YES					SRC
782	324.654	294.663	318.969	255.037	180.431	220.088	198.134	247.639	254.952	-0.458187	0.149131	-3.07237	0.00212364	0.0212466	1.67271	-0.480406	-0.394836	ENSG00000067191	CACNB1	calcium voltage-gated channel auxiliary subunit beta 1	Q8R3Z5	Cacnb1
89894	54.109	41.2851	47.3047	55.6197	75.0106	80.2896	117.908	72.1931	67.965	0.651556	0.212072	3.07233	0.00212395	0.0212466	1.67271	0.688018	0.388969	ENSG00000198270	TMEM116	transmembrane protein 116
6875	193.653	267.949	182.461	267.246	326.398	323.992	308.748	355.929	278.297	0.481418	0.156731	3.07162	0.00212903	0.0212831	1.67196	0.218036	0.742643	ENSG00000141384	TAF4B	TATA-box binding protein associated factor 4b	G5E8Z2	Taf4b
5026	40.8191	91.4749	41.8984	75.9684	38.519	32.1158	18.2332	20.9864	45.0019	-0.793791	0.258513	-3.0706	0.00213626	0.0213412	1.67078	-0.975017	-0.325527	ENSG00000083454	P2RX5	purinergic receptor P2X 5
9754	365.473	399.09	328.43	378.485	248.008	257.871	241.893	322.351	317.7	-0.428351	0.139571	-3.06905	0.00214738	0.0214378	1.66882	-0.604591	-0.219957	ENSG00000130052	STARD8	StAR related lipid transfer domain containing 8	Q8K031	Stard8							STARD8	STARD8
2987	2868.73	2650.34	3207.26	2912.57	2306.41	1959.07	2403.13	2433.58	2592.64	-0.339359	0.110585	-3.06878	0.00214937	0.0214433	1.66871	-0.234119	-0.431826	ENSG00000143774	GUK1	guanylate kinase 1	Q64520	Guk1			YES
51374	1225.52	1217.51	1283.98	1201.93	1389.39	1448.99	1873.15	2009.65	1456.27	0.417843	0.136203	3.06779	0.00215647	0.0214998	1.66757	0.395833	0.4318	ENSG00000138085	ATRAID	all-trans retinoic acid induced differentiation factor	Q6PGD0	Atraid
5439	959.723	949.558	986.64	978.093	1090.69	1236.46	1175.43	1313.75	1086.29	0.303849	0.099082	3.06664	0.00216482	0.0215686	1.66618	0.215573	0.37207	ENSG00000005075	POLR2J	RNA polymerase II subunit J	O08740	Polr2j
84299	945.484	1258.79	1005.56	1417.62	689.963	831.233	805.906	930.955	985.69	-0.464685	0.151592	-3.06538	0.00217396	0.0216308	1.66493	-0.794063	-0.129588	ENSG00000141741	MIEN1	migration and invasion enhancer 1	Q9CQ86	Mien1				YES
101954278	13.2899	21.0473	10.8125	29.8447	26.3551	38.7279	81.4415	50.3673	33.9858	0.827436	0.269913	3.06556	0.0021726	0.0216308	1.66493	0.55191	0.841425	ENSG00000202337	RNU6-8	RNA, U6 small nuclear 8
7319	2487.12	2218.06	2480.12	2467.62	2018.53	2059.19	1859.78	1996.22	2198.33	-0.274262	0.0895683	-3.06204	0.00219834	0.0218588	1.66037	-0.262945	-0.272076	ENSG00000077721	UBE2A	ubiquitin conjugating enzyme E2 A	Q9Z255	Ube2a				YES
56998	376.864	398.28	331.133	432.748	529.129	538.412	514.175	457.503	447.281	0.383276	0.125187	3.06163	0.00220136	0.0218742	1.66007	0.300268	0.442338	ENSG00000178585	CTNNBIP1	catenin beta interacting protein 1	Q9JJN6	Ctnnbip1
80380	218.335	209.664	205.437	132.945	233.141	342.884	275.929	341.658	244.999	0.555573	0.181485	3.06126	0.0022041	0.0218868	1.65982	0.461402	0.606653	ENSG00000197646	PDCD1LG2	programmed cell death 1 ligand 2	Q9WUL5	Pdcd1lg2
83394	166.124	97.1415	155.43	120.735	101.366	67.0654	82.657	62.9591	106.685	-0.639851	0.209051	-3.06074	0.00220793	0.0219103	1.65935	-0.181422	-0.99167	ENSG00000091622	PITPNM3	PITPNM family member 3	Q3UHE1	Pitpnm3	YES	YES	YES	YES
84364	1887.17	1982.5	1997.61	2041.65	1283.97	1721.03	1252.01	1659.6	1728.19	-0.394132	0.128786	-3.06036	0.00221073	0.0219235	1.65909	-0.639566	-0.183387	ENSG00000149182	ARFGAP2	ADP ribosylation factor GTPase activating protein 2	Q99K28	Arfgap2	YES		YES	YES				ARFGAP2
1984	30554.5	34741.8	33145.7	35378.2	23221.5	29763.8	19099.9	26112.1	29002.2	-0.417332	0.136405	-3.05951	0.00221702	0.0219712	1.65815	-0.702268	-0.174286	ENSG00000132507	EIF5A	eukaryotic translation initiation factor 5A	P63242	Eif5a	YES			YES				EIF5A
23002	398.698	365.9	391.953	373.059	615.628	568.639	544.564	402.938	457.672	0.44367	0.145072	3.05827	0.00222615	0.0220471	1.65665	0.596128	0.265776	ENSG00000100592	DAAM1	dishevelled associated activator of morphogenesis 1	Q8BPM0	Daam1			YES	YES				DAAM1
9924	348.386	206.426	248.687	244.184	440.603	322.103	455.829	375.236	330.182	0.535603	0.175158	3.05782	0.00222953	0.0220658	1.65628	0.892143	0.193727	ENSG00000135473	PAN2	poly(A) specific ribonuclease subunit PAN2	Q8BGF7	Pan2	YES			YES
54988	18.0363	23.4759	16.2187	25.775	11.4881	4.72291	7.29327	4.19727	13.9009	-0.840773	0.274985	-3.05752	0.00223174	0.022073	1.65614	-0.536609	-0.478076	ENSG00000183549	ACSM5	acyl-CoA synthetase medium chain family member 5	Q8BGA8	Acsm5
130576	108.218	28.3329	150.023	9.49605	0	2.83375	1.21554	5.03673	38.1446	-0.685227	0.224195	-3.05639	0.00224017	0.0221124	1.65536	-0.805323	-2.57028	ENSG00000150556	LYPD6B	LY6/PLAUR domain containing 6B	Q9D7F2	Lypd6b
54998	3092.76	3381.33	3354.58	3672.26	2652.4	2744.01	2670.55	2938.09	3063.25	-0.285718	0.0934813	-3.05642	0.00223999	0.0221124	1.65536	-0.393743	-0.166676	ENSG00000175756	AURKAIP1	aurora kinase A interacting protein 1	Q9DCJ7	Aurkaip1		YES	YES
221927	795.497	777.942	694.703	823.443	985.95	1057.93	881.27	998.951	876.961	0.330615	0.108171	3.05641	0.00224005	0.0221124	1.65536	0.206372	0.435259	ENSG00000106009	BRAT1	BRCA1 associated ATM activator 1	Q8C3R1	Brat1		YES	YES	YES
4232	428.126	258.234	493.32	312.013	449.388	700.881	532.409	812.592	498.37	0.622723	0.203796	3.05562	0.00224594	0.0221547	1.65453	0.703996	0.659523	ENSG00000106484	MEST	mesoderm specific transcript	Q07646	Mest			YES
401397	971.114	1117.94	1113.69	1431.19	1398.85	1406.48	1902.33	1967.68	1413.66	0.480099	0.157218	3.05372	0.00226026	0.0222773	1.65214	0.340594	0.641185	ENSG00000214194	SMIM30	small integral membrane protein 30
257000	2.84784	2.42854	2.70312	0	7.43348	14.1687	9.72436	12.5918	6.48724	0.816139	0.267274	3.05357	0.00226135	0.0222773	1.65214	0.348336	0.423219	ENSG00000223573	TINCR	TINCR ubiquitin domain containing
1831	421.481	267.949	468.992	362.206	523.047	572.417	543.348	568.311	465.969	0.490352	0.160663	3.05205	0.00227288	0.022376	1.65022	0.687004	0.332362	ENSG00000157514	TSC22D3	TSC22 domain family member 3	Q9Z2S7	Tsc22d3	YES	YES	YES	YES
5947	57.9061	110.903	72.9844	154.65	172.322	262.594	139.788	187.198	144.793	0.719296	0.235699	3.05176	0.00227504	0.0223825	1.65009	0.1985	1.37241	ENSG00000114115	RBP1	retinol binding protein 1	Q00915	Rbp1			YES
79745	191.755	163.522	231.117	204.843	350.725	224.811	365.879	267.786	250.055	0.543165	0.178051	3.05062	0.00228369	0.0224528	1.64873	0.848253	0.195353	ENSG00000115295	CLIP4	CAP-Gly domain containing linker protein family member 4	Q8CI96	Clip4			YES
55734	824.925	932.558	808.234	929.256	737.267	718.828	647.885	627.073	778.253	-0.340067	0.111495	-3.05008	0.00228783	0.0224787	1.64823	-0.402046	-0.252225	ENSG00000020256	ZFP64	ZFP64 zinc finger protein	Q99KE8	Zfp64
56919	2393.14	2592.87	2251.7	2029.44	1669.83	2084.69	1371.13	1619.31	2001.51	-0.426806	0.139963	-3.04943	0.00229277	0.0225123	1.64758	-0.569988	-0.299107	ENSG00000005100	DHX33	DEAH-box helicase 33	Q80VY9	Dhx33			YES
100506299	7.59425	12.9522	16.2187	10.8526	4.05463	0.944583	1.21554	3.35782	7.1488	-0.820749	0.269248	-3.0483	0.00230137	0.0225819	1.64624	-0.42979	-0.381407	ENSG00000235092	ID2-AS1	ID2 antisense RNA 1
196074	645.511	590.944	693.351	571.119	421.006	530.856	322.119	474.292	531.15	-0.47021	0.154348	-3.04642	0.00231581	0.0227086	1.64381	-0.585493	-0.371624	ENSG00000169519	METTL15	methyltransferase like 15	Q9DCL4	Mettl15
112752	233.523	283.329	291.937	313.37	335.858	393.891	387.759	408.814	331.06	0.416709	0.136798	3.04616	0.00231783	0.0227135	1.64372	0.24504	0.545568	ENSG00000119650	IFT43	intraflagellar transport 43	Q9DA69	Ift43			YES
100996579	100.624	88.2369	110.828	111.239	116.233	171.914	172.607	172.928	130.576	0.549952	0.180602	3.04511	0.00232592	0.0227778	1.64249	0.412903	0.568297	ENSG00000227403	LINC01806	long intergenic non-protein coding RNA 1806
51399	1297.67	1708.07	1462.39	1808.32	1268.42	1176.01	1152.34	1149.21	1377.8	-0.380679	0.125067	-3.04379	0.00233616	0.022848	1.64115	-0.514442	-0.224895	ENSG00000196655	TRAPPC4	trafficking protein particle complex 4	Q9ES56	Trappc4			YES	YES
9256	201.248	160.283	205.437	135.658	221.653	240.869	288.084	304.722	219.744	0.521117	0.171203	3.04386	0.00233565	0.022848	1.64115	0.65245	0.366326	ENSG00000005379	TSPOAP1	TSPO associated protein 1	Q7TNF8	Tspoap1			YES
3417	564.822	671.086	640.64	765.11	997.439	800.062	1102.5	789.087	791.343	0.445465	0.146387	3.04307	0.00234182	0.0228884	1.64039	0.510594	0.374968	ENSG00000138413	IDH1	isocitrate dehydrogenase (NADP(+)) 1, cytosolic	O88844	Idh1			YES
55915	476.539	525.374	579.82	636.235	735.915	641.372	890.994	767.262	656.689	0.423088	0.139105	3.04151	0.00235396	0.022992	1.63842	0.445073	0.384382	ENSG00000132434	LANCL2	LanC like 2	Q9JJK2	Lancl2			YES
10818	804.99	675.943	998.804	702.707	1081.23	962.53	1245.93	1132.42	950.571	0.440179	0.14478	3.04034	0.00236313	0.0230665	1.63702	0.703878	0.206555	ENSG00000166225	FRS2	fibroblast growth factor receptor substrate 2	Q8C180	Frs2	YES			YES
55775	1006.24	1244.22	937.984	1199.21	1305.59	1440.49	1546.17	1492.55	1271.56	0.376297	0.123785	3.03993	0.00236637	0.0230829	1.63671	0.203629	0.562276	ENSG00000042088	TDP1	tyrosyl-DNA phosphodiesterase 1	Q8BJ37	Tdp1
2619	340.792	66.38	252.742	67.8289	60.1437	66.1208	65.6394	83.9455	125.449	-0.82426	0.271266	-3.03857	0.00237706	0.0231266	1.63589	-0.0716803	-1.58597	ENSG00000180447	GAS1	growth arrest specific 1	Q01721	Gas1	YES	YES	YES	YES
57761	1639.41	1465.22	1677.29	1100.18	779.164	1211.9	694.076	1110.6	1209.73	-0.553351	0.182081	-3.03904	0.00237332	0.0231266	1.63589	-0.747255	-0.477953	ENSG00000101255	TRIB3	tribbles pseudokinase 3	Q8K4K2	Trib3		YES
301	3157.31	1979.26	4169.57	2752.5	3500.5	4653.96	5145.4	6473.88	3979.05	0.604348	0.198875	3.03883	0.002375	0.0231266	1.63589	0.794362	0.558554	ENSG00000135046	ANXA1	annexin A1	P10107	Anxa1	YES	YES	YES	YES	ANXA1
2262	47.464	59.0944	37.8437	37.9842	130.424	47.2291	136.141	75.5509	71.4664	0.763568	0.251286	3.03864	0.00237648	0.0231266	1.63589	1.06199	0.314881	ENSG00000179399	GPC5	glypican 5	Q8CAL5	Gpc5			YES
387104	169.921	170.807	158.133	116.666	194.622	216.309	264.989	239.245	191.336	0.504781	0.166167	3.0378	0.00238311	0.0231705	1.63507	0.53997	0.400631	ENSG00000255330	SOGA3	SOGA family member 3	Q6NZL0	Soga3			YES
255738	7.59425	17.8093	4.05469	8.13947	83.1199	7.55666	52.2684	22.6653	25.401	0.82381	0.271265	3.03692	0.00239009	0.0232231	1.63408	1.26459	0.31127	ENSG00000169174	PCSK9	proprotein convertase subtilisin/kexin type 9	Q80W65	Pcsk9			YES
8718	190.805	198.331	231.117	183.138	144.615	158.69	137.357	131.794	171.981	-0.448714	0.147775	-3.03647	0.00239362	0.0232423	1.63372	-0.373443	-0.432999	ENSG00000215788	TNFRSF25	TNF receptor superfamily member 25
1	75.9425	56.6659	91.9062	96.317	50.0071	51.9521	40.113	39.4544	62.7948	-0.653072	0.215155	-3.03535	0.00240256	0.0233139	1.63239	-0.496016	-0.568728	ENSG00000121410	A1BG	alpha-1-B glycoprotein	Q19LI2	A1bg
51134	314.212	336.757	254.094	322.866	435.197	340.05	504.451	470.095	372.215	0.46462	0.153175	3.03327	0.00241918	0.0234599	1.62967	0.455736	0.443026	ENSG00000173588	CEP83	centrosomal protein 83	Q9D5R3	Cep83				YES
9522	1150.53	1273.36	1159.64	1319.95	988.653	1056.04	970.005	930.116	1106.04	-0.303125	0.0999587	-3.0325	0.00242534	0.0235044	1.62885	-0.387753	-0.197785	ENSG00000085365	SCAMP1	secretory carrier membrane protein 1	Q8K021	Scamp1	YES		YES
606500	6.64497	5.66659	6.75781	10.8526	10.8123	18.8917	36.4663	28.5415	15.5792	0.83647	0.275868	3.03214	0.0024283	0.0235178	1.6286	0.495991	0.562025	ENSG00000200084	SNORD68	small nucleolar RNA, C/D box 68
10467	1292.92	1236.13	1308.31	1348.44	1565.76	1638.85	1456.22	1780.48	1453.39	0.303449	0.100085	3.03192	0.00243006	0.0235195	1.62857	0.211758	0.378354	ENSG00000106400	ZNHIT1	zinc finger HIT-type containing 1	Q8R331	Znhit1
84056	1116.35	1091.22	1108.28	994.372	884.585	944.583	771.871	800.84	964.014	-0.327429	0.108008	-3.03153	0.00243321	0.0235347	1.62829	-0.315567	-0.319665	ENSG00000102781	KATNAL1	katanin catalytic subunit A1 like 1	Q8K0T4	Katnal1
646719	320.857	335.948	327.078	303.873	156.779	269.206	161.667	250.158	265.696	-0.545355	0.179957	-3.03047	0.00244176	0.0235826	1.62741	-0.891002	-0.273887	ENSG00000285967	NIPBL-DT	NIPBL divergent transcript
64853	1758.07	1737.21	1669.18	1747.27	1557.65	1414.04	1244.72	1232.32	1545.06	-0.328439	0.108391	-3.03013	0.00244449	0.0235826	1.62741	-0.298457	-0.34498	ENSG00000186063	AIDA	axin interactor, dorsalization associated	Q8C4Q6	Aida			YES
11333	4132.22	4636.08	4473.67	4365.47	5315.62	5348.23	4961.85	5464.01	4837.14	0.254348	0.0839379	3.03019	0.00244397	0.0235826	1.62741	0.179191	0.321029	ENSG00000106244	PDAP1	PDGFA associated protein 1	Q3UHX2	Pdap1	YES			YES
55010	497.423	531.85	562.25	613.173	631.846	700.881	776.733	775.656	636.227	0.368957	0.121755	3.03032	0.00244298	0.0235826	1.62741	0.270617	0.44605	ENSG00000185480	PARPBP	PARP1 binding protein	Q6IRT3	Parpbp			YES
441191	289.531	333.519	347.351	364.919	402.084	417.506	497.158	471.774	390.48	0.396952	0.131028	3.02953	0.00244932	0.0236139	1.62683	0.323479	0.435782	ENSG00000196204	RNF216P1	ring finger protein 216 pseudogene 1
55713	154.733	58.2849	122.992	66.4723	172.997	177.582	189.625	207.345	143.754	0.694636	0.22939	3.02819	0.00246023	0.0237038	1.62518	1.22855	0.382064	ENSG00000198185	ZNF334	zinc finger protein 334
5892	277.19	277.663	235.172	268.602	188.54	195.529	221.229	179.643	230.446	-0.410921	0.135713	-3.02788	0.00246275	0.0237127	1.62502	-0.373351	-0.378281	ENSG00000185379	RAD51D	RAD51 paralog D	O55230	Rad51d
55163	654.054	857.274	743.359	766.467	497.368	686.712	398.699	491.081	636.877	-0.490465	0.162058	-3.02647	0.00247427	0.0237989	1.62344	-0.791283	-0.214513	ENSG00000108439	PNPO	pyridoxamine 5'-phosphate oxidase	Q91XF0	Pnpo		YES	YES	YES				PNPO
125144	10337.7	12117.6	11104.4	12766.8	9511.48	8408.68	9917.63	9025.82	10398.8	-0.317285	0.104839	-3.02639	0.00247489	0.0237989	1.62344	-0.349239	-0.279358	ENSG00000175061	LRRC75A-AS1	LRRC75A antisense RNA 1
79056	111.066	89.8559	114.883	100.387	53.3859	90.68	40.113	46.17	80.8175	-0.674183	0.222826	-3.0256	0.00248139	0.0238306	1.62287	-0.724316	-0.491449	ENSG00000135378	PRRG4	proline rich and Gla domain 4	Q8BGN6	Prrg4
10528	10688.9	12868	11892.4	12994.7	7628.78	9971.02	7571.63	10534.3	10518.7	-0.411531	0.13601	-3.02573	0.0024803	0.0238306	1.62287	-0.745463	-0.126667	ENSG00000101361	NOP56	NOP56 ribonucleoprotein	Q9D6Z1	Nop56			YES
137886	448.061	564.23	456.828	586.042	426.412	372.166	361.017	347.534	445.286	-0.416087	0.137588	-3.02416	0.00249326	0.0239138	1.62135	-0.501469	-0.291022	ENSG00000215114	UBXN2B	UBX domain protein 2B	Q0KL01	Ubxn2b
7280	987.252	1017.56	1059.62	1193.79	1221.79	1671.91	1252.01	1688.98	1261.62	0.42382	0.140141	3.02425	0.00249253	0.0239138	1.62135	0.15031	0.680342	ENSG00000137267	TUBB2A	tubulin beta 2A class IIa	Q7TMM9	Tubb2a	YES	YES	YES	YES				TUBB2A
23194	438.568	428.232	414.93	352.71	200.028	306.989	192.056	347.534	335.131	-0.559872	0.185209	-3.02292	0.00250347	0.0239963	1.61986	-0.889021	-0.335738	ENSG00000183580	FBXL7	F-box and leucine rich repeat protein 7	Q5BJ29	Fbxl7
9361	3577.84	3221.86	3477.57	3209.66	2860.54	2898.93	2732.54	2749.21	3091.02	-0.256248	0.0847883	-3.02221	0.00250933	0.0240286	1.61927	-0.19779	-0.299994	ENSG00000196365	LONP1	lon peptidase 1, mitochondrial	Q8CGK3	Lonp1	YES		YES
9365	3.79712	5.66659	2.70312	9.49605	20.2731	14.1687	18.2332	15.9496	11.2859	0.833923	0.275939	3.02213	0.00251006	0.0240286	1.61927	0.457784	0.455644	ENSG00000133116	KL	klotho	O35082	Kl		YES
29887	454.705	499.469	491.969	577.902	600.085	739.608	643.023	669.885	584.581	0.371172	0.122845	3.02146	0.00251557	0.0240659	1.6186	0.188494	0.531713	ENSG00000086300	SNX10	sorting nexin 10	Q9CWT3	Snx10			YES
81875	957.824	936.606	920.414	896.698	854.851	613.034	689.214	578.384	805.878	-0.410798	0.135973	-3.02117	0.00251798	0.0240703	1.61852	-0.232609	-0.603365	ENSG00000143319	ISG20L2	interferon stimulated exonuclease gene 20 like 2	Q3U1G5	Isg20l2			YES
754	8842.55	8880.35	9281.18	8781.13	5871.78	7468.82	5812.73	7994.97	7866.69	-0.376904	0.124762	-3.021	0.00251945	0.0240703	1.61852	-0.579961	-0.212967	ENSG00000183255	PTTG1IP	PTTG1 interacting protein	Q8R143	Pttg1ip	YES	YES	YES
347734	2191.89	1861.07	2231.43	1892.43	1685.37	1558.56	1711.49	1554.67	1835.86	-0.316431	0.104763	-3.02044	0.00252411	0.0240703	1.61852	-0.142245	-0.474349	ENSG00000157593	SLC35B2	solute carrier family 35 member B2	Q91ZN5	Slc35b2			YES
2150	819.229	890.464	793.367	990.302	1226.53	960.641	1465.95	1160.97	1038.43	0.429166	0.142083	3.02054	0.00252328	0.0240703	1.61852	0.481612	0.372015	ENSG00000164251	F2RL1	F2R like trypsin receptor 1	P55086	F2rl1			YES
288	80.6889	38.0471	62.1719	39.3408	127.721	81.2341	154.374	78.0693	82.7059	0.734431	0.243144	3.02056	0.00252309	0.0240703	1.61852	1.38326	0.108395	ENSG00000151150	ANK3	ankyrin 3	G5E8K5	Ank3			YES
64434	717.656	648.42	689.297	548.057	973.111	882.24	790.104	800.84	756.216	0.382106	0.126564	3.01908	0.00253545	0.024163	1.61685	0.511846	0.244445	ENSG00000146909	NOM1	nucleolar protein with MIF4G domain 1	Q3UFM5	Nom1
3338	289.531	257.425	256.797	238.758	189.216	214.42	185.978	183.841	226.996	-0.406012	0.134527	-3.01806	0.00254396	0.0242286	1.61567	-0.357396	-0.385646	ENSG00000110011	DNAJC4	DnaJ heat shock protein family (Hsp40) member C4	Q9D844	Dnajc4		YES	YES
2542	1104.96	990.843	1043.41	1048.63	885.936	731.107	881.27	631.27	914.679	-0.395336	0.13104	-3.0169	0.00255371	0.0243059	1.61429	-0.19875	-0.603701	ENSG00000137700	SLC37A4	solute carrier family 37 member 4
101929147	298.074	233.949	263.555	276.742	204.083	212.531	185.978	180.483	231.924	-0.419732	0.139269	-3.01383	0.00257976	0.0245382	1.61016	-0.336055	-0.436054	ENSG00000231365	WARS2-AS1	WARS2 antisense RNA 1
118924	477.488	690.514	487.914	733.909	464.255	356.108	440.027	287.933	492.268	-0.548604	0.182082	-3.01295	0.00258722	0.0245528	1.6099	-0.611072	-0.514282	ENSG00000148690	FRA10AC1	FRA10A associated CGG repeat 1	Q8BP78	Fra10ac1				YES
7106	3107	2305.49	3197.8	2375.37	1422.5	2131.92	1351.69	2285.84	2272.2	-0.53826	0.178633	-3.01321	0.00258498	0.0245528	1.6099	-0.724612	-0.481659	ENSG00000214063	TSPAN4	tetraspanin 4	Q9DCK3	Tspan4	YES	YES	YES	YES
3020	4722.67	5158.21	5691.43	5761.39	4779.73	3373.11	4117.05	3029.59	4579.15	-0.442619	0.146886	-3.01336	0.00258376	0.0245528	1.6099	-0.285762	-0.655656	ENSG00000163041	H3F3A	H3 histone family member 3A
10897	1885.27	1778.5	2028.69	1842.23	1544.81	1649.24	1182.73	1354.88	1658.29	-0.372472	0.123627	-3.01287	0.00258789	0.0245528	1.6099	-0.385234	-0.350978	ENSG00000174851	YIF1A	Yip1 interacting factor homolog A, membrane trafficking protein	Q91XB7	Yif1a		YES	YES
133396	14.2392	9.71415	12.1641	16.2789	49.3313	28.3375	46.1907	15.1102	23.9208	0.818952	0.271921	3.01173	0.00259767	0.0246299	1.60854	0.968374	0.250815	ENSG00000164509	IL31RA	interleukin 31 receptor A	Q8K5B1	Il31ra
7170	19522	19637.2	22425.1	20200.8	16005.6	14647.6	18473.8	16148.6	18382.6	-0.313309	0.104059	-3.01088	0.00260494	0.0246675	1.60788	-0.205281	-0.418561	ENSG00000143549	TPM3	tropomyosin 3	P21107	Tpm3	YES							TPM3
3268	191.755	208.854	210.844	230.618	264.902	336.272	302.671	256.873	250.349	0.42974	0.142728	3.0109	0.00260474	0.0246675	1.60788	0.3204	0.479646	ENSG00000106351	AGFG2	ArfGAP with FG repeats 2	Q80WC7	Agfg2				YES
100130958	94.9281	89.8559	105.422	132.945	70.956	37.7833	74.1482	60.4407	83.3098	-0.645307	0.214358	-3.01042	0.00260883	0.0246729	1.60778	-0.461477	-0.681282	ENSG00000205078	SYCE1L	synaptonemal complex central element protein 1 like	Q5D525	Syce1l		YES
23012	429.075	446.851	497.375	518.213	731.185	525.188	850.881	599.371	574.767	0.471803	0.156718	3.01052	0.00260804	0.0246729	1.60778	0.656161	0.261	ENSG00000211455	STK38L	serine/threonine kinase 38 like	Q7TSE6	Stk38l
7779	387.307	404.756	520.351	455.81	206.786	183.249	410.854	266.107	354.403	-0.612972	0.203642	-3.01004	0.00261214	0.0246886	1.6075	-0.415702	-0.849159	ENSG00000170385	SLC30A1	solute carrier family 30 member 1	Q60738	Slc30a1
29102	2389.34	2042.4	2339.55	1771.69	1096.78	1773.93	1107.36	1721.72	1780.35	-0.519622	0.17269	-3.00898	0.00262124	0.024747	1.60648	-0.756426	-0.407924	ENSG00000113360	DROSHA	drosha ribonuclease III	Q5HZJ0	Drosha	YES
6386	3823.7	3838.71	4223.63	4514.69	2993.67	3497.79	3187.16	3451	3691.29	-0.309031	0.102704	-3.00894	0.00262164	0.024747	1.60648	-0.419157	-0.195183	ENSG00000137575	SDCBP	syndecan binding protein	O08992	Sdcbp	YES
9673	739.49	826.512	801.476	796.311	687.259	475.125	644.239	519.623	686.254	-0.413806	0.137617	-3.00693	0.00263899	0.0248821	1.60411	-0.271398	-0.572236	ENSG00000160785	SLC25A44	solute carrier family 25 member 44	Q8BGF9	Slc25a44
8125	3234.2	3618.52	3822.22	3699.39	4133.02	4555.72	4273.86	4873.87	4026.35	0.301082	0.10013	3.0069	0.00263929	0.0248821	1.60411	0.187964	0.402952	ENSG00000140350	ANP32A	acidic nuclear phosphoprotein 32 family member A	O35381	Anp32a	YES		YES
51251	470.843	641.134	529.812	594.181	723.751	706.548	804.691	721.931	649.111	0.379411	0.126247	3.00531	0.0026531	0.0249965	1.60212	0.278582	0.478273	ENSG00000122643	NT5C3A	5'-nucleotidase, cytosolic IIIA	Q9D020	Nt5c3	YES	YES	YES	YES				NT5C3A
2885	4876.46	5372.73	4680.46	5203.83	3068	4445.21	2756.86	4058.76	4307.79	-0.451142	0.150128	-3.00505	0.00265535	0.0250019	1.60203	-0.829784	-0.154678	ENSG00000177885	GRB2	growth factor receptor bound protein 2	Q60631	Grb2	YES	YES	YES	YES				GRB2
84064	647.409	694.562	569.008	672.863	828.496	770.78	870.33	804.198	732.206	0.325437	0.108332	3.00408	0.00266387	0.0250663	1.60091	0.287786	0.34729	ENSG00000167220	HDHD2	haloacid dehalogenase like hydrolase domain containing 2	Q3UGR5	Hdhd2			YES	YES
54059	404.394	600.658	477.101	535.848	295.988	345.717	307.533	434.838	425.26	-0.491131	0.163538	-3.00316	0.00267189	0.0251259	1.59988	-0.842882	-0.14645	ENSG00000182362	YBEY	ybeY metalloendoribonuclease	Q8CAV0	Ybey			YES
10682	1940.33	2218.87	2062.48	2542.23	1860.4	1635.07	1711.49	1615.95	1948.35	-0.344167	0.11461	-3.00295	0.00267373	0.0251273	1.59985	-0.397111	-0.277648	ENSG00000147155	EBP	EBP, cholestenol delta-isomerase	P70245	Ebp		YES	YES	YES
147179	2235.56	2211.59	2212.51	2142.04	1464.4	2077.14	1160.85	1491.71	1874.47	-0.463255	0.154317	-3.00197	0.00268243	0.0251932	1.59872	-0.690721	-0.28772	ENSG00000171475	WIPF2	WAS/WASL interacting protein family member 2	Q6PEV3	Wipf2	YES			YES				WIPF2
64083	3491.45	3136.86	3337.01	2699.59	1466.42	2711.9	1357.76	2442.81	2580.48	-0.57369	0.19112	-3.00173	0.00268452	0.0251969	1.59865	-1.00048	-0.379582	ENSG00000113384	GOLPH3	golgi phosphoprotein 3	Q9CRA5	Golph3	YES			YES				GOLPH3
4716	2591.54	2246.4	2540.94	2340.1	2075.29	2077.14	1785.64	1862.75	2189.97	-0.305239	0.101729	-3.0005	0.00269534	0.0252826	1.59718	-0.239265	-0.355597	ENSG00000140990	NDUFB10	NADH:ubiquinone oxidoreductase subunit B10	Q9DCS9	Ndufb10	YES	YES	YES
81575	98.7252	80.1417	136.508	107.17	179.755	165.302	160.452	139.349	133.425	0.545784	0.181952	2.99961	0.00270324	0.0253407	1.59618	0.702594	0.299347	ENSG00000178878	APOLD1	apolipoprotein L domain containing 1
57142	12839	10042	12293.8	9110.78	7447	9413.71	6832.58	8441.56	9552.56	-0.429161	0.143086	-2.99932	0.00270579	0.0253487	1.59604	-0.41184	-0.465472	ENSG00000115310	RTN4	reticulon 4	Q99P72	Rtn4	YES			YES
55612	253.458	271.996	241.93	230.618	161.509	216.309	168.961	173.767	214.819	-0.438679	0.146321	-2.99805	0.00271715	0.0254392	1.5945	-0.532225	-0.287298	ENSG00000101311	FERMT1	fermitin family member 1	P59113	Fermt1			YES	YES
23585	3446.84	3331.14	3341.06	3375.17	2855.13	2978.27	2275.5	2580.48	3022.95	-0.322316	0.107518	-2.99778	0.00271953	0.0254455	1.59439	-0.36962	-0.267336	ENSG00000183726	TMEM50A	transmembrane protein 50A	Q9CXL1	Tmem50a	YES	YES	YES
83604	439.517	460.613	410.875	508.717	313.558	114.295	359.801	114.166	340.193	-0.736913	0.245847	-2.99745	0.00272253	0.0254555	1.59422	-0.48452	-1.63015	ENSG00000147027	TMEM47	transmembrane protein 47	Q9JJG6	Tmem47	YES	YES
1488	1539.73	1572.07	1624.58	1494.95	1375.87	1256.3	1283.62	1153.41	1412.57	-0.288166	0.0961488	-2.99709	0.00272573	0.0254555	1.59422	-0.199884	-0.36344	ENSG00000175029	CTBP2	C-terminal binding protein 2	P56546	Ctbp2			YES
414328	70.2468	47.7612	71.6328	32.5579	100.69	99.1812	82.657	107.45	76.5221	0.654358	0.218328	2.99713	0.00272538	0.0254555	1.59422	0.810146	0.397266	ENSG00000148057	IDNK	IDNK, gluconokinase	Q8R0J8	Idnk		YES
5216	44173.8	48765.8	46819.5	45258.2	34231.9	42555.4	26675.1	33514.4	40249.3	-0.405808	0.13543	-2.99645	0.00273143	0.0254768	1.59385	-0.600938	-0.238168	ENSG00000108518	PFN1	profilin 1	P62962	Pfn1	YES		YES					PFN1
160	2249.8	2041.59	1932.73	2068.78	1806.34	1690.8	1576.56	1346.49	1839.14	-0.351716	0.117376	-2.99648	0.00273118	0.0254768	1.59385	-0.270462	-0.42397	ENSG00000196961	AP2A1	adaptor related protein complex 2 subunit alpha 1	P17426	Ap2a1	YES	YES	YES
84419	3.79712	18.6188	4.05469	25.775	81.7683	17.9471	74.1482	29.3809	31.9363	0.819343	0.273556	2.99516	0.00274302	0.0255689	1.59229	1.1513	0.686252	ENSG00000166920	C15orf48	chromosome 15 open reading frame 48
3664	125.305	184.569	135.156	214.339	118.26	43.4508	104.537	32.7387	119.794	-0.772174	0.257841	-2.99476	0.00274656	0.025586	1.592	-0.69732	-1.23353	ENSG00000117595	IRF6	interferon regulatory factor 6	P97431	Irf6			YES
10873	61.7032	100.38	74.3359	88.1776	112.854	121.851	123.986	175.446	107.342	0.602987	0.201377	2.99432	0.0027506	0.0256076	1.59163	0.249398	0.835197	ENSG00000151376	ME3	malic enzyme 3	Q8BMF3	Me3
51561	50.3119	63.9515	39.1953	58.3329	91.2291	80.2896	114.261	75.5509	71.6403	0.624559	0.20863	2.99362	0.00275687	0.02565	1.59091	0.544138	0.516764	ENSG00000110944	IL23A	interleukin 23 subunit alpha	Q9EQ14	Il23a
121227	271.494	309.234	374.383	386.625	487.907	348.551	647.885	591.816	427.237	0.550954	0.184148	2.9919	0.00277243	0.0257786	1.58874	0.631193	0.460303	ENSG00000139263	LRIG3	leucine rich repeats and immunoglobulin like domains 3	Q6P1C6	Lrig3								LRIG3
8914	2078.92	1610.12	2062.48	1629.25	2294.24	2501.26	2372.74	2395.8	2118.1	0.355742	0.118923	2.99136	0.00277742	0.0258089	1.58823	0.499182	0.235806	ENSG00000111602	TIMELESS	timeless circadian regulator	Q9R1X4	Timeless			YES
25822	230.675	233.14	270.312	217.052	283.824	297.544	365.879	373.557	283.998	0.436652	0.14601	2.99056	0.00278465	0.0258599	1.58737	0.453937	0.372597	ENSG00000137094	DNAJB5	DnaJ heat shock protein family (Hsp40) member B5	O89114	Dnajb5
6730	4217.65	4096.94	4111.45	3864.89	2722.01	3521.41	2491.87	3489.61	3564.48	-0.38959	0.130297	-2.99003	0.00278952	0.0258729	1.58716	-0.589706	-0.231457	ENSG00000167881	SRP68	signal recognition particle 68	Q8BMA6	Srp68	YES
11325	6003.25	5694.11	5840.1	5149.57	3548.48	4702.13	3844.77	4998.11	4972.57	-0.384939	0.128744	-2.98995	0.00279019	0.0258729	1.58716	-0.535696	-0.269332	ENSG00000198231	DDX42	DEAD-box helicase 42	Q810A7	Ddx42	YES
7675	161.378	148.141	113.531	96.317	242.602	165.302	209.074	198.111	166.807	0.557505	0.186467	2.98984	0.00279125	0.0258729	1.58716	0.716652	0.318975	ENSG00000197961	ZNF121	zinc finger protein 121
84874	106.319	99.57	70.2812	92.2473	164.212	119.017	165.314	128.437	118.175	0.554917	0.18562	2.98953	0.00279407	0.0258829	1.58699	0.630721	0.356017	ENSG00000144026	ZNF514	zinc finger protein 514
23228	99.6745	119.808	101.367	81.3947	76.3622	49.1183	68.0705	48.6884	80.5604	-0.613859	0.205376	-2.98895	0.00279937	0.0258837	1.58697	-0.363906	-0.715634	ENSG00000154822	PLCL2	phospholipase C like 2	Q8K394	Plcl2
3918	4666.66	4177.08	4880.49	3448.42	3372.77	2328.4	3652.71	2269.89	3599.55	-0.504479	0.168772	-2.98911	0.00279793	0.0258837	1.58697	-0.118805	-0.999476	ENSG00000058085	LAMC2	laminin subunit gamma 2	Q61092	Lamc2			YES
4048	1117.3	1238.55	1186.67	1310.45	1435.34	1377.2	1741.88	1741.87	1393.66	0.356924	0.119402	2.98928	0.00279638	0.0258837	1.58697	0.294248	0.412365	ENSG00000111144	LTA4H	leukotriene A4 hydrolase	P24527	Lta4h		YES	YES
57486	2470.98	2231.83	2761.24	2223.43	1413.71	1920.34	1606.95	2114.59	2092.88	-0.424584	0.142101	-2.98791	0.00280896	0.0259563	1.58576	-0.540272	-0.347479	ENSG00000123213	NLN	neurolysin	Q91YP2	Nln			YES
84336	793.599	775.513	737.953	861.427	575.081	641.372	469.2	673.243	690.923	-0.397287	0.132987	-2.98741	0.00281351	0.0259823	1.58532	-0.598706	-0.198349	ENSG00000091947	TMEM101	transmembrane protein 101	Q91VP7	Tmem101
56990	1036.61	1157.6	1127.2	1169.37	934.592	976.699	849.666	812.592	1008.04	-0.316107	0.105869	-2.98584	0.00282799	0.0260937	1.58347	-0.364646	-0.247526	ENSG00000158985	CDC42SE2	CDC42 small effector 2	Q8BGH7	Cdc42se2	YES	YES	YES	YES				CDC42SE2
3203	24.6813	8.09513	20.2734	8.13947	38.519	24.5592	55.9151	40.2938	27.5595	0.809131	0.271	2.98572	0.00282907	0.0260937	1.58347	1.17976	0.243091	ENSG00000106006	HOXA6	homeobox A6	P09092	Hoxa6
23259	1892.87	1949.31	2065.19	1800.18	1609.01	1517	1561.97	1667.16	1757.84	-0.270287	0.0905497	-2.98496	0.00283612	0.0261264	1.58292	-0.235673	-0.289193	ENSG00000085788	DDHD2	DDHD domain containing 2	Q80Y98	Ddhd2				YES				DDHD2
100507420	663.547	569.897	625.773	436.818	707.533	780.226	784.026	967.891	691.964	0.454205	0.152163	2.98499	0.00283586	0.0261264	1.58292	0.50932	0.407815	ENSG00000253161	LINC01605	long intergenic non-protein coding RNA 1605
9122	113.914	90.6654	101.367	86.821	48.6555	77.4558	63.2083	54.5646	79.5814	-0.591347	0.198137	-2.98453	0.00284011	0.0261469	1.58258	-0.493242	-0.498237	ENSG00000168679	SLC16A4	solute carrier family 16 member 4	Q8R0M8	Slc16a4
309	6951.58	5990.39	7251.13	6548.2	5183.84	5002.51	5823.67	5526.97	6034.79	-0.3014	0.10102	-2.98359	0.00284893	0.0262119	1.5815	-0.18495	-0.405979	ENSG00000197043	ANXA6	annexin A6	P14824	Anxa6	YES
349075	16.1378	19.4283	31.0859	28.4881	44.6009	42.5062	43.7596	50.3673	34.5468	0.715699	0.239943	2.98279	0.00285633	0.0262476	1.58091	0.50092	0.500968	ENSG00000178665	ZNF713	zinc finger protein 713
84708	1.89856	0.809513	0	1.35658	10.8123	8.50125	8.50881	5.03673	4.61547	0.758446	0.254266	2.98288	0.00285546	0.0262476	1.58091	0.442333	0.241007	ENSG00000072201	LNX1	ligand of numb-protein X 1	O70263	Lnx1
3665	12.3406	42.0947	9.46094	6.78289	74.3348	55.7304	29.1731	60.4407	36.2948	0.822627	0.275815	2.98253	0.0028588	0.0262541	1.5808	0.473133	1.15449	ENSG00000185507	IRF7	interferon regulatory factor 7	P70434	Irf7		YES	YES
143244	677.786	864.559	778.5	849.218	565.621	672.543	450.967	608.605	683.475	-0.428673	0.143819	-2.98065	0.00287639	0.0263994	1.57841	-0.697521	-0.162323	ENSG00000253626	EIF5AL1	eukaryotic translation initiation factor 5A-like 1
374666	205.994	212.092	186.516	196.704	141.912	163.413	132.494	146.905	173.254	-0.42388	0.142237	-2.9801	0.00288151	0.0264301	1.5779	-0.491787	-0.276506	ENSG00000185596	WASH3P	WAS protein family homolog 3, pseudogene
84953	97.7759	83.3798	94.6094	65.1157	120.963	136.02	122.77	133.473	106.763	0.519516	0.17434	2.97991	0.00288337	0.0264309	1.57789	0.539724	0.378808	ENSG00000133816	MICALCL	MICAL C-terminal like	Q9D5U9	Micalcl
22800	2881.07	2975.77	3327.55	3470.13	1700.24	2461.58	2117.48	2781.95	2714.47	-0.443659	0.148905	-2.97947	0.00288749	0.0264524	1.57753	-0.719198	-0.223139	ENSG00000133818	RRAS2	RAS related 2	P62071	Rras2	YES	YES	YES	YES				RRAS2
221710	1135.34	1134.13	975.828	1119.18	885.936	954.029	793.751	815.111	976.662	-0.326018	0.109434	-2.97914	0.00289061	0.0264647	1.57733	-0.402446	-0.231321	ENSG00000224531	SMIM13	small integral membrane protein 13	E9Q942	Smim13				YES
57639	32.2755	21.8568	32.4375	29.8447	50.6829	51.9521	46.1907	58.7618	40.5003	0.670577	0.225111	2.97887	0.00289311	0.0264713	1.57722	0.533084	0.451687	ENSG00000135205	CCDC146	coiled-coil domain containing 146
441518	449.959	354.566	432.5	354.067	302.746	313.602	257.695	299.685	345.603	-0.407465	0.136827	-2.97796	0.00290176	0.0265342	1.57619	-0.303685	-0.464149	ENSG00000212747	RTL8B	retrotransposon Gag like 8B
55703	330.35	333.519	304.102	309.3	460.2	365.554	465.554	401.259	371.23	0.380515	0.127809	2.97722	0.00290876	0.0265819	1.57541	0.472934	0.247027	ENSG00000013503	POLR3B	RNA polymerase III subunit B	P59470	Polr3b
51076	503.119	566.659	477.101	664.723	448.036	359.886	408.423	409.654	479.7	-0.412087	0.138446	-2.97653	0.00291533	0.0266032	1.57507	-0.481255	-0.308426	ENSG00000119929	CUTC	cutC copper transporter	Q9D8X1	Cutc				YES
9380	843.911	839.464	989.344	942.822	1178.55	1088.16	1292.12	1056.87	1028.91	0.337785	0.113487	2.97641	0.00291644	0.0266032	1.57507	0.440558	0.218324	ENSG00000137106	GRHPR	glyoxylate and hydroxypyruvate reductase	Q91Z53	Grhpr
81493	898.02	532.659	948.797	694.568	1112.32	1011.65	1337.1	1094.65	953.72	0.507573	0.170518	2.97665	0.00291421	0.0266032	1.57507	0.920364	0.183925	ENSG00000162520	SYNC	syncoilin, intermediate filament protein	Q9EPM5	Sync		YES	YES
113220	34.1741	46.9517	14.8672	42.0539	16.2185	8.50125	19.4487	9.234	23.9312	-0.808909	0.271831	-2.97578	0.00292248	0.0266411	1.57445	-0.721571	-0.481721	ENSG00000136883	KIF12	kinesin family member 12	Q9D2Z8	Kif12			YES
8364	29.4277	55.8564	44.6016	50.1934	35.8159	53.8412	184.763	249.318	87.9771	0.818864	0.275193	2.9756	0.00292418	0.0266411	1.57445	0.285931	0.468181	ENSG00000197061	HIST1H4C	histone cluster 1 H4 family member c
55205	688.229	617.658	755.523	607.747	749.43	884.13	952.987	915.845	771.444	0.370316	0.124515	2.97407	0.00293875	0.0267576	1.57255	0.431211	0.302468	ENSG00000074657	ZNF532	zinc finger protein 532	Q6NXK2
10228	1124.9	866.988	990.695	842.435	819.711	700.881	687.998	569.15	825.344	-0.427433	0.143751	-2.97342	0.00294498	0.0267979	1.5719	-0.17123	-0.671068	ENSG00000135823	STX6	syntaxin 6	Q9JKK1	Stx6	YES		YES
2042	128.153	20.2378	141.914	32.5579	11.4881	34.005	23.0953	29.3809	52.604	-0.820128	0.275912	-2.97242	0.0029546	0.0268451	1.57114	-0.274682	-1.44675	ENSG00000044524	EPHA3	EPH receptor A3	P29319	Epha3
8706	143.341	139.236	143.266	103.1	31.0855	85.0125	31.6042	99.0557	96.9626	-0.758212	0.255091	-2.97232	0.00295557	0.0268451	1.57114	-1.39876	-0.486683	ENSG00000169255	B3GALNT1	beta-1,3-N-acetylgalactosaminyltransferase 1 (globoside blood group)	Q920V1	B3galnt1			YES
79778	267.697	310.043	227.062	287.595	417.627	327.77	414.501	353.41	325.713	0.431657	0.145219	2.97245	0.00295433	0.0268451	1.57114	0.426606	0.404496	ENSG00000164877	MICALL2	MICAL like 2	Q3TN34	Micall2			YES
101927155	36.0727	9.71415	32.4375	24.4184	10.1366	6.61208	9.72436	8.39455	17.1888	-0.817552	0.275231	-2.97042	0.00297388	0.0269949	1.56872	-0.250997	-0.822508	ENSG00000261105	LMO7-AS1	LMO7 antisense RNA 1
23464	533.496	667.848	563.601	781.389	502.098	486.46	433.949	424.764	549.201	-0.427199	0.143922	-2.96826	0.00299494	0.0271696	1.56592	-0.580484	-0.236614	ENSG00000100116	GCAT	glycine C-acetyltransferase	O88986
54477	448.061	488.946	410.875	462.593	604.815	578.085	639.377	519.623	519.047	0.350397	0.118066	2.9678	0.00299943	0.0271938	1.56553	0.351683	0.324347	ENSG00000052126	PLEKHA5	pleckstrin homology domain containing A5
3216	522.104	352.138	454.125	397.477	286.527	315.491	308.748	335.782	371.549	-0.433688	0.146265	-2.96508	0.003026	0.0273847	1.56249	-0.303364	-0.518138	ENSG00000108511	HOXB6	homeobox B6	P09023	Hoxb6			YES
112840	338.893	474.374	423.039	556.197	578.46	589.42	677.058	685.835	540.41	0.456413	0.153919	2.96528	0.00302406	0.0273847	1.56249	0.258419	0.675351	ENSG00000140006	WDR89	WD repeat domain 89	Q9D0R9	Wdr89			YES	YES
11328	1953.62	1448.22	1700.27	1324.02	2363.85	2805.41	1880.45	2071.77	1943.45	0.461355	0.15559	2.9652	0.00302485	0.0273847	1.56249	0.574971	0.389687	ENSG00000122642	FKBP9	FK506 binding protein 9	Q9Z247	Fkbp9	YES	YES	YES	YES
5305	1474.23	1448.22	1411.03	1250.76	967.029	1278.02	848.45	1044.28	1215.25	-0.404293	0.136371	-2.96464	0.00303033	0.0273905	1.5624	-0.541968	-0.286351	ENSG00000150867	PIP4K2A	phosphatidylinositol-5-phosphate 4-kinase type 2 alpha	O70172	Pip4k2a
400713	97.7759	42.9042	74.3359	42.0539	134.478	98.2366	138.572	106.611	91.871	0.687437	0.231872	2.96473	0.0030295	0.0273905	1.5624	1.26104	0.183179	ENSG00000221923	ZNF880	zinc finger protein 880
25963	1617.57	978.701	1888.13	1188.36	1938.11	2142.31	2179.47	2190.98	1765.46	0.512263	0.172822	2.96411	0.00303557	0.0274213	1.56191	0.871013	0.295407	ENSG00000103978	TMEM87A	transmembrane protein 87A	Q8BXN9	Tmem87a
23347	1418.23	1666.79	1331.29	1314.52	1959.74	1630.35	2293.73	1807.35	1677.75	0.396377	0.133771	2.96309	0.00304566	0.0274958	1.56073	0.473204	0.30906	ENSG00000101596	SMCHD1	structural maintenance of chromosomes flexible hinge domain containing 1	Q6P5D8	Smchd1	YES		YES					SMCHD1
23534	1252.1	1438.5	1283.98	1336.23	1621.18	1638.85	1667.73	1533.68	1471.53	0.27375	0.0924325	2.96162	0.00306024	0.0276107	1.55892	0.227491	0.310664	ENSG00000064419	TNPO3	transportin 3	Q6P2B1	Tnpo3	YES			YES
55466	1.89856	3.23805	1.35156	4.06973	29.0582	9.44583	34.0353	1.67891	10.597	0.754109	0.254686	2.96094	0.00306702	0.0276551	1.55822	1.07234	0.164053	ENSG00000140403	DNAJA4	DnaJ heat shock protein family (Hsp40) member A4	Q9JMC3	Dnaja4		YES	YES	YES
272	173.718	235.568	143.266	180.425	96.6353	156.801	88.7348	108.29	147.93	-0.595372	0.201128	-2.96017	0.00307471	0.0276837	1.55778	-0.964849	-0.200349	ENSG00000133805	AMPD3	adenosine monophosphate deaminase 3	O08739	Ampd3
1977	2254.54	2145.21	2547.69	2211.22	1782.01	1818.32	1792.93	2016.37	2071.04	-0.294704	0.099557	-2.96015	0.00307487	0.0276837	1.55778	-0.277278	-0.299254	ENSG00000151247	EIF4E	eukaryotic translation initiation factor 4E	P63073	Eif4e			YES					EIF4E
130733	13.2899	5.66659	9.46094	9.49605	19.5974	33.0604	26.742	19.3075	17.0776	0.803363	0.271401	2.96006	0.00307576	0.0276837	1.55778	0.577482	0.429294	ENSG00000152154	TMEM178A	transmembrane protein 178A	Q9CZ16	Tmem178
54443	8450.5	10526.9	10144.8	12587.7	16932.8	10892	22245.7	14113.8	13236.8	0.543134	0.183527	2.95943	0.00308206	0.0277237	1.55715	0.715128	0.40576	ENSG00000011426	ANLN	anillin actin binding protein	Q8K298	Anln			YES					ANLN
60370	204.095	185.378	248.687	192.634	172.997	126.574	137.357	131.794	174.94	-0.48557	0.164108	-2.95885	0.00308792	0.0277596	1.55659	-0.236874	-0.656158	ENSG00000119986	AVPI1	arginine vasopressin induced 1	Q9D7H4	Avpi1		YES	YES
10522	1347.98	979.51	1167.75	891.272	563.593	784.004	596.832	956.139	910.885	-0.526431	0.178007	-2.95735	0.00310293	0.0278533	1.55512	-0.652285	-0.485573	ENSG00000177030	DEAF1	DEAF1 transcription factor	Q9Z1T5	Deaf1			YES
1175	4167.34	4499.27	4302.02	4742.6	3908.66	3707.49	2811.55	2777.76	3864.59	-0.39644	0.134062	-2.95714	0.00310511	0.0278533	1.55512	-0.434859	-0.353748	ENSG00000042753	AP2S1	adaptor related protein complex 2 subunit sigma 1	P62743	Ap2s1				YES
6181	13875.6	16713.2	15424	17232.6	12276.1	13778.6	10434.2	12569.2	14037.9	-0.34879	0.117951	-2.95707	0.00310582	0.0278533	1.55512	-0.560816	-0.140017	ENSG00000177600	RPLP2	ribosomal protein lateral stalk subunit P2	P99027	Rplp2	YES			YES				RPLP2
10392	140.494	100.38	120.289	97.6736	168.943	141.687	201.78	179.643	143.861	0.520845	0.176131	2.95714	0.00310502	0.0278533	1.55512	0.734984	0.241715	ENSG00000106100	NOD1	nucleotide binding oligomerization domain containing 1	Q8BHB0	Nod1	YES	YES	YES	YES
84947	274.342	237.187	281.125	250.967	401.408	289.042	457.045	341.658	316.597	0.466535	0.157806	2.95638	0.00311275	0.0278987	1.55442	0.727717	0.166611	ENSG00000122335	SERAC1	serine active site containing 1	Q3U213	Serac1
3717	456.604	263.901	401.414	229.262	435.873	659.319	461.907	677.44	448.215	0.60532	0.205136	2.95083	0.00316921	0.0283876	1.54687	0.769171	0.586316	ENSG00000096968	JAK2	Janus kinase 2	Q62120	Jak2
8894	10949	12880.2	12493.8	14642.9	10518.4	10356.4	9875.09	9749.43	11433.2	-0.31828	0.107933	-2.94887	0.00318935	0.0285509	1.54438	-0.419945	-0.205013	ENSG00000125977	EIF2S2	eukaryotic translation initiation factor 2 subunit beta	Q99L45	Eif2s2	YES							EIF2S2
201292	1075.54	970.606	967.719	1013.36	838.632	850.125	758.5	832.739	913.402	-0.285732	0.0969223	-2.94805	0.00319781	0.0286095	1.54349	-0.296464	-0.255882	ENSG00000141569	TRIM65	tripartite motif containing 65	Q8BFW4	Trim65
3949	2406.43	1883.74	2162.5	1804.25	1833.37	1419.71	1526.72	1310.39	1793.39	-0.40909	0.13878	-2.94775	0.00320095	0.0286203	1.54333	-0.130443	-0.695267	ENSG00000130164	LDLR	low density lipoprotein receptor	P35951	Ldlr			YES
83658	3070.92	3334.38	3069.4	3128.27	2656.46	2824.3	2213.51	2297.59	2824.35	-0.321094	0.108964	-2.9468	0.00321081	0.0286913	1.54225	-0.392093	-0.240474	ENSG00000125971	DYNLRB1	dynein light chain roadblock-type 1	P62627	Dynlrb1	YES			YES
80823	128.153	72.0466	116.234	67.8289	148.67	184.194	147.081	151.941	127.019	0.600553	0.203838	2.94623	0.00321674	0.028716	1.54188	0.847719	0.368291	ENSG00000198908	BHLHB9	basic helix-loop-helix family member b9	Q6PB60	Bhlhb9			YES
26468	23.732	25.0949	20.2734	23.0618	52.7102	42.5062	34.0353	44.4911	33.2381	0.695564	0.236092	2.94616	0.00321742	0.028716	1.54188	0.471944	0.498341	ENSG00000106852	LHX6	LIM homeobox 6	Q9R1R0	Lhx6			YES
5099	23.732	12.1427	29.7344	9.49605	22.3005	113.35	18.2332	110.808	42.4746	0.810043	0.275001	2.9456	0.00322328	0.028751	1.54135	0.339371	1.35369	ENSG00000169851	PCDH7	protocadherin 7
6940	212.639	182.95	240.578	217.052	231.79	309.823	324.55	418.888	267.284	0.523134	0.177612	2.94537	0.00322566	0.028755	1.54129	0.402363	0.594968	ENSG00000169131	ZNF354A	zinc finger protein 354A	Q61751
55304	70.2468	64.761	63.5234	62.4026	61.4952	201.196	87.5192	199.79	101.367	0.747205	0.253711	2.94511	0.00322844	0.0287626	1.54117	0.149504	1.23758	ENSG00000172296	SPTLC3	serine palmitoyltransferase long chain base subunit 3	Q8BG54	Sptlc3			YES
5538	3626.25	3848.42	3918.18	3738.73	4112.07	5060.13	4560.72	5657.93	4315.3	0.341272	0.115945	2.94339	0.00324641	0.0289055	1.53902	0.179816	0.488479	ENSG00000131238	PPT1	palmitoyl-protein thioesterase 1	O88531	Ppt1	YES
221786	145.24	203.188	181.109	241.471	236.52	285.264	295.377	318.153	238.29	0.500588	0.170115	2.94264	0.00325428	0.0289582	1.53823	0.220293	0.759717	ENSG00000221909	FAM200A	family with sequence similarity 200 member A
23484	1301.46	1252.32	1325.88	1315.88	1079.88	1096.66	1103.71	1090.45	1195.78	-0.243224	0.0826622	-2.94238	0.00325695	0.0289647	1.53813	-0.226301	-0.242596	ENSG00000104660	LEPROTL1	leptin receptor overlapping transcript like 1	Q9CQ74	Leprotl1	YES	YES	YES	YES
64979	1212.23	1198.08	1366.43	1484.1	560.89	975.754	585.893	1163.48	1068.36	-0.577487	0.196283	-2.94211	0.00325985	0.0289722	1.53802	-1.14859	-0.242972	ENSG00000171421	MRPL36	mitochondrial ribosomal protein L36	Q99N90	Mrpl36
80205	984.404	709.942	950.148	718.986	1275.18	911.523	1499.98	1204.62	1031.85	0.486225	0.165274	2.94194	0.00326168	0.0289722	1.53802	0.894689	0.124924	ENSG00000177200	CHD9	chromodomain helicase DNA binding protein 9	Q8BYH8	Chd9	YES
5585	3462.98	2936.1	3373.5	3156.76	2461.16	2778.96	2180.69	2734.1	2885.53	-0.332625	0.113104	-2.94088	0.00327281	0.0290538	1.5368	-0.377831	-0.290065	ENSG00000123143	PKN1	protein kinase N1	P70268	Pkn1	YES	YES	YES					PKN1
84915	36.0727	19.4283	20.2734	21.7052	33.1128	90.68	34.0353	73.872	41.1475	0.782287	0.266129	2.9395	0.00328741	0.029166	1.53512	0.363112	0.911054	ENSG00000139438	FAM222A	family with sequence similarity 222 member A	Q6PGH4	Fam222a	YES	YES	YES
2017	4612.56	4850.6	4337.16	4167.41	4128.29	3306.04	3192.02	2546.91	3892.62	-0.416056	0.141558	-2.93911	0.00329156	0.0291855	1.53483	-0.288051	-0.568255	ENSG00000085733	CTTN	cortactin	Q60598	Cttn	YES		YES	YES				CTTN
100113386	1.89856	0	5.40625	1.35658	25.6793	15.1133	8.50881	5.87618	7.97988	0.752402	0.25606	2.93838	0.00329928	0.0292365	1.53407	0.716261	0.260494	ENSG00000280213	UCKL1-AS1	UCKL1 antisense RNA 1
3983	418.633	579.611	396.008	611.817	383.838	331.549	371.957	277.86	421.409	-0.497434	0.169349	-2.93733	0.00331047	0.0293182	1.53286	-0.608301	-0.366162	ENSG00000099204	ABLIM1	actin binding LIM protein 1	Q8K4G5	Ablim1			YES
23020	4656.22	4623.13	4488.54	4297.64	5173.03	5540.92	5636.48	5118.16	4941.76	0.24272	0.0826396	2.93709	0.00331312	0.0293243	1.53277	0.260639	0.217124	ENSG00000144028	SNRNP200	small nuclear ribonucleoprotein U5 subunit 200	Q6P4T2	Snrnp200	YES							SNRNP200
144363	209.791	188.616	201.383	233.331	250.035	245.592	365.879	372.718	258.418	0.504863	0.171911	2.93677	0.00331653	0.029337	1.53258	0.462318	0.496279	ENSG00000205707	ETFRF1	electron transfer flavoprotein regulatory factor 1	Q91V16	Etfrf1		YES	YES
2995	390.154	285.758	382.492	293.021	525.074	402.392	615.066	431.48	415.68	0.490256	0.167011	2.93548	0.0033303	0.0294414	1.53104	0.885027	0.10452	ENSG00000136732	GYPC	glycophorin C (Gerbich blood group)	Q78HU7	Gypc			YES
10776	6004.2	5364.64	6296.93	5251.31	4940.56	4875.94	3904.33	3932.01	5071.24	-0.356956	0.121617	-2.93508	0.00333458	0.0294617	1.53074	-0.254025	-0.448941	ENSG00000128989	ARPP19	cAMP regulated phosphoprotein 19	P56212	Arpp19	YES		YES	YES
5420	68.3482	70.4276	59.4687	80.0381	45.2767	34.9496	47.4062	41.9727	55.986	-0.598645	0.204003	-2.9345	0.00334091	0.0295001	1.53018	-0.487375	-0.445819	ENSG00000128567	PODXL	podocalyxin like	Q9R0M4	Podxl	YES	YES	YES	YES
51241	119.609	182.14	155.43	236.045	208.813	266.372	290.515	373.557	229.06	0.600507	0.20468	2.93389	0.00334746	0.0295405	1.52958	0.21329	1.01065	ENSG00000133983	COX16	cytochrome c oxidase assembly factor COX16	Q9CR63	Cox16
4718	810.686	868.607	950.148	959.101	682.529	800.062	435.165	458.342	745.58	-0.522762	0.178265	-2.9325	0.00336246	0.0296553	1.5279	-0.637629	-0.414151	ENSG00000151366	NDUFC2	NADH:ubiquinone oxidoreductase subunit C2	Q9CQ54	Ndufc2
2921	49.3626	54.2373	13.5156	21.7052	62.171	141.687	44.9752	114.166	62.7275	0.79702	0.271882	2.93149	0.00337337	0.029734	1.52675	0.274592	1.18443	ENSG00000163734	CXCL3	C-X-C motif chemokine ligand 3	P10889	Cxcl2		YES
79016	1466.64	1650.6	1570.52	1489.52	1402.9	1227.01	1134.1	1134.94	1384.53	-0.320011	0.109171	-2.93128	0.00337569	0.0297368	1.52671	-0.292572	-0.334519	ENSG00000130311	DDA1	DET1 and DDB1 associated 1	Q9D9Z5	Dda1	YES		YES
64219	523.054	491.374	508.187	550.771	589.273	670.654	670.981	664.848	583.643	0.311551	0.106327	2.93011	0.00338839	0.029831	1.52533	0.249146	0.347858	ENSG00000181191	PJA1	praja ring finger ubiquitin ligase 1	O55176	Pja1	YES	YES	YES	YES
4090	2015.32	2349.21	2065.19	2156.96	1811.07	1868.39	1653.14	1567.26	1935.82	-0.304075	0.10379	-2.92971	0.00339277	0.0298519	1.52503	-0.366031	-0.227309	ENSG00000113658	SMAD5	SMAD family member 5	P97454	Smad5	YES		YES
347273	28.4784	18.6188	17.5703	18.9921	43.9251	44.3954	46.1907	31.8993	31.2588	0.715022	0.244083	2.92942	0.00339597	0.0298625	1.52487	0.684805	0.34353	ENSG00000170681	CAVIN4	caveolae associated protein 4	A2AMM0	Murc			YES
101927045	54.109	67.9991	50.0078	81.3947	95.9595	84.0679	115.477	115.845	83.1074	0.587847	0.200697	2.92902	0.00340031	0.029883	1.52458	0.377537	0.644657	NA	LOC101927045	uncharacterized LOC101927045
286101	384.459	361.043	439.258	347.284	287.879	291.876	305.102	291.291	338.524	-0.360848	0.123227	-2.92833	0.0034079	0.0299321	1.52386	-0.238145	-0.434052	ENSG00000196922	ZNF252P	zinc finger protein 252, pseudogene
440270	271.494	248.52	371.68	255.037	468.985	388.224	384.112	375.236	345.411	0.457109	0.156118	2.92796	0.00341191	0.0299497	1.52361	0.681989	0.225821	ENSG00000215252	GOLGA8B	golgin A8 family member B
148398	233.523	94.713	278.422	157.363	98.6626	67.0654	126.417	104.092	145.032	-0.704026	0.240598	-2.92615	0.00343183	0.0301068	1.52134	-0.124587	-1.23678	ENSG00000187634	SAMD11	sterile alpha motif domain containing 11	Q1RNF8	Samd11		YES
10726	4843.23	5012.5	5089.98	5007.13	3844.46	4515.11	3487.4	4183	4497.85	-0.303937	0.103879	-2.92587	0.00343491	0.0301161	1.5212	-0.436873	-0.176566	ENSG00000090273	NUDC	nuclear distribution C, dynein complex regulator	O35685	Nudc	YES							NUDC
27115	14.2392	19.4283	13.5156	16.2789	22.3005	44.3954	30.3886	45.3306	25.7346	0.761767	0.260526	2.92396	0.00345608	0.0302839	1.51879	0.248755	0.790039	ENSG00000171408	PDE7B	phosphodiesterase 7B	Q9QXQ1	Pde7b		YES
3093	5554.24	5274.78	5494.1	4880.97	4308.04	4815.48	3776.7	4047.01	4768.92	-0.310716	0.106309	-2.92278	0.00346921	0.0303811	1.5174	-0.319356	-0.295698	ENSG00000078140	UBE2K	ubiquitin conjugating enzyme E2 K	P61087	Ube2k			YES	YES
57862	1117.3	1263.65	1125.85	1344.37	1387.36	1487.72	1626.4	1623.51	1372.02	0.321945	0.110192	2.92167	0.00348156	0.0304713	1.51611	0.191894	0.450186	ENSG00000119725	ZNF410	zinc finger protein 410	Q8BKX7
26127	948.331	907.464	1029.89	1068.98	1145.43	1193.01	1300.63	1263.38	1107.14	0.299951	0.102687	2.92102	0.00348884	0.0305171	1.51546	0.285416	0.299471	ENSG00000111790	FGFR1OP2	FGFR1 oncogene partner 2	Q9CRA9	Fgfr1op2	YES		YES
9469	1231.22	871.035	1175.86	643.018	773.758	547.858	680.705	459.182	797.829	-0.572409	0.196043	-2.91981	0.00350239	0.0305917	1.5144	-0.0601803	-1.15556	ENSG00000122863	CHST3	carbohydrate sulfotransferase 3	O88199	Chst3			YES
1649	256.306	177.283	258.148	218.409	272.336	347.607	308.748	387.828	278.333	0.482179	0.165146	2.91971	0.00350353	0.0305917	1.5144	0.483243	0.459299	ENSG00000175197	DDIT3	DNA damage inducible transcript 3	P35639	Ddit3	YES	YES	YES
10235	3.79712	4.85708	1.35156	1.35658	14.867	11.335	9.72436	12.5918	7.48506	0.795094	0.272294	2.91998	0.00350049	0.0305917	1.5144	0.405973	0.370009	ENSG00000068831	RASGRP2	RAS guanyl releasing protein 2	Q9QUG9	Rasgrp2
10657	7182.26	6722.19	7048.4	7094.9	5972.47	6301.31	5882.02	5707.45	6488.88	-0.228215	0.07823	-2.91723	0.0035315	0.0308179	1.5112	-0.217387	-0.227957	ENSG00000121774	KHDRBS1	KH RNA binding domain containing, signal transduction associated 1	Q60749	Khdrbs1	YES		YES
84934	554.38	445.232	462.234	473.446	565.621	613.034	653.963	679.119	555.879	0.35516	0.121768	2.91669	0.00353772	0.0308542	1.51069	0.371379	0.317615	ENSG00000139405	RITA1	RBPJ interacting and tubulin associated 1	Q9D1H0	Rita1
10206	759.425	838.655	742.008	979.449	610.222	562.027	729.327	588.458	726.196	-0.389803	0.133692	-2.91567	0.00354926	0.0309367	1.50953	-0.414949	-0.348465	ENSG00000204977	TRIM13	tripartite motif containing 13	Q9CYB0	Trim13
9555	5334.96	6166.87	5706.3	6218.55	4674.31	4813.59	4823.28	5098.85	5354.59	-0.263824	0.0904908	-2.91548	0.00355142	0.0309375	1.50952	-0.374022	-0.142232	ENSG00000113648	H2AFY	H2A histone family member Y	Q9QZQ8	H2afy	YES		YES
100289279	28.4784	15.3807	8.10937	21.7052	8.78503	2.83375	6.07772	2.51836	11.7361	-0.799645	0.274304	-2.91518	0.00355483	0.0309491	1.50935	-0.429503	-0.561836	ENSG00000283378	CNTNAP3C	contactin associated protein like 3C
11169	1070.79	1253.13	1085.3	1440.69	1503.59	1430.1	1851.27	1691.5	1415.8	0.390818	0.134086	2.91468	0.00356058	0.030981	1.5089	0.293067	0.505443	ENSG00000198554	WDHD1	WD repeat and HMG-box DNA binding protein 1	P59328	Wdhd1			YES
1938	58391.2	62437.7	60644.6	66371.9	49594.9	49110.8	55383.9	52652.3	56823.4	-0.254868	0.0875479	-2.91118	0.00360065	0.0313106	1.50431	-0.289174	-0.211052	ENSG00000167658	EEF2	eukaryotic translation elongation factor 2	P58252	Eef2	YES
57214	1344.18	337.567	1154.23	203.487	1741.46	15147.3	1470.81	12549.8	4243.62	0.695318	0.238858	2.91101	0.00360267	0.0313106	1.50431	2.29685	3.27277	ENSG00000103888	CEMIP	cell migration inducing hyaluronidase 1	Q8BI06	Cemip			YES
54458	2638.05	2662.49	2605.81	2702.3	1774.58	2459.69	1715.13	2122.98	2335.13	-0.371667	0.12776	-2.9091	0.00362476	0.0314843	1.50191	-0.598313	-0.17801	ENSG00000205352	PRR13	proline rich 13	Q9CQJ5	Prr13	YES	YES	YES
9926	1826.42	1583.41	1584.03	1267.04	1400.2	1094.77	937.185	707.66	1300.09	-0.524141	0.180224	-2.90828	0.00363417	0.031511	1.50154	-0.264487	-0.822149	ENSG00000123684	LPGAT1	lysophosphatidylglycerol acyltransferase 1	Q91YX5	Lpgat1			YES
55106	846.758	782.799	875.812	835.652	521.695	674.432	619.928	731.165	736.03	-0.369539	0.127063	-2.90832	0.00363373	0.031511	1.50154	-0.475099	-0.265312	ENSG00000172123	SLFN12	schlafen family member 12
57117	505.967	547.23	496.023	652.514	639.955	665.931	847.235	902.414	657.159	0.434954	0.149566	2.9081	0.00363629	0.031511	1.50154	0.278452	0.588014	ENSG00000138785	INTS12	integrator complex subunit 12	Q9D168	Ints12			YES
85352	3.79712	3.23805	1.35156	2.71316	10.1366	13.2242	12.1554	10.0735	7.08619	0.793626	0.272896	2.90816	0.00363557	0.031511	1.50154	0.387647	0.357216	ENSG00000138944	SHISAL1	shisa like 1	Q0VBP7
60489	25.6306	45.3327	16.2187	56.9763	102.717	53.8412	86.3037	67.1564	56.7721	0.748808	0.257514	2.90783	0.00363942	0.0315198	1.50142	0.644093	0.814454	ENSG00000239713	APOBEC3G	apolipoprotein B mRNA editing enzyme catalytic subunit 3G
440926	1782.75	1884.55	1763.79	1994.17	1738.76	1096.66	1339.53	924.24	1565.56	-0.486277	0.16725	-2.9075	0.00364336	0.0315216	1.50139	-0.315151	-0.753735	NA	H3F3AP4	H3 histone, family 3A, pseudogene 4
92140	5727.01	6264.01	6041.48	6027.28	5082.48	5449.3	4293.3	4324.87	5401.22	-0.315814	0.108622	-2.90745	0.00364385	0.0315216	1.50139	-0.377743	-0.246346	ENSG00000147649	MTDH	metadherin	Q80WJ7	Mtdh	YES		YES
2539	1261.59	1644.12	1277.23	1625.18	1059.61	1262.91	898.288	1050.16	1259.89	-0.411746	0.141641	-2.90698	0.00364935	0.0315508	1.50099	-0.701121	-0.119467	ENSG00000160211	G6PD	glucose-6-phosphate dehydrogenase	Q00612	G6pdx	YES			YES				G6PD
2627	78.7903	80.9513	72.9844	55.6197	85.823	148.3	110.615	129.276	95.2948	0.59119	0.203405	2.90646	0.00365543	0.031585	1.50052	0.36505	0.658026	ENSG00000141448	GATA6	GATA binding protein 6	Q61169	Gata6			YES
2314	7273.39	6919.71	7253.83	6951.11	5156.81	6582.8	4767.37	5730.96	6329.5	-0.336393	0.115779	-2.90548	0.00366692	0.0316476	1.49966	-0.469345	-0.221184	ENSG00000177731	FLII	FLII, actin remodeling protein	Q9JJ28	Flii	YES		YES
1514	2178.6	1606.88	2444.98	1619.75	2188.15	2964.1	2776.3	3691.08	2433.73	0.503275	0.173208	2.9056	0.00366546	0.0316476	1.49966	0.581255	0.499131	ENSG00000135047	CTSL	cathepsin L	P06797	Ctsl	YES	YES	YES	YES
79819	52.2104	36.4281	50.0078	52.9065	70.956	59.5087	100.89	102.413	65.6652	0.642573	0.22128	2.90389	0.00368559	0.0317904	1.4977	0.64467	0.42838	ENSG00000152763	WDR78	WD repeat domain 78	E9PYY5	Wdr78
60509	854.353	768.227	756.875	816.66	922.428	964.419	1045.37	1003.15	891.435	0.288705	0.0994387	2.90335	0.00369198	0.0318086	1.49746	0.287983	0.272391	ENSG00000084693	AGBL5	ATP/GTP binding protein like 5	Q09M02	Agbl5			YES
155400	198.4	176.474	168.945	244.184	326.398	270.151	261.342	254.355	237.531	0.457982	0.157734	2.90351	0.00369001	0.0318086	1.49746	0.423755	0.437402	ENSG00000223705	NSUN5P1	NOP2/Sun RNA methyltransferase family member 5 pseudogene 1
4723	3163	3176.53	3043.72	3311.41	2631.45	2783.69	2117.48	2575.45	2850.34	-0.314855	0.108466	-2.90281	0.00369833	0.0318449	1.49696	-0.430008	-0.195653	ENSG00000167792	NDUFV1	NADH:ubiquinone oxidoreductase core subunit V1	Q91YT0	Ndufv1	YES		YES					NDUFV1
27346	1648.9	1843.26	1724.59	1782.54	1274.5	1519.83	1253.23	1521.09	1570.99	-0.316307	0.108989	-2.9022	0.00370549	0.0318882	1.49637	-0.500903	-0.135094	ENSG00000109084	TMEM97	transmembrane protein 97	Q8VD00	Tmem97			YES
55081	683.482	926.892	869.055	1018.79	984.599	1220.4	1264.17	1351.52	1039.86	0.427223	0.147255	2.90125	0.00371678	0.0319668	1.4953	0.188778	0.679325	ENSG00000114446	IFT57	intraflagellar transport 57	Q8BXG3	Ift57
58476	160.428	115.76	120.289	143.797	99.3384	56.675	75.3638	19.3075	98.87	-0.748221	0.258019	-2.89987	0.00373319	0.0319972	1.49489	-0.436676	-1.17229	ENSG00000078804	TP53INP2	tumor protein p53 inducible nuclear protein 2	Q8CFU8
114805	68.3482	57.4754	89.2031	55.6197	16.2185	45.34	21.8798	44.4911	49.822	-0.741291	0.255589	-2.90033	0.00372774	0.0319972	1.49489	-0.919703	-0.518431	ENSG00000144278	GALNT13	polypeptide N-acetylgalactosaminyltransferase 13	Q8CF93	Galnt13			YES
22827	791.7	466.279	708.219	1589.91	556.16	307.934	540.917	464.218	678.167	-0.693885	0.239227	-2.90053	0.00372534	0.0319972	1.49489	-0.353035	-0.838066	ENSG00000179950	PUF60	poly(U) binding splicing factor 60	Q3UEB3	Puf60	YES		YES					PUF60
6142	17056.7	21214.9	18105.5	21986.1	16548.3	15734.9	13485.3	15326.8	17432.3	-0.341831	0.117868	-2.90011	0.00373031	0.0319972	1.49489	-0.50597	-0.165468	ENSG00000105640	RPL18A	ribosomal protein L18a	P62717	Rpl18a			YES
9031	2936.13	2843.01	2811.25	2605.99	3996.51	3536.52	3674.59	2983.42	3173.43	0.32685	0.112685	2.90056	0.00372494	0.0319972	1.49489	0.467648	0.177753	ENSG00000009954	BAZ1B	bromodomain adjacent to zinc finger domain 1B	Q9Z277	Baz1b	YES		YES					BAZ1B
23658	1141.04	1488.69	1490.77	1884.29	1855.67	2128.15	2003.22	2295.07	1785.86	0.428665	0.147821	2.8999	0.00373282	0.0319972	1.49489	0.180468	0.703694	ENSG00000106355	LSM5	LSM5 homolog, U6 small nuclear RNA and mRNA degradation associated	P62322	Lsm5
8760	1481.83	1351.08	1401.57	1412.2	997.439	1260.07	870.33	1160.97	1241.93	-0.373152	0.128808	-2.89696	0.00376803	0.0322402	1.4916	-0.535454	-0.231605	ENSG00000101290	CDS2	CDP-diacylglycerol synthase 2	Q99L43	Cds2	YES	YES	YES
51031	3294.95	3112.58	3458.65	3593.57	2448.32	2984.88	2328.98	2844.91	3008.36	-0.327944	0.113197	-2.89709	0.00376637	0.0322402	1.4916	-0.470485	-0.195877	ENSG00000167699	GLOD4	glyoxalase domain containing 4	Q9CPV4	Glod4	YES			YES
57728	408.191	301.948	387.898	326.935	429.115	430.73	555.504	608.605	431.116	0.459875	0.158725	2.8973	0.00376387	0.0322402	1.4916	0.575868	0.344591	ENSG00000157796	WDR19	WD repeat domain 19	Q3UGF1	Wdr19				YES
2289	2548.82	2068.3	2292.25	1823.24	1600.23	1832.49	1495.12	1725.92	1923.3	-0.370078	0.127778	-2.89626	0.00377641	0.0322934	1.49089	-0.319012	-0.414625	ENSG00000096060	FKBP5	FK506 binding protein 5	Q64378	Fkbp5
4316	11.3914	25.0949	5.40625	48.8368	8.10926	3.77833	6.07772	1.67891	13.7967	-0.773079	0.266941	-2.89607	0.00377866	0.0322941	1.49088	-0.968896	-0.237602	ENSG00000137673	MMP7	matrix metallopeptidase 7	Q10738	Mmp7
114803	942.636	837.845	812.289	766.467	1087.32	918.135	1151.12	1223.09	967.362	0.36086	0.124628	2.89549	0.00378561	0.0323165	1.49058	0.44579	0.266657	ENSG00000162601	MYSM1	Myb like, SWIRM and MPN domains 1	Q69Z66	Mysm1			YES
55643	849.606	710.752	713.625	785.459	1052.85	1169.39	836.295	977.965	886.993	0.377066	0.130219	2.89564	0.00378389	0.0323165	1.49058	0.312812	0.424592	ENSG00000133243	BTBD2	BTB domain containing 2
11313	1739.08	1561.55	1712.43	1630.61	1379.93	1452.77	1125.59	1317.1	1489.88	-0.3177	0.109739	-2.89504	0.00379105	0.0323444	1.4902	-0.331176	-0.293491	ENSG00000011009	LYPLA2	lysophospholipase II	Q9WTL7	Lypla2		YES	YES					LYPLA2
8741	139.544	89.0464	124.344	127.518	82.4441	90.68	64.4239	60.4407	97.3052	-0.576058	0.199038	-2.89421	0.00380117	0.0323969	1.4895	-0.407772	-0.587368	ENSG00000161955	TNFSF13	TNF superfamily member 13	Q9D777	Tnfsf13		YES	YES
10994	1883.37	1773.64	1980.04	2218	1692.13	1625.63	1459.87	1356.56	1748.66	-0.338641	0.117008	-2.89418	0.00380155	0.0323969	1.4895	-0.321758	-0.34417	ENSG00000105135	ILVBL	ilvB acetolactate synthase like	Q8BU33	Ilvbl		YES	YES	YES				ILVBL
4128	135.747	259.854	136.508	309.3	49.3313	133.186	61.9928	146.065	153.998	-0.747292	0.258233	-2.89387	0.00380523	0.0324097	1.48932	-1.95451	0.0348717	ENSG00000189221	MAOA	monoamine oxidase A	Q64133	Maoa
55611	2020.07	2150.87	2039.51	2137.97	1781.33	1796.6	1625.18	1793.08	1918.08	-0.248002	0.0857058	-2.89365	0.00380795	0.0324143	1.48926	-0.320801	-0.162186	ENSG00000167770	OTUB1	OTU deubiquitinase, ubiquitin aldehyde binding 1	Q7TQI3	Otub1
9331	332.248	307.615	278.422	324.222	551.429	471.347	405.992	337.461	376.092	0.461615	0.159579	2.8927	0.00381947	0.0324859	1.48831	0.539101	0.351722	ENSG00000118276	B4GALT6	beta-1,4-galactosyltransferase 6	Q9WVK5	B4galt6			YES
349152	122.457	97.1415	116.234	74.6118	198.001	123.74	220.014	138.51	136.339	0.600574	0.207625	2.8926	0.00382071	0.0324859	1.48831	1.03565	0.110744	ENSG00000170629	DPY19L2P2	DPY19L2 pseudogene 2
2353	31.3263	31.571	75.6875	66.4723	122.315	45.34	508.098	337.461	152.284	0.761975	0.263513	2.8916	0.00383284	0.0325704	1.48718	0.6815	0.282152	ENSG00000170345	FOS	Fos proto-oncogene, AP-1 transcription factor subunit	P01101	Fos	YES	YES	YES
333926	42.7176	36.4281	45.9531	39.3408	58.1163	67.0654	70.5016	72.1931	54.0395	0.589985	0.204134	2.89018	0.00385023	0.0326995	1.48546	0.495023	0.420968	ENSG00000155367	PPM1J	protein phosphatase, Mg2+/Mn2+ dependent 1J	Q149T7	Ppm1j			YES
57820	737.591	1126.03	719.031	1112.39	1257.61	1129.72	1667.73	1415.32	1145.68	0.502089	0.173739	2.88991	0.00385356	0.0327092	1.48533	0.353578	0.748676	ENSG00000100814	CCNB1IP1	cyclin B1 interacting protein 1	D3Z3K2	Ccnb1ip1		YES	YES
642852	683.482	596.611	674.43	588.755	375.053	592.254	379.25	456.663	543.312	-0.452334	0.156594	-2.88858	0.00386991	0.0328293	1.48374	-0.606922	-0.331889	ENSG00000223768	LOC642852	uncharacterized LOC642852
54806	422.43	381.28	314.914	318.796	500.747	420.339	579.815	482.686	427.626	0.42393	0.146844	2.88694	0.00389004	0.0328877	1.48297	0.5579	0.259109	ENSG00000135541	AHI1	Abelson helper integration site 1	Q8K3E5	Ahi1		YES	YES	YES
49855	151.885	141.665	133.805	138.371	228.411	156.801	239.462	194.754	173.144	0.478152	0.165621	2.88703	0.00388902	0.0328877	1.48297	0.628918	0.244863	ENSG00000140386	SCAPER	S-phase cyclin A associated protein in the ER
[truncated: 26,636 more rows]

## Sheet: NUPs
GeneID	Base mean	DESeq2 log2 (FC) NUP133 KO/WT	StdErr	Wald-Stats	P-value	P-adj NUP133 KO/WT	log2 (FC) NUP133 KO-2/WT-2	log2 (FC) NUP133 KO-1/WT-1	ENSEMBL	SYMBOL	GENENAME
[truncated: 31 more rows]

## Sheet: Pod. spec. genes
Pod. spec. genes: podocyte transcriptome (mus musculus); mean podocyte TPM>50; log2 FC mRNA podo./non-podo. >1; adj. p-val. mRNA podo./non-podo <0.05; podocyte proteome mean t-test difference podo./non-podo >0.5
[truncated: 670 more rows]

[truncated: 6 more sheets: Pod. expressed genes, PPI network, GSEA Reactome, GSEA GO-Term, selected GSEA datasets, RhoGTPase affinity interactions]
