# Supplementary material for: NUP133 Controls Nuclear Pore Assembly, Transcriptome Composition, and Cytoskeleton Regulation in Podocytes
Source: Cells. 2022 Apr 7;11(8):1259. doi: 10.3390/cells11081259 (PMC9025798; doi:10.3390/cells11081259)
Supplement: Supplementary file 1 [file cells-11-01259-s001.zip › cells-1614276-supplementary/Dataset S2 NUP133 variants RNAseq.xlsx]

## Sheet: NUP133 mutant variants
GeneID	featureCounts NUP133 Rescue replicate-1	featureCounts NUP133 Rescue replicate-2	featureCounts NUP133 Rescue replicate-3	featureCounts NUP133 Mutant-1 replicate-1	featureCounts NUP133 Mutant-1 replicate-2	featureCounts NUP133 Mutant-1 replicate-3	featureCounts NUP133 Mutant-2 replicate-1	featureCounts NUP133 Mutant-2 replicate-2	featureCounts NUP133 Mutant-2 replicate-3	Z-score NUP133 Rescue replicate-1	Z-score NUP133 Rescue replicate-2	Z-score NUP133 Rescue replicate-3	Z-score NUP133 Mutant-1 replicate-1	Z-score NUP133 Mutant-1 replicate-2	Z-score NUP133 Mutant-1 replicate-3	Z-score NUP133 Mutant-2 replicate-1	Z-score NUP133 Mutant-2 replicate-2	Z-score NUP133 Mutant-2 replicate-3	Base mean	log2(FC) Mut.-1/rescue	StdErr	Wald-Stats	P-value	-log10 P-value	P-adj	Base mean	log2(FC) Mut.-2/Rescue	StdErr	Wald-Stats	P-value	-log10 P-value	P-adj	Base mean	log2(FC) Mut.-1/Mut.-2	StdErr	Wald-Stats	P-value	-log10 P-value	P-adj	ENTREZID	ENSEMBL	SYMBOL	GENENAME
55746	16875.9	20152.6	20100.9	9754.63	14675	13840.5	51466.4	78772.5	78281.3	-0.60122	-0.484602	-0.486443	-0.854667	-0.679552	-0.70925	0.629855	1.60168	1.5842	33768.9	-0.317154	0.13683	-2.31787	0.0204564	1.68917	1	33768.9	1.17785	0.136823	-8.60862	7.39434e-18	17.1311	1.66018e-13	33768.9	-1.49501	0.136826	-10.9264	8.62151e-28	27.0644	1.4172e-23	55746	ENSG00000069248	NUP133	nucleoporin 133
3485	503.727	582.035	536.848	706.941	855.237	925.386	361.709	355.181	320.222	-0.311285	0.04617	-0.1601	0.616331	1.29327	1.61347	-0.95956	-0.98936	-1.14894	571.921	0.491024	0.114749	4.27911	1.87643e-05	4.72667	0.421295	571.921	-0.498263	0.116574	4.27421	1.91816e-05	4.71712	0.215333	571.921	0.989287	0.116131	8.51872	1.6132e-17	16.7923	1.32589e-13	3485	ENSG00000115457	IGFBP2	insulin like growth factor binding protein 2
286075	100.327	80.7609	48.9873	59.7144	48.7662	23.4912	29.9504	13.6608	14.4326	1.79248	1.13876	0.077196	0.435588	0.069807	-0.774637	-0.558832	-1.10307	-1.07729	46.6768	-0.262066	0.126058	-2.07892	0.0376243	1.42453	1	46.6768	-0.518494	0.125208	4.14107	3.45688e-05	4.46132	0.258713	46.6768	0.256428	0.124693	2.05649	0.0397356	1.40082	0.999713	286075	ENSG00000181135	ZNF707	zinc finger protein 707
51435	1325.16	1272.22	1197.17	1352.24	1420.93	1343.19	999.884	987.892	918.271	0.661592	0.37746	-0.025296	0.80694	1.17555	0.758382	-1.08409	-1.14845	-1.52209	1201.88	0.110068	0.0846483	1.3003	0.193499	0.713322	1	1201.88	-0.342545	0.0858112	3.99184	6.55626e-05	4.18334	0.368003	1201.88	0.452613	0.0857997	5.27522	1.32594e-07	6.87748	0.000363263	51435	ENSG00000168077	SCARA3	scavenger receptor class A member 3
833	280.081	261.313	293.924	315.908	292.597	335.589	688.86	385.378	467.254	-0.655566	-0.793953	-0.553493	-0.391393	-0.563276	-0.24628	2.35856	0.120845	0.724553	368.989	0.104328	0.136584	0.763837	0.444964	0.351675	1	368.989	0.534596	0.13649	-3.91675	8.97492e-05	4.04697	0.40301	368.989	-0.430269	0.136484	-3.15253	0.00161864	2.79085	0.633503	833	ENSG00000110619	CARS1	cysteinyl-tRNA synthetase 1
1278	0	1.85657	3.3553	3.85254	4.87662	3.35589	327.151	148.831	4.51017	-0.490481	-0.474017	-0.460726	-0.456317	-0.447235	-0.460721	2.41065	0.829331	-0.450485	55.3099	0.00350271	0.0597292	0.0586431	0.953236	0.0207994	1	55.3099	0.206092	0.0597264	-3.45061	0.000559326	3.25234	1	55.3099	-0.20259	0.0597137	-3.39269	0.000692111	3.15982	0.437574	1278	ENSG00000164692	COL1A2	collagen type I alpha 2 chain
11221	702.292	724.991	711.323	909.199	896.689	896.022	548.324	596.042	559.262	-0.171056	-0.01471	-0.108854	1.25407	1.1679	1.1633	-1.23155	-0.902877	-1.15621	727.127	0.302105	0.0829167	3.64347	0.000268983	3.57027	1	727.127	-0.288743	0.0851507	3.39097	0.000696455	3.15711	1	727.127	0.590848	0.0847648	6.97045	3.15939e-12	11.5004	1.73114e-08	11221	ENSG00000143507	DUSP10	dual specificity phosphatase 10
9172	2.09016	4.17729	4.69742	3.85254	4.26704	9.22869	71.4203	18.6937	5.41221	-0.526001	-0.431926	-0.408482	-0.446564	-0.427881	-0.20424	2.59897	0.222385	-0.376264	13.7599	0.027698	0.0822688	0.336677	0.736361	0.13291	1	13.7599	0.277746	0.0823458	-3.37292	0.000743748	3.12857	1	13.7599	-0.250048	0.0821826	-3.04259	0.00234549	2.62977	0.876252	9172	ENSG00000036448	MYOM2	myomesin 2
26175	2.09016	7.42629	8.72377	1.92627	6.09578	5.8728	41.4699	5.03293	63.1424	-0.634511	-0.386704	-0.32645	-0.642122	-0.448493	-0.458847	1.19426	-0.497851	2.20072	15.7534	-0.0164728	0.083896	-0.196348	0.844338	0.0734836	1	15.7534	0.275314	0.0840352	-3.27618	0.00105223	2.97789	1	15.7534	-0.291787	0.0838246	-3.48092	0.000499692	3.3013	0.342247	26175	ENSG00000153485	TMEM251	transmembrane protein 251
2483	20.9016	24.1354	20.1318	21.189	126.792	27.6861	437.737	25.8836	544.829	-0.576684	-0.560867	-0.580449	-0.575279	-0.058777	-0.543501	1.46205	-0.552317	1.98583	138.81	0.0296051	0.06924	0.427572	0.668962	0.174598	1	138.81	0.21998	0.0692369	-3.17721	0.00148698	2.8277	1	138.81	-0.190375	0.0692324	-2.7498	0.00596321	2.22452	0.999713	2483	ENSG00000109536	FRG1	FSHD region gene 1
51200	3873.06	3934.54	4049.84	3110.93	3402.66	3261.92	4653.84	4748.21	4535.43	-0.130039	-0.029106	0.160184	-1.3812	-0.902268	-1.13332	1.15174	1.30666	0.957352	3952.27	-0.257814	0.0711691	-3.62256	0.000291704	3.53506	1	3952.27	0.216458	0.0709724	-3.04988	0.00228929	2.6403	1	3952.27	-0.474272	0.071224	-6.65887	2.75934e-11	10.5592	1.13395e-07	51200	ENSG00000128510	CPA4	carboxypeptidase A4
3490	1906.22	2374.56	2098.4	1664.3	1773.87	1892.72	3202.39	2867.33	2536.52	-0.666013	0.222267	-0.301506	-1.12487	-0.91704	-0.691621	1.79241	1.1569	0.529465	2257.37	-0.205887	0.112801	-1.82521	0.0679691	1.16769	1	2257.37	0.341981	0.112661	-3.03549	0.00240146	2.61953	1	2257.37	-0.547867	0.112782	-4.85776	1.18722e-06	5.92547	0.00243945	3490	ENSG00000163453	IGFBP7	insulin like growth factor binding protein 7
70	4.18031	6.03386	8.05271	15.4102	4.26704	5.8728	4.60776	91.3117	17.1387	-0.471152	-0.405243	-0.333457	-0.071841	-0.468068	-0.41097	-0.455952	2.62706	-0.010379	17.4306	0.0178406	0.0798523	0.223419	0.823209	0.0844898	1	17.4306	0.242194	0.0798679	-3.03243	0.00242593	2.61512	1	17.4306	-0.224353	0.0797662	-2.81263	0.00491374	2.30859	0.999713	70	ENSG00000159251	ACTC1	actin alpha cardiac muscle 1
79792	20.9016	39.4522	26.1713	26.9678	39.013	41.1096	34.5582	264.588	40.5916	-0.495953	-0.256113	-0.42782	-0.417523	-0.261792	-0.234684	-0.319387	2.65465	-0.241382	59.2615	0.02793	0.0978138	0.285543	0.775228	0.11057	1	59.2615	0.295071	0.0978508	-3.01552	0.00256538	2.59085	1	59.2615	-0.267141	0.0978125	-2.73116	0.00631126	2.19988	0.999713	79792	ENSG00000104518	GSDMD	gasdermin D
79893	8.36062	41.3087	42.2768	46.2305	71.9302	40.2706	57.597	372.437	41.4936	-0.648058	-0.350883	-0.342152	-0.306492	-0.074694	-0.360246	-0.203972	2.63571	-0.349216	80.2116	0.0537966	0.0900251	0.597573	0.550125	0.259539	1	80.2116	0.270688	0.0900254	-3.00679	0.00264021	2.57836	1	80.2116	-0.216891	0.0900165	-2.40946	0.0159762	1.79653	0.999713	79893	ENSG00000278311	GGNBP2	gametogenetin binding protein 2
6293	50.1637	5.10557	2.01318	0	1.21916	1.67794	2.30388	0.71899	0	2.65465	-0.117956	-0.308243	-0.432122	-0.357103	-0.328872	-0.290355	-0.38788	-0.432122	7.02249	-0.17713	0.0598099	-2.96155	0.0030609	2.51415	1	7.02249	-0.176856	0.0594812	2.9733	0.00294614	2.53075	1	7.02249	-0.000274494	0.0591005	-0.00464453	0.996294	0.00161239	0.999713	6293	ENSG00000223501	VPS52	VPS52 subunit of GARP complex
100533183	0	2.32071	0.67106	1.92627	1.82873	3.35589	6.91164	7.1899	9.92238	-1.11411	-0.432243	-0.91694	-0.548137	-0.576795	-0.128092	0.916651	0.998407	1.80126	3.79184	0.0499437	0.0813489	0.613944	0.539252	0.268208	1	3.79184	0.241613	0.0813154	-2.9713	0.00296539	2.52792	1	3.79184	-0.191669	0.0805301	-2.38009	0.0173083	1.76175	0.999713	100533183	ENSG00000178882	ZNF664-RFLNA	ZNF664-RFLNA readthrough
7917	48.0736	53.3764	59.7243	53.9355	45.7183	70.4736	87.5475	74.7749	154.248	-0.708859	-0.55166	-0.363482	-0.535085	-0.778679	-0.044828	0.461313	0.082682	2.4386	71.9858	0.0254515	0.137384	0.185258	0.853027	0.0690374	1	71.9858	0.407563	0.137524	-2.96357	0.00304089	2.517	1	71.9858	-0.382112	0.137445	-2.78011	0.0054341	2.26487	0.999713	7917	ENSG00000204463	BAG6	BAG cochaperone 6
912	18.8114	14.8526	17.4475	11.5576	14.6299	14.2625	2.30388	7.90889	2.7061	1.19177	0.536716	0.966099	-0.008491	0.499864	0.439081	-1.53968	-0.612236	-1.47313	11.6089	-0.0824191	0.119927	-0.687242	0.49193	0.308097	1	11.6089	-0.345679	0.117495	2.94208	0.00326014	2.48676	1	11.6089	0.26326	0.116367	2.26234	0.0236766	1.62568	0.999713	912	ENSG00000158473	CD1D	CD1d molecule
100128782	81.5161	79.8326	77.8429	88.6084	84.1217	67.9567	126.713	110.005	120.873	-0.554479	-0.635393	-0.731027	-0.213589	-0.42924	-1.2062	1.61791	0.814847	1.33718	93.0522	0.00137304	0.131967	0.0104044	0.991699	0.00362029	1	93.0522	0.385785	0.131425	-2.9354	0.0033312	2.4774	1	93.0522	-0.384412	0.131956	-2.91319	0.00357753	2.44642	0.999713	100128782	ENSG00000175611	LINC00476	long intergenic non-protein coding RNA 476
102238594	16.7212	10.6753	12.0791	7.70508	3.65747	9.22869	2.30388	2.15697	4.51017	1.81873	0.603756	0.885855	0.006874	-0.80652	0.313053	-1.07853	-1.10805	-0.635162	7.67087	-0.181683	0.10407	-1.74578	0.0808493	1.09232	1	7.67087	-0.292034	0.102288	2.85501	0.00430353	2.36618	1	7.67087	0.110351	0.10056	1.09736	0.272484	0.564659	0.999713	102238594	ENSG00000269959	SPACA6P-AS	SPACA6P antisense RNA
8363	0	1.39243	2.01318	3.85254	2.43831	1.67794	11.5194	5.03293	8.11831	-1.08418	-0.707239	-0.539198	-0.041273	-0.424113	-0.629949	2.03419	0.278264	1.11349	4.005	0.0511354	0.0825587	0.619383	0.535664	0.271107	1	4.005	0.231645	0.082463	-2.80908	0.00496828	2.30379	1	4.005	-0.18051	0.0816009	-2.21211	0.0269593	1.56929	0.999713	8363	ENSG00000197238	H4C11	H4 clustered histone 11
101928736	43.8933	44.0936	44.961	52.0093	64.6152	47.8214	89.8513	66.1471	67.6526	-0.903826	-0.890894	-0.834897	-0.379886	0.433906	-0.650241	2.06305	0.532795	0.629988	57.8939	0.173416	0.139181	1.24597	0.212775	0.67208	1	57.8939	0.390128	0.139167	-2.80331	0.00505804	2.29602	1	57.8939	-0.216712	0.139174	-1.55713	0.11944	0.922852	0.999713	101928736	ENSG00000260083	MIR762HG	MIR762 host gene
11076	77.3357	75.1912	79.8561	92.4609	74.3685	74.6685	25.3427	40.2634	60.4363	0.503853	0.402655	0.622783	1.21758	0.363834	0.37799	-1.94959	-1.24551	-0.293594	66.6581	0.0181753	0.139871	0.129943	0.896611	0.0473957	1	66.6581	-0.388506	0.139894	2.77715	0.00548381	2.26092	1	66.6581	0.406681	0.139897	2.907	0.00364916	2.43781	0.999713	11076	ENSG00000171368	TPPP	tubulin polymerization promoting protein
1	108.688	129.496	132.199	140.618	137.155	146.82	186.614	158.178	180.407	-1.52907	-0.691745	-0.582981	-0.244196	-0.383539	0.005391	1.60675	0.462435	1.35696	146.686	0.125149	0.12328	1.01516	0.31003	0.508597	1	146.686	0.342042	0.123231	-2.77562	0.00550965	2.25888	1	146.686	-0.216893	0.123376	-1.75799	0.078749	1.10375	0.999713	1	ENSG00000121410	A1BG	alpha-1-B glycoprotein
595101	20.9016	39.4522	44.2899	42.3779	39.013	41.1096	69.1164	69.742	55.0241	-1.66376	-0.47115	-0.160133	-0.283054	-0.499385	-0.364594	1.43595	1.47616	0.529962	46.7807	0.0623491	0.139746	0.44616	0.655482	0.183439	1	46.7807	0.385929	0.139794	-2.76069	0.00576787	2.23898	1	46.7807	-0.32358	0.139751	-2.3154	0.0205909	1.68632	0.999713	595101	ENSG00000183604	SMG1P5	SMG1 pseudogene 5
339483	85.6964	140.635	159.712	100.166	73.1493	86.4141	71.4203	77.6509	88.3994	-0.399829	1.36568	1.97873	0.065165	-0.803039	-0.376765	-0.858603	-0.658377	-0.312964	98.1382	-0.339328	0.139712	-2.42877	0.0151501	1.81958	1	98.1382	-0.38537	0.139773	2.75711	0.00583153	2.23422	1	98.1382	0.0460419	0.139862	0.329196	0.742008	0.129592	0.999713	339483	NA	MTMR9LP	myotubularin related protein 9 like, pseudogene
5884	125.409	133.673	85.2246	281.235	146.908	149.337	232.692	161.773	257.982	-0.744743	-0.620424	-1.34927	1.59944	-0.421322	-0.384785	0.869175	-0.197706	1.24963	174.915	0.293346	0.138242	2.12198	0.0338395	1.47058	1	174.915	0.378178	0.138203	-2.7364	0.00621156	2.2068	1	174.915	-0.0848312	0.138266	-0.613538	0.539521	0.267992	0.999713	5884	ENSG00000152942	RAD17	RAD17 checkpoint clamp loader component
1674	0	3.249	4.69742	0	3.65747	6.71177	9.21552	37.3875	5.41221	-0.68098	-0.397853	-0.271635	-0.68098	-0.362259	-0.096098	0.122085	2.57707	-0.209346	7.81454	0.0127717	0.0729916	0.174975	0.8611	0.0649466	1	7.81454	0.198779	0.0729445	-2.72507	0.00642879	2.19187	1	7.81454	-0.186007	0.0727291	-2.55754	0.0105417	1.97709	0.999713	1674	ENSG00000175084	DES	desmin
144132	294.712	304.478	286.542	248.489	228.592	269.31	145.144	205.631	248.06	0.935093	1.13011	0.771959	0.012073	-0.385249	0.427845	-2.05159	-0.843743	0.003503	247.884	-0.169621	0.131405	-1.29083	0.196764	0.706055	1	247.884	-0.358613	0.131926	2.7183	0.00656187	2.18297	1	247.884	0.188992	0.132212	1.42947	0.15287	0.815678	0.999713	144132	ENSG00000179532	DNHD1	dynein heavy chain domain 1
8436	0	0.928286	2.68424	0	1.21916	0.838972	6.91164	14.3798	2.7061	-0.706169	-0.507311	-0.131151	-0.706169	-0.445002	-0.526444	0.774443	2.37427	-0.126467	3.29647	-0.0146895	0.0673476	-0.218115	0.82734	0.0823162	1	3.29647	0.179176	0.0673193	-2.66158	0.00777743	2.10916	1	3.29647	-0.193865	0.0666839	-2.90723	0.00364647	2.43813	0.999713	8436	ENSG00000168497	CAVIN2	caveolae associated protein 2
57214	6285.1	3938.25	4020.99	8275.25	5144.23	5021.24	2543.48	3100.28	2996.56	0.927924	-0.358074	-0.312738	2.01847	0.302761	0.235372	-1.12237	-0.817256	-0.874094	4591.71	0.206509	0.139649	1.47878	0.1392	0.856362	1	4591.71	-0.366273	0.139655	2.62269	0.00872391	2.05929	1	4591.71	0.572782	0.139654	4.10142	4.10618e-05	4.38656	0.0749972	57214	ENSG00000103888	CEMIP	cell migration inducing hyaluronidase 1
84680	94.057	81.6892	110.725	48.1567	53.6428	62.9229	46.0776	51.0483	76.673	1.08173	0.53818	1.81427	-0.935533	-0.694426	-0.286578	-1.02691	-0.808454	0.317723	69.4436	-0.410463	0.139835	-2.93533	0.00333194	2.4773	1	69.4436	-0.365224	0.139859	2.61137	0.00901798	2.04489	1	69.4436	-0.0452387	0.139925	-0.323308	0.746462	0.126992	0.999713	84680	ENSG00000110455	ACCS	1-aminocyclopropane-1-carboxylate synthase homolog (inactive)
113246	1925.03	2202.82	1998.42	1980.21	2242.64	2443.92	3935.03	2562.48	2427.38	-0.795612	-0.342781	-0.67599	-0.705675	-0.277881	0.050244	2.48092	0.243503	0.023268	2413.1	0.0776159	0.133911	0.579607	0.562179	0.250125	1	2413.1	0.349335	0.133905	-2.60882	0.00908548	2.04165	1	2413.1	-0.271719	0.133905	-2.0292	0.0424378	1.37225	0.999713	113246	ENSG00000111678	C12orf57	chromosome 12 open reading frame 57
10000	43.8933	47.8067	42.9478	61.6406	53.6428	63.7618	50.6854	53.2052	255.276	-0.453535	-0.396037	-0.467426	-0.192786	-0.310292	-0.16162	-0.353744	-0.316721	2.65216	74.7622	0.0651103	0.112005	0.581318	0.561026	0.251017	1	74.7622	0.291813	0.112014	-2.60514	0.00918358	2.03699	1	74.7622	-0.226703	0.111999	-2.02416	0.0429537	1.367	0.999713	10000	ENSG00000117020	AKT3	AKT serine/threonine kinase 3
727866	6.27047	60.3386	9.39483	7.70508	6.70535	7.55074	4.60776	8.62788	6.31424	-0.381574	2.65832	-0.205911	-0.300915	-0.357123	-0.309592	-0.475057	-0.249032	-0.379112	13.0572	-0.215553	0.0858187	-2.51173	0.0120142	1.9203	1	13.0572	-0.221407	0.0853641	2.59368	0.00949545	2.02248	1	13.0572	0.00585404	0.0847857	0.0690452	0.944954	0.0245895	0.999713	727866	ENSG00000179304	FAM156B	family with sequence similarity 156 member B
23042	451.474	153.167	147.633	144.47	134.107	121.651	117.498	133.732	112.754	2.64426	-0.143263	-0.194977	-0.224532	-0.321371	-0.437768	-0.476575	-0.324875	-0.520901	168.498	-0.299764	0.130702	-2.29349	0.0218199	1.66115	1	168.498	-0.336517	0.13057	2.5773	0.00995761	2.00184	1	168.498	0.0367529	0.130408	0.281831	0.778073	0.10898	0.999713	23042	ENSG00000179889	PDXDC1	pyridoxal dependent decarboxylase domain containing 1
100507217	1320.98	1289.85	1326.68	1452.41	1437.38	1349.91	2170.26	1517.07	1563.23	-0.630772	-0.745586	-0.609722	-0.145953	-0.201372	-0.524065	2.50206	0.09257	0.262839	1491.97	0.0798272	0.12057	0.66208	0.50792	0.294204	1	1491.97	0.30936	0.120564	-2.56593	0.01029	1.98758	1	1491.97	-0.229532	0.120563	-1.90383	0.0569317	1.24465	0.999713	100507217	NA	CHASERR	CHD2 adjacent suppressive regulatory RNA
729887	35.5326	58.0179	46.3031	40.4517	62.7865	54.5331	92.1552	84.1218	65.8485	-1.29258	-0.103366	-0.722944	-1.03242	0.14884	-0.287668	1.70211	1.27724	0.310788	59.9723	0.0765508	0.139898	0.547189	0.584249	0.233402	1	59.9723	0.358831	0.139908	-2.56475	0.010325	1.98611	1	59.9723	-0.28228	0.139898	-2.01775	0.0436176	1.36034	0.999713	729887	NA	NA	NA
400746	0	1.85657	1.34212	0	1.21916	0	13.8233	2.87596	7.21628	-0.685017	-0.281039	-0.392981	-0.685017	-0.419737	-0.685017	2.32284	-0.059227	0.885198	3.14815	-0.0223555	0.0653445	-0.342118	0.732262	0.135334	1	3.14815	0.166217	0.0652982	-2.5455	0.0109121	1.96209	1	3.14815	-0.188572	0.0645602	-2.92087	0.00349055	2.45711	0.999713	400746	ENSG00000184454	NCMAP	non-compact myelin associated protein
7442	125.409	163.378	161.725	157.954	117.039	142.625	57.597	112.162	107.342	-0.054058	1.06219	1.01359	0.902723	-0.300139	0.452069	-2.04766	-0.443502	-0.585213	127.248	-0.0787331	0.139408	-0.564769	0.572231	0.242429	1	127.248	-0.354755	0.139571	2.54176	0.0110296	1.95744	1	127.248	0.276022	0.139622	1.97693	0.0480495	1.31831	0.999713	7442	ENSG00000196689	TRPV1	transient receptor potential cation channel subfamily V member 1
11013	163.032	159.665	167.094	194.553	173.12	203.031	269.554	207.069	199.35	-0.878276	-0.977146	-0.759003	0.047346	-0.582043	0.2963	2.24975	0.414874	0.188195	192.941	0.155205	0.125079	1.24086	0.214658	0.668252	1	192.941	0.317002	0.125185	-2.53226	0.0113329	1.94566	1	192.941	-0.161797	0.125154	-1.29278	0.196086	0.707554	0.999713	11013	ENSG00000158164	TMSB15A	thymosin beta 15A
4747	1862.33	1795.77	1714.56	2269.15	2188.38	2094.07	1467.57	1558.05	1562.32	0.09457	-0.133169	-0.411045	1.48654	1.2102	0.887509	-1.25613	-0.946548	-0.931926	1834.69	0.262473	0.0788102	3.33045	0.000867059	3.06195	1	1834.69	-0.201704	0.0796944	2.53096	0.011375	1.94405	1	1834.69	0.464177	0.0795122	5.83781	5.28925e-09	8.27661	1.73889e-05	4747	ENSG00000277586	NEFL	neurofilament light
8449	2.09016	8.81872	5.36848	3.85254	16.4586	7.55074	2.30388	16.5368	71.2608	-0.587832	-0.279441	-0.437576	-0.507057	0.070719	-0.337556	-0.578037	0.074302	2.58248	14.9156	0.0332273	0.0756489	0.43923	0.660495	0.180131	1	14.9156	0.191151	0.0755801	-2.52911	0.0114351	1.94176	1	14.9156	-0.157923	0.0755019	-2.09165	0.0364702	1.43806	0.999713	8449	ENSG00000204560	DHX16	DEAH-box helicase 16
594837	2.09016	8.81872	4.69742	11.5576	9.14366	10.9066	23.0388	11.5038	17.1387	-1.4283	-0.348264	-1.00979	0.091369	-0.296105	-0.013123	1.93427	0.082737	0.987208	10.9884	0.134899	0.111474	1.21013	0.226229	0.645453	1	10.9884	0.280035	0.111217	-2.51791	0.0118052	1.92793	1	10.9884	-0.145137	0.110985	-1.30771	0.19097	0.719035	0.999713	594837	ENSG00000206754	SNORD101	small nucleolar RNA, C/D box 101
440270	597.784	643.302	713.336	558.618	204.818	316.292	297.201	281.844	488.001	0.771874	1.01913	1.39956	0.559121	-1.36275	-0.75721	-0.860917	-0.944336	0.175523	455.689	-0.340178	0.135865	-2.50379	0.0122871	1.91055	1	455.689	-0.34185	0.135826	2.51682	0.0118419	1.92658	1	455.689	0.00167234	0.135767	0.0123177	0.990172	0.00428931	0.999713	440270	ENSG00000215252	GOLGA8B	golgin A8 family member B
23474	1406.67	1527.96	1556.86	1733.64	1690.97	1919.57	2066.58	1751.46	1739.12	-1.51077	-0.90732	-0.76353	0.116069	-0.096259	1.04114	1.77262	0.204715	0.143338	1710.31	0.210091	0.10094	2.08135	0.0374022	1.4271	1	1710.31	0.253779	0.101072	-2.51088	0.012043	1.91927	1	1710.31	-0.0436882	0.100976	-0.432658	0.665263	0.177007	0.999713	23474	ENSG00000105755	ETHE1	ETHE1 persulfide dioxygenase
400322	721.104	757.946	985.115	693.457	323.076	463.951	359.405	522.706	588.127	0.566377	0.741066	1.81821	0.43529	-1.32089	-0.652926	-1.14864	-0.374339	-0.064141	601.654	-0.35042	0.139504	-2.5119	0.0120084	1.92051	1	601.654	-0.349251	0.13949	2.50377	0.0122879	1.91052	1	601.654	-0.00116824	0.139469	-0.00837633	0.993317	0.00291225	0.999713	400322	ENSG00000276550	HERC2P2	hect domain and RLD 2 pseudogene 2
3689	110.778	132.745	110.054	140.618	123.744	124.168	214.261	158.897	146.13	-0.916024	-0.231058	-0.938615	0.014431	-0.511717	-0.49851	2.31078	0.58441	0.186306	140.155	0.0721354	0.133413	0.540693	0.588719	0.230092	1	140.155	0.333561	0.133318	-2.502	0.0123495	1.90835	1	140.155	-0.261426	0.133435	-1.9592	0.0500892	1.30026	0.999713	3689	ENSG00000160255	ITGB2	integrin subunit beta 2
64981	1001.18	1137.15	1078.39	974.692	1220.37	1315.51	1721	1309.28	1321.48	-1.01238	-0.413444	-0.672275	-1.12908	-0.046837	0.37223	2.15845	0.3448	0.398545	1231.01	0.0920119	0.124808	0.73723	0.460983	0.336315	1	1231.01	0.312202	0.124806	-2.5015	0.0123668	1.90774	1	1231.01	-0.22019	0.1248	-1.76435	0.0776738	1.10973	0.999713	64981	ENSG00000130312	MRPL34	mitochondrial ribosomal protein L34
128853	158.852	213.506	206.686	254.268	210.914	256.725	313.328	253.084	251.668	-1.75585	-0.50299	-0.659316	0.431416	-0.562407	0.487755	1.78529	0.404293	0.371818	235.448	0.199537	0.128293	1.55533	0.119868	0.921297	1	235.448	0.320616	0.128435	-2.49632	0.0125488	1.9014	1	235.448	-0.121079	0.12831	-0.943643	0.345352	0.461738	0.999713	128853	ENSG00000149599	DUSP15	dual specificity phosphatase 15
8227	163.032	32.0259	37.5793	50.083	28.6501	29.364	16.1272	32.3545	28.8651	2.61271	-0.323345	-0.198883	0.081343	-0.399	-0.383001	-0.679659	-0.315979	-0.394182	46.4535	-0.206013	0.10595	-1.94444	0.051843	1.28531	1	46.4535	-0.262515	0.105623	2.48541	0.0129404	1.88805	1	46.4535	0.0565021	0.105325	0.536452	0.591646	0.227938	0.999713	8227	ENSG00000197976	AKAP17A	A-kinase anchoring protein 17A
8519	50.1637	76.5836	60.3954	38.5254	70.711	46.9824	117.498	105.691	90.2035	-0.839282	0.132867	-0.462798	-1.26753	-0.083222	-0.956342	1.63836	1.20392	0.634026	72.9727	-0.111292	0.13979	-0.796142	0.425949	0.370642	1	72.9727	0.347299	0.139848	-2.48339	0.0130137	1.8856	1	72.9727	-0.458591	0.139791	-3.28055	0.00103603	2.98463	0.563886	8519	ENSG00000185885	IFITM1	interferon induced transmembrane protein 1
400765	0	1.85657	3.3553	3.85254	4.87662	1.67794	29.9504	2.87596	7.21628	-0.676172	-0.473191	-0.309334	-0.25497	-0.143006	-0.492721	2.59834	-0.36174	0.112791	6.18463	0.0326865	0.0721248	0.453193	0.65041	0.186813	1	6.18463	0.178605	0.0719589	-2.48204	0.0130633	1.88395	1	6.18463	-0.145918	0.0716728	-2.0359	0.0417608	1.37923	0.999713	400765	ENSG00000225206	MIR137HG	MIR137 host gene
4713	3308.72	3609.64	3144.58	3756.23	3639.18	3895.34	6918.55	4050.79	3904.91	-0.638206	-0.370206	-0.78438	-0.239659	-0.3439	-0.11576	2.57668	0.022676	-0.107243	4025.33	0.0981865	0.136945	0.716978	0.473388	0.324783	1	4025.33	0.339888	0.136944	-2.48195	0.0130666	1.88384	1	4025.33	-0.241702	0.136943	-1.76498	0.0775669	1.11032	0.999713	4713	ENSG00000099795	NDUFB7	NADH:ubiquinone oxidoreductase subunit B7
6300	1097.33	1218.84	1193.81	1217.4	1142.35	1195.53	1926.04	1411.38	1328.7	-0.819255	-0.336388	-0.435834	-0.342099	-0.64036	-0.429001	2.47401	0.428746	0.100182	1303.49	0.0117318	0.121851	0.0962797	0.923298	0.0346579	1	1303.49	0.301406	0.121815	-2.47429	0.0133503	1.87451	1	1303.49	-0.289674	0.121847	-2.37736	0.0174372	1.75852	0.999713	6300	ENSG00000188130	MAPK12	mitogen-activated protein kinase 12
116535	6.27047	11.6036	10.737	11.5576	19.5065	19.2963	41.4699	19.4127	17.1387	-1.0986	-0.574224	-0.659434	-0.578742	0.20283	0.182168	2.36238	0.193611	-0.029986	17.4436	0.171521	0.120926	1.41839	0.156077	0.80666	1	17.4436	0.298508	0.120655	-2.47407	0.0133585	1.87424	1	17.4436	-0.126988	0.120659	-1.05246	0.29259	0.53374	0.999713	116535	ENSG00000172935	MRGPRF	MAS related GPR family member F
729737	127.499	98.8625	135.554	86.6821	54.2524	78.8633	55.2931	63.2711	97.4198	1.32054	0.347556	1.5942	-0.066286	-1.16813	-0.33194	-1.13277	-0.861706	0.298538	88.6331	-0.355454	0.139735	-2.54378	0.0109661	1.95995	1	88.6331	-0.344178	0.139673	2.46417	0.013733	1.86223	1	88.6331	-0.0112767	0.139553	-0.080806	0.935596	0.0289115	0.999713	729737	NA	LOC729737	uncharacterized LOC729737
126328	4439.49	5013.21	4584.68	4725.14	5280.16	5388.71	8874.55	5605.24	5444.68	-0.782334	-0.352615	-0.673586	-0.56838	-0.152666	-0.071359	2.53955	0.090824	-0.029438	5483.99	0.0852977	0.13355	0.638697	0.52302	0.281482	1	5483.99	0.328013	0.133548	-2.45614	0.014044	1.85251	1	5483.99	-0.242715	0.133547	-1.81744	0.069149	1.16021	0.999713	126328	ENSG00000174886	NDUFA11	NADH:ubiquinone oxidoreductase subunit A11
5270	31.3523	39.9163	49.6584	21.189	34.7459	32.7199	55.2931	80.5269	63.1424	-0.756987	-0.295297	0.229908	-1.3049	-0.574035	-0.68326	0.53368	1.89405	0.956842	45.3938	-0.176874	0.139299	-1.26974	0.204175	0.689996	1	45.3938	0.342678	0.139526	-2.45601	0.014049	1.85236	1	45.3938	-0.519552	0.139285	-3.73014	0.000191373	3.71812	0.223216	5270	ENSG00000135919	SERPINE2	serpin family E member 2
3787	16.7212	10.2111	17.4475	11.5576	10.3628	13.4235	0	5.75192	6.31424	1.17563	0.002208	1.30654	0.244904	0.029546	0.581231	-1.83831	-0.801552	-0.700195	10.1989	-0.0725116	0.113556	-0.638554	0.523113	0.281404	1	10.1989	-0.273491	0.111455	2.45382	0.0141348	1.84971	1	10.1989	0.200979	0.110365	1.82104	0.0686014	1.16367	0.999713	3787	ENSG00000124134	KCNS1	potassium voltage-gated channel modifier subfamily S member 1
7846	12244.1	12362.9	11776.4	12748.1	13107.7	13003.2	17170.8	14204.4	13277.1	-0.672434	-0.598305	-0.964313	-0.357953	-0.133481	-0.198712	2.40214	0.550878	-0.027824	13321.6	0.0801532	0.101477	0.789866	0.429606	0.36693	1	13321.6	0.248935	0.101482	-2.453	0.0141669	1.84873	1	13321.6	-0.168782	0.101481	-1.6632	0.096273	1.0165	0.999713	7846	ENSG00000167552	TUBA1A	tubulin alpha 1a
84316	1964.75	2283.58	2108.47	2355.83	2384.67	2413.72	3992.63	2479.8	2502.24	-0.909148	-0.365976	-0.664301	-0.242901	-0.19377	-0.144274	2.54555	-0.03171	0.006535	2498.41	0.11006	0.132931	0.827947	0.407701	0.389659	1	2498.41	0.32457	0.132931	-2.44164	0.0146206	1.83503	1	2498.41	-0.21451	0.132926	-1.61375	0.106581	0.97232	0.999713	84316	ENSG00000183011	NAA38	N-alpha-acetyltransferase 38, NatC auxiliary subunit
114791	363.687	327.685	388.543	364.065	252.365	208.904	246.515	235.11	266.1	1.03728	0.495369	1.41143	1.04297	-0.638363	-1.29255	-0.726417	-0.898096	-0.431618	294.775	-0.255735	0.135483	-1.88758	0.0590821	1.22854	1	294.775	-0.330638	0.135684	2.43681	0.0148173	1.82923	1	294.775	0.074903	0.135883	0.551232	0.581474	0.235469	0.999713	114791	ENSG00000275835	TUBGCP5	tubulin gamma complex associated protein 5
197135	4.18031	11.6036	16.1054	3.85254	3.65747	3.35589	2.30388	4.31394	4.51017	-0.388918	1.20904	2.17812	-0.459476	-0.501468	-0.566387	-0.792845	-0.360153	-0.317911	5.98702	-0.250624	0.0974586	-2.57159	0.0101232	1.99468	1	5.98702	-0.234964	0.0964288	2.43666	0.0148236	1.82905	1	5.98702	-0.0156594	0.0943985	-0.165886	0.868247	0.0613568	0.999713	197135	ENSG00000229474	PATL2	PAT1 homolog 2
64805	0	0.464143	0.67106	0	0.609578	0.838972	2.30388	3.59495	5.41221	-0.828	-0.579073	-0.4681	-0.828	-0.501074	-0.378046	0.407608	1.10003	2.07465	1.54387	0.00779747	0.0582225	0.133925	0.893462	0.0489241	1	1.54387	0.141058	0.0579244	-2.43521	0.0148832	1.8273	1	1.54387	-0.133261	0.0570505	-2.33583	0.0194999	1.70997	NA	64805	ENSG00000169313	P2RY12	purinergic receptor P2Y12
9071	0	0.928286	0	0	1.21916	0.838972	11.5194	3.59495	1.80407	-0.602201	-0.349442	-0.602201	-0.602201	-0.270242	-0.373761	2.53437	0.376653	-0.110978	2.21165	0.0155878	0.0557328	0.279687	0.779717	0.108063	1	2.21165	0.134916	0.0554465	-2.43327	0.014963	1.82498	1	2.21165	-0.119329	0.0549022	-2.17348	0.0297444	1.52659	NA	9071	ENSG00000134873	CLDN10	claudin 10
100506325	45.9834	70.0856	54.3558	77.0508	65.2248	69.6346	96.763	76.2129	95.6157	-1.56844	-0.133349	-1.06993	0.281371	-0.422769	-0.1602	1.45507	0.231482	1.38676	72.3252	0.139636	0.138657	1.00706	0.313908	0.503197	1	72.3252	0.335898	0.138664	-2.42238	0.0154191	1.81194	1	72.3252	-0.196262	0.138689	-1.41512	0.157034	0.804008	0.999713	100506325	ENSG00000234494	SP2-AS1	SP2 antisense RNA 1
51149	81.5161	75.6553	105.356	71.272	51.8141	52.8552	27.6466	56.0812	66.7506	0.732707	0.465612	1.81919	0.265848	-0.620916	-0.573469	-1.72232	-0.426449	0.059792	65.4386	-0.28134	0.139153	-2.0218	0.0431965	1.36455	1	65.4386	-0.335991	0.13897	2.41772	0.0156182	1.80637	1	65.4386	0.0546512	0.138742	0.393906	0.69365	0.15886	0.999713	51149	ENSG00000161010	MRNIP	MRN complex interacting protein
441155	25.0819	17.6374	12.0791	7.70508	5.4862	8.38972	2.30388	11.5038	3.60814	2.02548	0.99694	0.228987	-0.375332	-0.681896	-0.280741	-1.12157	0.149511	-0.941372	10.4217	-0.237191	0.104838	-2.26245	0.0236698	1.62581	1	10.4217	-0.250405	0.103877	2.41059	0.0159269	1.79787	1	10.4217	0.0132136	0.102405	0.129033	0.897331	0.0470471	0.999713	441155	NA	LOC441155	zinc finger CCCH-type domain-containing-like
3665	8.36062	17.6374	23.4871	26.9678	73.7589	49.4993	133.625	29.4786	27.061	-0.898224	-0.659869	-0.509569	-0.420137	0.7821	0.158782	2.32029	-0.355626	-0.417741	43.3195	0.193809	0.10121	1.91493	0.0555019	1.25569	1	43.3195	0.242722	0.101039	-2.40227	0.0162936	1.78798	1	43.3195	-0.0489128	0.101144	-0.483597	0.628672	0.201576	0.999713	3665	ENSG00000185507	IRF7	interferon regulatory factor 7
5027	14.6311	11.1394	20.8028	1.92627	10.9724	7.55074	0	7.1899	5.41221	0.902519	0.35768	1.86556	-1.07995	0.331615	-0.202301	-1.38052	-0.258608	-0.535999	8.84721	-0.174347	0.097943	-1.78008	0.0750625	1.12458	1	8.84721	-0.232371	0.0968714	2.39875	0.0164509	1.78381	1	8.84721	0.0580239	0.0957504	0.605991	0.544521	0.263986	0.999713	5027	ENSG00000089041	P2RX7	purinergic receptor P2X 7
10273	2334.7	2755.62	2462.12	2746.86	2691.28	2833.21	3981.11	2975.9	2861.25	-1.09787	-0.199548	-0.825937	-0.218236	-0.336845	-0.033955	2.4159	0.270579	0.025905	2849.12	0.0982351	0.11961	0.821294	0.411479	0.385652	1	2849.12	0.284649	0.119618	-2.37966	0.0173285	1.76124	1	2849.12	-0.186414	0.119611	-1.5585	0.119114	0.924037	0.999713	10273	ENSG00000103266	STUB1	STIP1 homology and U-box containing protein 1
57461	702.292	808.537	762.324	739.688	977.762	922.03	1027.53	959.851	909.251	-1.41585	-0.506399	-0.901984	-1.09575	0.942162	0.465092	1.36818	0.788843	0.355708	867.696	0.172185	0.113583	1.51594	0.129535	0.887612	1	867.696	0.270546	0.113697	-2.37954	0.0173345	1.76109	1	867.696	-0.0983607	0.113617	-0.865718	0.386645	0.412688	0.999713	57461	ENSG00000240682	ISY1	ISY1 splicing factor homolog
440345	108.688	79.8326	91.2641	78.9771	39.6225	44.4655	39.166	46.7343	72.1628	1.65968	0.517243	0.969834	0.483371	-1.07473	-0.882995	-1.09281	-0.793168	0.213584	66.7681	-0.339645	0.137567	-2.46895	0.0135509	1.86803	1	66.7681	-0.325951	0.137374	2.37273	0.0176571	1.75308	1	66.7681	-0.013694	0.137006	-0.0999517	0.920383	0.0360316	0.999713	440345	ENSG00000185864	NPIPB4	nuclear pore complex interacting protein family member B4
78990	10.4508	33.8824	16.1054	9.63135	14.0203	13.4235	9.21552	5.03293	10.8244	-0.384469	2.45743	0.301354	-0.483853	0.048458	-0.023917	-0.534286	-1.04157	-0.339151	13.6207	-0.170274	0.111082	-1.53287	0.125308	0.90202	1	13.6207	-0.260568	0.109953	2.3698	0.0177975	1.74964	1	13.6207	0.0902932	0.108941	0.828831	0.4072	0.390192	0.999713	78990	ENSG00000089723	OTUB2	OTU deubiquitinase, ubiquitin aldehyde binding 2
10981	1515.36	1391.04	1295.14	1583.39	1338.63	1448.9	2504.32	1634.98	1652.53	-0.221954	-0.564018	-0.827849	-0.034777	-0.7082	-0.404805	2.499	0.107162	0.155435	1596.03	0.0380222	0.131297	0.289588	0.772131	0.112309	1	1596.03	0.310956	0.131286	-2.36854	0.0178583	1.74816	1	1596.03	-0.272934	0.131293	-2.07881	0.0376345	1.42441	0.999713	10981	ENSG00000118508	RAB32	RAB32, member RAS oncogene family
1358	4.18031	7.42629	4.69742	0	0.609578	0	0	2.15697	0.902035	0.739882	1.9645	0.934972	-0.837235	-0.607258	-0.837235	-0.837235	-0.023469	-0.496922	2.21918	-0.191204	0.0658327	-2.90439	0.00367971	2.43419	1	2.21918	-0.153963	0.0650889	2.36542	0.0180096	1.7445	1	2.21918	-0.0372411	0.0636046	-0.585509	0.558206	0.253206	NA	1358	ENSG00000158516	CPA2	carboxypeptidase A2
64582	217.376	219.54	218.094	167.585	193.236	180.379	119.802	168.963	186.721	0.985927	1.05336	1.00831	-0.565976	0.233517	-0.167223	-2.05532	-0.523053	0.030458	185.744	-0.191058	0.127004	-1.50435	0.132492	0.877812	1	185.744	-0.30198	0.127742	2.36399	0.0180795	1.74281	1	185.744	0.110923	0.128343	0.864268	0.387441	0.411795	0.999713	64582	ENSG00000181619	GPR135	G protein-coupled receptor 135
51004	443.113	432.117	418.741	464.231	417.561	450.528	665.821	507.607	496.119	-0.441972	-0.584062	-0.756909	-0.169079	-0.772164	-0.346156	2.43592	0.391433	0.242988	477.315	0.0314426	0.116696	0.269441	0.78759	0.1037	1	477.315	0.275741	0.116643	-2.36397	0.0180805	1.74279	1	477.315	-0.244298	0.11676	-2.09231	0.0364105	1.43877	0.999713	51004	ENSG00000119723	COQ6	coenzyme Q6, monooxygenase
5796	29.2622	58.9462	52.3426	121.355	52.4237	140.108	52.9893	69.742	315.712	-0.788585	-0.453926	-0.528375	0.249675	-0.527461	0.4611	-0.521085	-0.332213	2.44087	99.209	0.148165	0.103253	1.43497	0.151296	0.820173	1	99.209	0.24388	0.103195	-2.36329	0.0181133	1.742	1	99.209	-0.0957146	0.103229	-0.927206	0.35382	0.451218	0.999713	5796	ENSG00000152894	PTPRK	protein tyrosine phosphatase receptor type K
10791	509.998	606.171	548.927	477.715	579.708	615.805	1032.14	682.321	653.975	-0.761646	-0.171334	-0.5227	-0.9598	-0.333762	-0.112198	2.44327	0.29608	0.122091	634.084	0.00497756	0.134651	0.0369663	0.970512	0.0129992	1	634.084	0.317679	0.134616	-2.35989	0.0182805	1.73801	1	634.084	-0.312702	0.134644	-2.32244	0.0202093	1.69445	0.999713	10791	ENSG00000168899	VAMP5	vesicle associated membrane protein 5
2273	884.136	1017.4	958.944	984.324	983.858	988.308	1214.15	1138.88	1068.01	-1.42727	-0.090702	-0.67699	-0.422448	-0.427118	-0.382485	1.88251	1.12764	0.416861	1026.45	0.0357398	0.0917169	0.389676	0.696776	0.156907	1	1026.45	0.216418	0.0917669	-2.35835	0.0183566	1.73621	1	1026.45	-0.180678	0.0918747	-1.96657	0.0492325	1.30775	0.999713	2273	ENSG00000022267	FHL1	four and a half LIM domains 1
60598	0	2.78486	3.3553	5.77881	5.4862	0.838972	32.2543	5.75192	4.51017	-0.68959	-0.405134	-0.346867	-0.099321	-0.129209	-0.603894	2.60499	-0.102068	-0.228904	6.75117	0.0311693	0.0714164	0.436445	0.662514	0.178805	1	6.75117	0.167801	0.0712426	-2.35534	0.0185057	1.7327	1	6.75117	-0.136631	0.0710041	-1.92427	0.0543203	1.26504	0.999713	60598	ENSG00000124249	KCNK15	potassium two pore domain channel subfamily K member 15
978	300.982	284.984	272.45	306.277	310.885	296.996	546.02	347.991	326.537	-0.38047	-0.573177	-0.724148	-0.316696	-0.261195	-0.428488	2.57107	0.185763	-0.072662	332.569	0.0593879	0.134492	0.441571	0.658799	0.181247	1	332.569	0.315156	0.134463	-2.3438	0.0190883	1.71923	1	332.569	-0.255768	0.134488	-1.90179	0.0571991	1.24261	0.999713	978	ENSG00000158825	CDA	cytidine deaminase
84331	441.023	531.444	492.558	560.544	541.305	603.221	988.365	580.944	576.4	-0.952288	-0.376793	-0.624288	-0.191577	-0.31403	0.08004	2.53134	-0.061744	-0.090661	590.645	0.12668	0.137181	0.92345	0.355773	0.448827	1	590.645	0.321236	0.137186	-2.34161	0.0192008	1.71668	1	590.645	-0.194556	0.137175	-1.41831	0.156101	0.806595	0.999713	84331	ENSG00000172366	MCRIP2	MAPK regulated corepressor interacting protein 2
80097	936.39	1003.01	905.259	1015.14	951.551	1064.65	1985.95	1105.81	1103.19	-0.54862	-0.348456	-0.642148	-0.31201	-0.503071	-0.163259	2.60467	-0.039623	-0.047488	1118.99	0.0516868	0.13815	0.374135	0.708304	0.14978	1	1118.99	0.323402	0.138145	-2.34103	0.0192305	1.71601	1	1118.99	-0.271715	0.138147	-1.96686	0.0491999	1.30804	0.999713	80097	ENSG00000152082	MZT2B	mitotic spindle organizing protein 2B
1212	2286.63	2486.41	2379.58	2748.79	2611.43	2614.24	3789.88	2754.45	2691.67	-0.962144	-0.504887	-0.749411	0.09562	-0.218756	-0.212336	2.47844	0.108581	-0.035102	2707.01	0.118361	0.119022	0.994449	0.320004	0.494844	1	2707.01	0.278452	0.119037	-2.33922	0.0193243	1.7139	1	2707.01	-0.160091	0.119024	-1.34503	0.178617	0.748078	0.999713	1212	ENSG00000175416	CLTB	clathrin light chain B
4037	41.8031	51.0557	52.3426	57.7881	57.9099	56.2111	20.7349	35.2305	32.4733	-0.246468	0.453511	0.550868	0.962826	0.972039	0.843524	-1.84031	-0.743698	-0.952288	45.061	0.116805	0.139382	0.838022	0.402018	0.395754	1	45.061	-0.326158	0.139757	2.33376	0.0196084	1.70756	1	45.061	0.442963	0.139787	3.16884	0.00153049	2.81517	0.624963	4037	ENSG00000130881	LRP3	LDL receptor related protein 3
79895	0	0.928286	0	0	0	1.67794	9.21552	1.43798	6.31424	-0.655867	-0.37593	-0.655867	-0.655867	-0.655867	-0.14986	2.1232	-0.222225	1.24828	2.17489	0.00745116	0.0509239	0.146319	0.883669	0.0537103	1	2.17489	0.117983	0.0506748	-2.32823	0.0198998	1.70115	1	2.17489	-0.110532	0.0502917	-2.19781	0.0279627	1.55342	NA	79895	ENSG00000104043	ATP8B4	ATPase phospholipid transporting 8B4 (putative)
642475	16.7212	11.1394	15.4344	13.4839	12.8011	28.525	23.0388	25.1646	38.7875	-0.422342	-1.03546	-0.563695	-0.77794	-0.852936	0.874213	0.271594	0.5051	2.00147	20.5662	0.0958813	0.123773	0.774653	0.438545	0.357986	1	20.5662	0.288076	0.123738	-2.3281	0.0199066	1.701	1	20.5662	-0.192195	0.123535	-1.55579	0.119757	0.921699	0.999713	642475	ENSG00000204839	MROH6	maestro heat like repeat family member 6
1031	3632.69	3795.3	3668.68	3837.13	4010.41	4033.78	4914.18	4241.32	4024.88	-0.991284	-0.572506	-0.898589	-0.464772	-0.018504	0.041668	2.30905	0.576179	0.018758	4017.6	0.0862849	0.0923952	0.933868	0.350372	0.455471	1	4017.6	0.214863	0.0924328	-2.32454	0.0200967	1.69688	1	4017.6	-0.128579	0.0924281	-1.39112	0.164189	0.784655	0.999713	1031	ENSG00000123080	CDKN2C	cyclin dependent kinase inhibitor 2C
140606	1308.44	1475.51	1275.68	1467.82	1561.74	1558.81	2826.86	1580.34	1565.03	-0.680047	-0.320534	-0.750526	-0.337088	-0.134988	-0.14129	2.58734	-0.094961	-0.127903	1624.47	0.100163	0.138163	0.724958	0.468478	0.329311	1	1624.47	0.320968	0.138163	-2.32311	0.0201734	1.69522	1	1624.47	-0.220805	0.138161	-1.59817	0.110005	0.958588	0.999713	140606	ENSG00000198832	SELENOM	selenoprotein M
728658	1793.35	2414.01	2180.27	2188.24	2587.05	2546.28	4524.82	2576.86	2488.71	-1.03228	-0.226879	-0.530189	-0.519847	-0.002332	-0.055236	2.51225	-0.015552	-0.129935	2588.84	0.105773	0.139169	0.760029	0.447237	0.349462	1	2588.84	0.322859	0.139169	-2.3199	0.0203461	1.69152	1	2588.84	-0.217087	0.139168	-1.55988	0.118787	0.925231	0.999713	728658	ENSG00000236552	RPL13AP5	ribosomal protein L13a pseudogene 5
51647	2052.53	2209.32	2179.6	2334.64	2184.73	2333.18	4096.3	2409.33	2536.52	-0.689952	-0.437947	-0.485715	-0.236524	-0.477478	-0.238869	2.59499	-0.116465	0.087962	2481.8	0.0557612	0.134473	0.414664	0.678388	0.168522	1	2481.8	0.311483	0.13447	-2.31638	0.0205375	1.68745	1	2481.8	-0.255722	0.134471	-1.90169	0.0572121	1.24251	0.999713	51647	ENSG00000166595	CIAO2B	cytosolic iron-sulfur assembly component 2B
29901	1049.26	1346.94	1256.89	1221.25	1342.29	1398.57	2246.28	1448.76	1430.63	-1.09305	-0.20498	-0.473616	-0.579938	-0.218862	-0.050977	2.47797	0.098778	0.044671	1415.65	0.0732633	0.134131	0.546206	0.584924	0.2329	1	1415.65	0.310418	0.134128	-2.31434	0.020649	1.6851	1	1415.65	-0.237154	0.134128	-1.76812	0.0770404	1.11328	0.999713	29901	ENSG00000168061	SAC3D1	SAC3 domain containing 1
8844	229.917	191.691	189.239	184.922	204.208	187.93	99.0669	171.839	147.934	1.3851	0.354799	0.288703	0.172351	0.692178	0.253418	-2.14168	-0.180282	-0.824583	178.527	-0.0419054	0.133857	-0.313061	0.754235	0.122494	1	178.527	-0.310875	0.134487	2.31156	0.0208019	1.6819	1	178.527	0.26897	0.134654	1.99748	0.0457728	1.33939	0.999713	8844	ENSG00000141068	KSR1	kinase suppressor of ras 1
149951	1739.01	1786.95	1734.69	1974.43	1987.83	1945.57	2633.34	1955.65	2005.22	-0.868	-0.690639	-0.883984	0.002937	0.052533	-0.1038	2.4406	-0.06652	0.116872	1973.63	0.133762	0.111422	1.2005	0.229947	0.638373	1	1973.63	0.257445	0.111467	-2.30961	0.0209096	1.67965	1	1973.63	-0.123683	0.11144	-1.10987	0.267056	0.573397	0.999713	149951	ENSG00000149600	COMMD7	COMM domain containing 7
4982	89.8767	97.9342	98.6458	132.913	128.011	105.71	131.321	140.203	118.167	-1.42221	-0.981256	-0.942315	0.932962	0.664734	-0.555696	0.845871	1.33193	0.125975	115.865	0.228981	0.128979	1.77534	0.0758425	1.12009	1	115.865	0.297525	0.129368	-2.29984	0.0214575	1.66842	1	115.865	-0.0685435	0.129202	-0.530513	0.595756	0.224931	0.999713	4982	ENSG00000164761	TNFRSF11B	TNF receptor superfamily member 11b
400986	133.77	79.3685	85.2246	107.871	66.444	76.3464	50.6854	51.7673	72.1628	2.01537	-0.039124	0.182034	1.03729	-0.527223	-0.153253	-1.12235	-1.0815	-0.311249	80.4044	-0.116073	0.139498	-0.832079	0.405364	0.392155	1	80.4044	-0.320238	0.139302	2.29887	0.0215122	1.66731	1	80.4044	0.204165	0.139213	1.46657	0.142493	0.846207	0.999713	400986	ENSG00000174501	ANKRD36C	ankyrin repeat domain 36C
9636	1036.72	1022.04	936.799	990.103	952.77	931.258	2303.88	1188.49	1101.38	-0.288728	-0.322383	-0.517893	-0.39564	-0.481264	-0.5306	2.61755	0.059368	-0.140411	1162.6	-0.029508	0.139861	-0.210981	0.832902	0.0794059	1	1162.6	0.321257	0.139859	-2.297	0.0216188	1.66517	1	1162.6	-0.350765	0.139861	-2.50796	0.0121431	1.91567	0.999713	9636	ENSG00000187608	ISG15	ISG15 ubiquitin like modifier
65123	117.049	211.185	84.5535	23.1152	78.0259	28.525	50.6854	101.378	33.3753	0.611682	2.20357	0.062174	-0.976775	-0.04821	-0.885293	-0.510552	0.346676	-0.803273	80.8769	-0.332522	0.111672	-2.97767	0.00290452	2.53693	1	80.8769	-0.25623	0.111559	2.29681	0.0216299	1.66495	1	80.8769	-0.0762921	0.111278	-0.685597	0.492967	0.307182	0.999713	65123	ENSG00000143624	INTS3	integrator complex subunit 3
5003	12.5409	19.0299	26.1713	25.0415	21.9448	33.5589	46.0776	31.6355	35.1794	-1.54591	-0.893166	-0.174785	-0.288437	-0.599944	0.56835	1.82765	0.374878	0.731361	27.9089	0.140562	0.134726	1.04332	0.296798	0.527539	1	27.9089	0.308412	0.134648	-2.2905	0.0219924	1.65773	1	27.9089	-0.16785	0.134569	-1.24732	0.212281	0.673089	0.999713	5003	ENSG00000254827	SLC22A18AS	solute carrier family 22 member 18 antisense
253143	821.431	673.936	689.849	737.761	772.335	697.185	412.395	605.389	604.363	1.28306	0.04727	0.180602	0.582034	0.871708	0.242068	-2.14405	-0.527046	-0.535643	668.294	0.014627	0.126618	0.11552	0.908033	0.0418984	1	668.294	-0.290642	0.126999	2.28853	0.0221066	1.65548	1	668.294	0.305269	0.127041	2.40292	0.0162647	1.78875	0.999713	253143	ENSG00000183530	PRR14L	proline rich 14 like
83443	2936.67	3131.57	2886.9	3559.75	3295.38	3271.15	6549.93	3381.41	3464.72	-0.596896	-0.423758	-0.641107	-0.043404	-0.278249	-0.29977	2.61283	-0.201825	-0.127822	3608.61	0.0946312	0.139283	0.679414	0.496875	0.303752	1	3608.61	0.318666	0.139283	-2.2879	0.0221435	1.65475	1	3608.61	-0.224035	0.139283	-1.60849	0.107728	0.96767	0.999713	83443	ENSG00000169976	SF3B5	splicing factor 3b subunit 5
6209	18025.5	22492.8	21449.7	21628.2	23793.6	24063.4	36429	24337.8	23701	-1.17901	-0.296127	-0.502273	-0.467014	-0.039048	0.014261	2.45808	0.068495	-0.057363	23991.2	0.109715	0.131498	0.834348	0.404085	0.393527	1	23991.2	0.299876	0.131499	-2.28045	0.022581	1.64626	1	23991.2	-0.190161	0.131498	-1.44611	0.148146	0.829311	0.999713	6209	ENSG00000115268	RPS15	ribosomal protein S15
100288123	68.9751	77.5119	71.8034	69.3457	53.6428	44.4655	39.166	46.7343	57.7302	0.742098	1.3659	0.948763	0.769177	-0.378266	-1.04887	-1.43612	-0.883084	-0.079591	58.8194	-0.244617	0.139245	-1.75674	0.0789619	1.10258	1	58.8194	-0.317625	0.139446	2.27776	0.022741	1.64319	1	58.8194	0.0730079	0.139685	0.522661	0.60121	0.220973	0.999713	100288123	ENSG00000267244	LOC100288123	uncharacterized LOC100288123
3006	787.989	1013.69	1022.02	762.803	1102.73	1154.42	1486	1215.81	1203.31	-1.32337	-0.3116	-0.274234	-1.43627	0.087539	0.319296	1.8057	0.594482	0.53846	1083.2	0.0629876	0.133085	0.473288	0.636008	0.196538	1	1083.2	0.302784	0.133079	-2.27522	0.0228929	1.6403	1	1083.2	-0.239796	0.133082	-1.80187	0.0715666	1.14529	0.999713	3006	ENSG00000187837	H1-2	H1.2 linker histone, cluster member
5332	5469.94	4832.19	5106.09	5385.85	4281.67	4784.65	3667.78	4139.22	4557.08	1.3092	0.236472	0.697191	1.16776	-0.689542	0.15651	-1.72216	-0.929152	-0.226287	4691.61	-0.07476	0.111226	-0.672147	0.50149	0.299738	1	4691.61	-0.253209	0.111315	2.27471	0.0229236	1.63972	1	4691.61	0.178449	0.111342	1.60271	0.108999	0.962578	0.999713	5332	ENSG00000101333	PLCB4	phospholipase C beta 4
4695	1824.71	1879.31	1875.61	1918.56	2022.58	2005.14	3543.37	2115.27	2129.7	-0.600826	-0.498714	-0.505639	-0.425323	-0.230833	-0.263437	2.61281	-0.057518	-0.030524	2146.03	0.057788	0.134535	0.42954	0.66753	0.175529	1	2146.03	0.305683	0.134531	-2.27221	0.0230739	1.63688	1	2146.03	-0.247895	0.134533	-1.84264	0.0653815	1.18455	0.999713	4695	ENSG00000131495	NDUFA2	NADH:ubiquinone oxidoreductase subunit A2
6662	390.859	366.673	361.03	354.434	375.5	339.783	205.045	301.257	322.026	0.995314	0.562977	0.462106	0.344192	0.72076	0.082314	-2.32619	-0.60637	-0.235101	335.179	-0.0430841	0.125928	-0.342133	0.732251	0.13534	1	335.179	-0.287498	0.126589	2.27112	0.0231395	1.63565	1	335.179	0.244414	0.126761	1.92815	0.0538368	1.26892	0.999713	6662	ENSG00000125398	SOX9	SRY-box transcription factor 9
120224	4.18031	3.71314	3.3553	3.85254	4.26704	7.55074	11.5194	10.0659	9.02035	-0.698008	-0.84547	-0.958425	-0.80147	-0.670631	0.365876	1.61859	1.15978	0.82976	6.39163	0.0733933	0.103196	0.711203	0.476959	0.321519	1	6.39163	0.233747	0.102966	-2.27013	0.0231995	1.63452	1	6.39163	-0.160353	0.102107	-1.57044	0.116312	0.934374	0.999713	120224	ENSG00000151715	TMEM45B	transmembrane protein 45B
3488	64031.9	53074.3	53123.1	62744.4	57852	57572.7	40981.4	50505.4	46744.3	1.34231	-0.13416	-0.127585	1.16883	0.509603	0.47198	-1.7636	-0.480297	-0.987081	54070	0.0540008	0.107999	0.500011	0.617067	0.209667	1	54070	-0.245039	0.10801	2.26866	0.0232891	1.63285	1	54070	0.29904	0.108011	2.76861	0.00562958	2.24952	0.999713	3488	ENSG00000115461	IGFBP5	insulin like growth factor binding protein 5
2987	4109.25	4959.37	4299.48	5085.35	4941.85	5115.21	8390.73	5261.57	5013.51	-0.911569	-0.227331	-0.758456	-0.12593	-0.241434	-0.101899	2.53447	0.0159	-0.183754	5241.81	0.11257	0.134685	0.835801	0.403267	0.394408	1	5241.81	0.305438	0.134686	-2.26778	0.0233427	1.63185	1	5241.81	-0.192868	0.134684	-1.432	0.152142	0.81775	0.999713	2987	ENSG00000143774	GUK1	guanylate kinase 1
360200	48.0736	62.6593	51.6716	32.7466	37.7938	43.6265	27.6466	28.7596	45.1017	0.528333	1.79897	0.841775	-0.806881	-0.367191	0.140927	-1.25117	-1.15421	0.269442	42.0088	-0.250215	0.139665	-1.79153	0.0732079	1.13544	1	42.0088	-0.316212	0.139467	2.2673	0.0233721	1.6313	1	42.0088	0.065997	0.13922	0.474048	0.635466	0.196908	0.999713	360200	ENSG00000178297	TMPRSS9	transmembrane serine protease 9
1634	6.27047	8.35457	15.4344	7.70508	16.4586	15.1015	23.0388	20.1317	23.4529	-1.35877	-1.03824	0.050605	-1.13813	0.208127	-0.000591	1.22014	0.773041	1.28383	15.1053	0.0919947	0.12264	0.75012	0.453182	0.343727	1	15.1053	0.277633	0.122581	-2.2649	0.0235189	1.62858	1	15.1053	-0.185639	0.122216	-1.51894	0.128778	0.890159	0.999713	1634	ENSG00000011465	DCN	decorin
152007	2163.31	2536.54	2524.53	2382.8	2699.21	2688.06	2737.01	3003.94	2900.94	-1.79609	-0.348079	-0.394695	-0.944563	0.283019	0.239782	0.429674	1.46527	1.06568	2626.26	0.0890326	0.0973486	0.914575	0.360415	0.443198	1	2626.26	0.220473	0.0973965	-2.26366	0.023595	1.62718	1	2626.26	-0.13144	0.0973907	-1.34962	0.177139	0.751686	0.999713	152007	ENSG00000122694	GLIPR2	GLI pathogenesis related 2
64921	570.612	467.856	518.729	429.558	463.889	434.587	315.632	450.807	415.838	1.68609	0.226071	0.948903	-0.31809	0.169696	-0.246634	-1.93683	-0.01618	-0.513033	451.945	-0.164441	0.122038	-1.34746	0.177833	0.749988	1	451.945	-0.276847	0.122486	2.26023	0.0238071	1.62329	1	451.945	0.112407	0.122784	0.915486	0.359936	0.443774	0.999713	64921	ENSG00000127995	CASD1	CAS1 domain containing 1
6502	1601.06	1618	1636.04	1677.78	1648.91	1659.49	1969.82	1773.03	1805.87	-0.913436	-0.771369	-0.620104	-0.270146	-0.512242	-0.423546	2.17849	0.528477	0.803873	1710	0.0339616	0.0761523	0.44597	0.655619	0.183349	1	1710	0.171794	0.0762592	-2.25276	0.024274	1.61486	1	1710	-0.137832	0.0763532	-1.80519	0.0710444	1.14847	0.999713	6502	ENSG00000145604	SKP2	S-phase kinase associated protein 2
119385	54.344	26.9203	20.8028	19.2627	24.3831	22.6522	2.30388	11.5038	22.5509	2.24922	0.297068	-0.1384	-0.248035	0.116459	-0.006752	-1.45524	-0.800347	-0.013968	22.7471	-0.124583	0.113143	-1.10111	0.27085	0.56727	1	22.7471	-0.25284	0.112256	2.25235	0.0243002	1.61439	1	22.7471	0.128257	0.111714	1.14809	0.250932	0.600443	0.999713	119385	ENSG00000271880	AGAP11	ArfGAP with GTPase domain, ankyrin repeat and PH domain 11
51400	3994.29	3954.03	3838.46	4158.82	3799.5	3890.31	4322.08	4610.88	4392.01	-0.39941	-0.542419	-0.953028	0.185128	-1.09146	-0.768814	0.765171	1.79122	1.01361	4106.71	0.00592009	0.0733704	0.0806878	0.93569	0.0288679	1	4106.71	0.165324	0.0734076	-2.25214	0.0243136	1.61415	1	4106.71	-0.159404	0.0734564	-2.17005	0.0300033	1.52283	0.999713	51400	ENSG00000214517	PPME1	protein phosphatase methylesterase 1
102723859	31.3523	10.6753	11.408	11.5576	6.09578	5.03383	6.91164	4.31394	7.21628	2.51861	0.020311	0.108842	0.126918	-0.533009	-0.661318	-0.434432	-0.748299	-0.397624	10.5072	-0.205283	0.102829	-1.99636	0.0458948	1.33824	1	10.5072	-0.229191	0.10182	2.25094	0.0243894	1.6128	1	10.5072	0.0239082	0.100457	0.237993	0.811886	0.0905048	0.999713	102723859	ENSG00000278599	TBC1D3E	TBC1 domain family member 3E
83481	146.311	163.378	155.686	130.986	133.497	161.083	69.1164	125.823	120.873	0.423241	1.01403	0.747754	-0.107216	-0.020293	0.934561	-2.24884	-0.285938	-0.4573	134.084	-0.0816471	0.136697	-0.597286	0.550317	0.259387	1	134.084	-0.308643	0.137163	2.25019	0.0244369	1.61195	1	134.084	0.226996	0.137338	1.65282	0.0983673	1.00715	0.999713	83481	ENSG00000261150	EPPK1	epiplakin 1
440498	232.007	260.384	305.332	236.931	303.57	293.64	377.836	327.859	345.479	-1.35215	-0.77174	0.147605	-1.25144	0.111557	-0.091539	1.63058	0.608368	0.968761	298.115	0.0477347	0.123512	0.386479	0.699142	0.155435	1	298.115	0.277458	0.123476	-2.24706	0.0246359	1.60843	1	298.115	-0.229723	0.123597	-1.85865	0.0630771	1.20013	0.999713	440498	ENSG00000226742	HSBP1L1	heat shock factor binding protein 1 like 1
10379	610.325	697.143	718.034	629.89	649.2	667.821	762.584	895.142	793.791	-1.13894	-0.183069	0.046943	-0.92353	-0.710925	-0.505903	0.537454	1.99693	0.881039	713.77	-0.0533391	0.102384	-0.52097	0.602388	0.220124	1	713.77	0.22955	0.102258	-2.2448	0.0247809	1.60588	1	713.77	-0.282889	0.102529	-2.75911	0.00579594	2.23688	0.999713	10379	ENSG00000213928	IRF9	interferon regulatory factor 9
9296	2963.84	3166.85	3107.01	3251.54	3383.77	3486.77	4557.08	3499.32	3422.32	-1.00272	-0.562742	-0.692438	-0.379181	-0.092616	0.130617	2.4503	0.157833	-0.009056	3426.5	0.10561	0.111103	0.950561	0.341827	0.466193	1	3426.5	0.249308	0.111124	-2.24352	0.0248635	1.60444	1	3426.5	-0.143698	0.111114	-1.29324	0.195927	0.707906	0.999713	9296	ENSG00000128524	ATP6V1F	ATPase H+ transporting V1 subunit F
9497	1609.42	1376.65	1356.88	1392.69	1161.25	1237.48	914.641	1108.68	1307.05	1.68943	0.517502	0.417988	0.598282	-0.566979	-0.183147	-1.80855	-0.831616	0.167092	1273.86	-0.144939	0.123113	-1.17729	0.239079	0.621458	1	1273.86	-0.276358	0.123283	2.24165	0.0249842	1.60233	1	1273.86	0.131418	0.123373	1.06521	0.28678	0.542451	0.999713	9497	ENSG00000033867	SLC4A7	solute carrier family 4 member 7
8825	480.736	345.322	359.017	581.733	434.629	431.231	248.819	278.968	316.614	0.894105	-0.388529	-0.258815	1.85075	0.457381	0.4252	-1.30261	-1.01704	-0.660453	386.341	0.196329	0.132752	1.47892	0.139163	0.856476	1	386.341	-0.29848	0.133277	2.23954	0.0251205	1.59997	1	386.341	0.494809	0.133214	3.7144	0.000203689	3.69103	0.223216	8825	ENSG00000111052	LIN7A	lin-7 homolog A, crumbs cell polarity complex component
27152	125.409	83.0816	82.5403	71.272	63.3961	59.567	41.4699	58.2382	78.477	2.19114	0.396955	0.374011	-0.103632	-0.437476	-0.599784	-1.36688	-0.656109	0.201776	73.7168	-0.28069	0.139915	-2.00616	0.0448397	1.34834	1	73.7168	-0.311623	0.139881	2.22777	0.0258957	1.58677	1	73.7168	0.0309323	0.139833	0.221208	0.824931	0.0835826	0.999713	27152	ENSG00000164066	INTU	inturned planar cell polarity protein
219541	689.751	801.575	763.666	903.42	930.825	1023.55	1253.31	901.613	838.892	-1.28025	-0.601699	-0.831734	0.016306	0.182598	0.745231	2.13946	0.005339	-0.375254	900.733	0.240474	0.126754	1.89717	0.0578052	1.23803	1	900.733	0.281845	0.126842	-2.22202	0.0262818	1.58034	1	900.733	-0.0413707	0.126762	-0.326366	0.744148	0.128341	0.999713	219541	ENSG00000156603	MED19	mediator complex subunit 19
54344	315.613	454.396	410.017	392.959	427.314	458.917	622.048	470.219	501.531	-1.60752	0.048456	-0.481076	-0.684619	-0.274692	0.102406	2.0489	0.237261	0.610882	450.335	0.0732564	0.128716	0.569132	0.569266	0.244684	1	450.335	0.285823	0.128717	-2.22056	0.0263809	1.57871	1	450.335	-0.212566	0.128735	-1.65119	0.0986991	1.00569	0.999713	54344	ENSG00000179085	DPM3	dolichyl-phosphate mannosyltransferase subunit 3, regulatory
84814	123.319	147.133	161.725	165.659	159.1	171.15	241.907	170.401	187.623	-1.43463	-0.699284	-0.248708	-0.127238	-0.329782	0.042315	2.22718	0.019168	0.550975	169.78	0.119216	0.13028	0.915077	0.360151	0.443515	1	169.78	0.28899	0.130351	-2.21702	0.0266218	1.57476	1	169.78	-0.169774	0.130383	-1.30212	0.192875	0.714723	0.999713	84814	ENSG00000160539	PLPP7	phospholipid phosphatase 7 (inactive)
619499	2.09016	2.78486	5.36848	17.3364	3.65747	5.03383	13.8233	10.0659	12.6285	-1.0873	-0.961356	-0.492965	1.67673	-0.803159	-0.553634	1.03983	0.358634	0.82322	8.08765	0.109133	0.0942315	1.15814	0.246807	0.607643	1	8.08765	0.207698	0.0937953	-2.21438	0.0268028	1.57182	1	8.08765	-0.0985648	0.0935526	-1.05358	0.292077	0.534503	0.999713	619499	ENSG00000207051	SNORA27	small nucleolar RNA, H/ACA box 27
400410	29.2622	32.9542	24.8292	28.894	25.6023	37.7537	99.0669	32.3545	45.1017	-0.443003	-0.283797	-0.634161	-0.458877	-0.600826	-0.07683	2.56712	-0.309654	0.240031	39.5354	0.0221735	0.12687	0.174773	0.861258	0.0648668	1	39.5354	0.281128	0.126966	-2.21421	0.0268144	1.57163	1	39.5354	-0.258955	0.126776	-2.04262	0.0410898	1.38627	0.999713	400410	ENSG00000180953	ST20	suppressor of tumorigenicity 20
11117	89.8767	124.854	130.857	107.871	139.593	175.345	223.476	166.087	143.424	-1.3801	-0.497944	-0.346568	-0.926271	-0.126226	0.775447	1.98934	0.541946	-0.029625	144.598	0.147811	0.139626	1.05862	0.289773	0.537942	1	144.598	0.309159	0.139637	-2.21401	0.0268281	1.57141	1	144.598	-0.161348	0.139629	-1.15555	0.247865	0.605784	0.999713	11117	ENSG00000138080	EMILIN1	elastin microfibril interfacer 1
389791	27.172	12.996	20.1318	17.3364	11.582	10.9066	2.30388	10.0659	9.92238	1.90456	-0.085035	0.916468	0.524141	-0.283493	-0.378277	-1.58567	-0.496279	-0.516416	13.6019	-0.145839	0.117658	-1.23952	0.215155	0.667249	1	13.6019	-0.257244	0.116239	2.21306	0.0268937	1.57035	1	13.6019	0.111405	0.115058	0.968248	0.332921	0.477659	0.999713	389791	ENSG00000232850	PTGES2-AS1	PTGES2 antisense RNA 1 (head to head)
11189	0	2.32071	3.3553	5.77881	2.43831	1.67794	13.8233	7.90889	4.51017	-1.11654	-0.558812	-0.310174	0.272259	-0.53055	-0.713286	2.20556	0.784173	-0.032627	4.64594	0.0283828	0.0821535	0.345485	0.72973	0.136838	1	4.64594	0.180926	0.0819232	-2.20848	0.0272109	1.56526	1	4.64594	-0.152543	0.081176	-1.87916	0.0602226	1.22024	0.999713	11189	ENSG00000159409	CELF3	CUGBP Elav-like family member 3
2642	12.5409	2.78486	0.67106	0	0	0.838972	0	0	0	2.60047	0.222804	-0.292353	-0.455898	-0.455898	-0.251431	-0.455898	-0.455898	-0.455898	1.87065	-0.087097	0.0421607	-2.06583	0.0388442	1.41067	1	1.87065	-0.092085	0.0417594	2.20513	0.0274448	1.56154	1	1.87065	0.00498792	0.0413812	0.120536	0.904058	0.0438035	NA	2642	ENSG00000215644	GCGR	glucagon receptor
101927770	20.9016	15.3167	12.7501	0	5.4862	6.71177	0	7.1899	9.02035	1.79233	0.978796	0.604924	-1.25238	-0.453206	-0.274678	-1.25238	-0.20503	0.06161	8.5974	-0.251896	0.0965448	-2.6091	0.00907794	2.04201	1	8.5974	-0.211175	0.0958653	2.20283	0.0276066	1.55899	1	8.5974	-0.0407205	0.0944295	-0.431227	0.666304	0.176328	0.999713	101927770	NA	LOC101927770	uncharacterized LOC101927770
9423	62.7047	72.4063	71.1323	42.3779	78.0259	79.7023	27.6466	52.4863	41.4936	0.218398	0.742769	0.67391	-0.880257	1.04651	1.13712	-1.67648	-0.333905	-0.928055	58.664	-0.00784624	0.139346	-0.0563078	0.955097	0.0199527	1	58.664	-0.306132	0.138996	2.20245	0.0276333	1.55857	1	58.664	0.298286	0.138917	2.14722	0.0317757	1.49791	0.999713	9423	ENSG00000065320	NTN1	netrin 1
29085	4742.56	5481.53	5096.7	5056.46	5552.03	6002.84	9250.08	5955.39	5731.53	-0.847955	-0.294307	-0.58263	-0.612779	-0.241484	0.096271	2.52917	0.060721	-0.107002	5874.35	0.0750919	0.13336	0.563078	0.573382	0.241556	1	5874.35	0.293298	0.13336	-2.1993	0.0278564	1.55507	1	5874.35	-0.218206	0.133359	-1.63623	0.101792	0.992288	0.999713	29085	ENSG00000054148	PHPT1	phosphohistidine phosphatase 1
150759	100.327	111.858	111.396	105.945	72.5397	69.6346	27.6466	60.3951	93.8116	0.585	0.991383	0.97508	0.782971	-0.394313	-0.496697	-1.97647	-0.822321	0.355365	83.7283	-0.164811	0.136035	-1.21154	0.22569	0.646488	1	83.7283	-0.298083	0.135734	2.19608	0.0280861	1.55151	1	83.7283	0.133272	0.135543	0.983242	0.325488	0.487464	0.999713	150759	NA	LINC00342	long intergenic non-protein coding RNA 342
10156	104.508	69.6214	77.8429	42.3779	79.8547	100.677	34.5582	53.9242	52.318	1.4649	0.049198	0.382828	-1.05635	0.464466	1.30943	-1.37368	-0.5878	-0.652981	68.4091	-0.0493244	0.137547	-0.358602	0.719893	0.142732	1	68.4091	-0.300604	0.137118	2.19229	0.0283583	1.54732	1	68.4091	0.251279	0.136994	1.83424	0.0666189	1.1764	0.999713	10156	ENSG00000105808	RASA4	RAS p21 protein activator 4
284837	16.7212	11.1394	14.7633	7.70508	6.09578	10.0677	2.30388	7.90889	5.41221	1.66067	0.440524	1.23268	-0.310202	-0.661985	0.206241	-1.49087	-0.265651	-0.811408	9.12416	-0.178997	0.112669	-1.58869	0.112129	0.95028	1	9.12416	-0.243275	0.111156	2.18859	0.0286266	1.54323	1	9.12416	0.0642775	0.109395	0.587572	0.55682	0.254285	0.999713	284837	ENSG00000215458	AATBC	apoptosis associated transcript in bladder cancer
6142	27717.5	32146.5	30872.1	32311.2	33726.7	34325.7	57988.7	35030.6	33422.2	-0.860853	-0.356847	-0.501876	-0.338104	-0.177029	-0.108868	2.58391	-0.028648	-0.211682	35282.4	0.0887571	0.13591	0.65306	0.513718	0.289275	1	35282.4	0.296948	0.13591	-2.18489	0.0288966	1.53915	1	35282.4	-0.208191	0.13591	-1.53184	0.125563	0.901139	0.999713	6142	ENSG00000105640	RPL18A	ribosomal protein L18a
5439	2115.24	2141.09	2242.68	2086.15	2319.44	2611.72	3218.52	2594.83	2390.39	-0.831152	-0.759066	-0.475822	-0.91225	-0.2618	0.553102	2.24495	0.506026	-0.063984	2413.34	0.0858392	0.11756	0.730175	0.465283	0.332283	1	2413.34	0.256865	0.117574	-2.18471	0.0289102	1.53895	1	2413.34	-0.171026	0.11757	-1.45467	0.145761	0.83636	0.999713	5439	ENSG00000005075	POLR2J	RNA polymerase II subunit J
3344	330.245	284.52	285.2	294.719	279.187	248.336	184.31	245.176	251.668	1.54133	0.426267	0.442866	0.674999	0.296211	-0.456133	-2.01748	-0.533195	-0.374873	267.04	-0.0932078	0.122514	-0.760791	0.446782	0.349905	1	267.04	-0.269015	0.123342	2.18104	0.0291801	1.53491	1	267.04	0.175808	0.123715	1.42107	0.155297	0.808838	0.999713	3344	ENSG00000170802	FOXN2	forkhead box N2
3363	43.8933	46.8784	49.6584	55.8618	71.3206	52.8552	25.3427	23.7267	36.9834	-0.085001	0.113907	0.299141	0.712486	1.74253	0.51215	-1.32106	-1.42874	-0.545416	45.1689	0.1905	0.139926	1.36143	0.173378	0.761005	1	45.1689	-0.304684	0.139722	2.18065	0.0292092	1.53448	1	45.1689	0.495184	0.139727	3.54395	0.000394184	3.4043	0.32503	3363	ENSG00000148680	HTR7	5-hydroxytryptamine receptor 7
117248	79.4259	52.4482	54.3558	38.5254	53.0332	57.889	9.21552	40.2634	41.4936	1.69235	0.266513	0.367338	-0.469339	0.297437	0.554077	-2.01844	-0.37748	-0.312462	47.4056	-0.0943989	0.131395	-0.718435	0.472489	0.325608	1	47.4056	-0.284997	0.13074	2.17988	0.0292666	1.53363	1	47.4056	0.190598	0.130457	1.461	0.144014	0.841595	0.999713	117248	ENSG00000131386	GALNT15	polypeptide N-acetylgalactosaminyltransferase 15
100652768	60.6145	56.6254	73.1455	59.7144	31.0885	49.4993	36.8621	37.3875	45.1017	0.774802	0.483504	1.68987	0.70907	-1.38132	-0.036877	-0.959703	-0.921338	-0.358008	50.0043	-0.233846	0.139394	-1.67759	0.0934269	1.02953	1	50.0043	-0.302922	0.139175	2.17656	0.0295137	1.52998	1	50.0043	0.0690755	0.138927	0.497207	0.619043	0.208279	0.999713	100652768	NA	LOC100652768	uncharacterized LOC100652768
26576	60.6145	59.8744	74.4876	55.8618	48.1566	48.6603	27.6466	40.9824	55.0241	0.622262	0.566422	1.66905	0.263653	-0.317736	-0.279728	-1.8653	-0.85906	0.200445	52.3676	-0.199198	0.139892	-1.42394	0.154464	0.811172	1	52.3676	-0.304205	0.139893	2.17456	0.029663	1.52778	1	52.3676	0.105008	0.139894	0.750626	0.452878	0.344019	0.999713	26576	ENSG00000184343	SRPK3	SRSF protein kinase 3
9358	0	1.39243	2.01318	3.85254	1.21916	0	11.5194	6.47091	2.7061	-0.875588	-0.49947	-0.331796	0.165045	-0.546274	-0.875588	2.23599	0.872308	-0.144626	3.24152	0.00566192	0.0666513	0.0849485	0.932302	0.0304432	1	3.24152	0.143852	0.0664046	-2.1663	0.0302883	1.51872	1	3.24152	-0.13819	0.065768	-2.10118	0.0356256	1.44824	0.999713	9358	ENSG00000198542	ITGBL1	integrin subunit beta like 1
78988	1262.45	1347.87	1309.91	1325.27	1433.12	1507.63	2032.02	1471.77	1480.24	-0.873814	-0.502313	-0.667423	-0.600596	-0.131559	0.192525	2.47323	0.036562	0.073388	1463.37	0.0926677	0.11939	0.776179	0.437643	0.35888	1	1463.37	0.258574	0.119413	-2.16537	0.0303597	1.5177	1	1463.37	-0.165906	0.119406	-1.38942	0.164704	0.783295	0.999713	78988	ENSG00000173141	MRPL57	mitochondrial ribosomal protein L57
22858	447.293	393.129	436.86	418.001	402.931	391.8	287.985	329.297	389.679	1.15995	0.09037	0.95392	0.581506	0.283924	0.064118	-1.98591	-1.17012	0.022242	388.553	-0.0563463	0.115046	-0.48977	0.624297	0.204609	1	388.553	-0.250815	0.115899	2.16409	0.0304572	1.51631	1	388.553	0.194469	0.116191	1.67371	0.094188	1.026	0.999713	22858	ENSG00000112144	CILK1	ciliogenesis associated kinase 1
102288414	25.0819	19.0299	21.4739	50.083	22.5544	18.4574	64.5087	40.9824	27.9631	-0.443776	-0.819124	-0.667543	1.10681	-0.600532	-0.85463	2.00149	0.542385	-0.265081	32.2372	0.102844	0.124351	0.827047	0.408211	0.389116	1	32.2372	0.268556	0.124259	-2.16126	0.0306754	1.51321	1	32.2372	-0.165712	0.124195	-1.33429	0.182108	0.739671	0.999713	102288414	ENSG00000278615	C11orf98	chromosome 11 open reading frame 98
79970	309.343	308.655	313.385	300.498	212.133	267.632	205.045	211.383	277.827	0.915321	0.900337	1.00336	0.722655	-1.20217	0.006744	-1.35656	-1.21851	0.228814	267.322	-0.185851	0.130259	-1.42678	0.153642	0.813489	1	267.322	-0.282247	0.130672	2.15996	0.0307755	1.51179	1	267.322	0.0963959	0.130993	0.735885	0.461801	0.335545	0.999713	79970	ENSG00000133624	ZNF767P	zinc finger family member 767, pseudogene
140823	3678.67	3841.71	3888.12	4050.94	4075.03	4345.87	7427.71	4180.93	4349.61	-0.651661	-0.50959	-0.469151	-0.327266	-0.306282	-0.070268	2.61523	-0.214002	-0.067009	4426.51	0.0769138	0.136624	0.56296	0.573462	0.241495	1	4426.51	0.294356	0.136624	-2.1545	0.0312011	1.50583	1	4426.51	-0.217442	0.136624	-1.59154	0.111488	0.952774	0.999713	140823	ENSG00000125995	ROMO1	reactive oxygen species modulator 1
100861519	117.049	95.6135	100.659	67.4194	70.711	88.931	9.21552	71.899	66.7506	1.32461	0.624864	0.78957	-0.295514	-0.188063	0.406718	-2.19555	-0.149282	-0.317349	76.472	-0.131858	0.123691	-1.06603	0.286411	0.543011	1	76.472	-0.265321	0.123338	2.15117	0.0314626	1.5022	1	76.472	0.133463	0.123151	1.08373	0.278486	0.555197	0.999713	100861519	NA	GDNF-AS1	GDNF antisense RNA 1
4357	1201.84	1384.07	1238.78	1354.17	1407.51	1506.79	2211.73	1512.75	1390.94	-0.892394	-0.280516	-0.768375	-0.380932	-0.201812	0.131527	2.49843	0.151544	-0.257471	1467.62	0.106184	0.130642	0.812786	0.416341	0.380551	1	1467.62	0.280952	0.130652	-2.15039	0.0315247	1.50135	1	1467.62	-0.174768	0.130644	-1.33774	0.180981	0.742367	0.999713	4357	ENSG00000128309	MPST	mercaptopyruvate sulfurtransferase
100507530	4.18031	16.7091	16.7765	23.1152	17.6777	15.9405	32.2543	25.1646	24.3549	-1.95266	-0.363485	-0.354944	0.449073	-0.240626	-0.460987	1.60829	0.709023	0.606319	19.5748	0.108249	0.127842	0.846739	0.397141	0.401055	1	19.5748	0.274547	0.127724	-2.14953	0.0315922	1.50042	1	19.5748	-0.166298	0.12749	-1.3044	0.192097	0.71648	0.999713	100507530	NA	MCPH1-AS1	MCPH1 antisense RNA 1
9388	443.113	427.94	421.425	496.978	527.894	500.866	195.83	327.14	385.169	0.282931	0.135273	0.071877	0.80712	1.10799	0.84496	-2.12353	-0.845666	-0.280956	414.039	0.152235	0.136016	1.11924	0.263036	0.579985	1	414.039	-0.29298	0.136309	2.14939	0.0316038	1.50026	1	414.039	0.445215	0.136285	3.2668	0.00108769	2.9635	0.563886	9388	ENSG00000101670	LIPG	lipase G, endothelial type
8435	33.4425	36.2032	42.9478	48.1567	54.2524	45.3045	92.1552	48.1723	51.416	-0.98151	-0.820082	-0.425694	-0.121106	0.235333	-0.287891	2.45167	-0.120195	0.069476	50.2278	0.163163	0.139076	1.1732	0.240717	0.618493	1	50.2278	0.29841	0.139022	-2.1465	0.0318329	1.49712	1	50.2278	-0.135247	0.139028	-0.972805	0.33065	0.480631	0.999713	8435	ENSG00000167780	SOAT2	sterol O-acyltransferase 2
6415	1726.47	1974.46	1782.33	1887.74	1994.54	2066.39	2953.57	2099.45	2032.28	-0.922305	-0.231291	-0.766641	-0.472927	-0.175358	0.024841	2.49689	0.116968	-0.070181	2057.47	0.0849451	0.124246	0.683684	0.494175	0.30612	1	2057.47	0.266619	0.124255	-2.14574	0.0318939	1.49629	1	2057.47	-0.181674	0.124252	-1.46214	0.143702	0.842536	0.999713	6415	ENSG00000178980	SELENOW	selenoprotein W
102465502	6.27047	4.17729	4.02636	0	0.609578	0.838972	2.30388	0.71899	0.902035	1.8922	0.9179	0.847647	-1.02649	-0.742748	-0.635973	0.045893	-0.69182	-0.606619	2.20528	-0.171195	0.0681934	-2.51044	0.0120582	1.91872	1	2.20528	-0.14425	0.0672379	2.14537	0.0319234	1.49589	1	2.20528	-0.0269451	0.065414	-0.411917	0.6804	0.167235	NA	102465502	ENSG00000276404	MIR6835	microRNA 6835
2109	3254.37	3543.73	3673.38	3307.4	3655.64	3752.72	6501.55	3951.57	3921.15	-0.70691	-0.413397	-0.281888	-0.653115	-0.299885	-0.201409	2.58688	0.000293	-0.030566	3951.28	0.020721	0.134922	0.153578	0.877943	0.0565338	1	3951.28	0.289364	0.134919	-2.14473	0.0319747	1.49519	1	3951.28	-0.268643	0.134921	-1.99111	0.0464691	1.33284	0.999713	2109	ENSG00000105379	ETFB	electron transfer flavoprotein subunit beta
100131347	2.09016	13.9243	8.72377	9.63135	9.14366	15.1015	20.7349	19.4127	20.7468	-1.74454	0.100646	-0.710222	-0.568712	-0.644752	0.284195	1.16256	0.956405	1.16442	13.2788	0.0547814	0.115297	0.475133	0.634692	0.197437	1	13.2788	0.246857	0.115259	-2.14176	0.0322126	1.49197	1	13.2788	-0.192075	0.11479	-1.67328	0.094272	1.02562	0.999713	100131347	ENSG00000263818	RDM1P5	RDM1 pseudogene 5
100310812	4.18031	3.71314	3.3553	0	0	0.838972	0	0.71899	0.902035	1.54462	1.27305	1.06503	-0.885453	-0.885453	-0.397748	-0.885453	-0.467495	-0.361088	1.52319	-0.1388	0.0581037	-2.38883	0.0169022	1.77206	1	1.52319	-0.122584	0.0572545	2.14104	0.0322707	1.49119	1	1.52319	-0.0162156	0.0558816	-0.290179	0.77168	0.112563	NA	100310812	ENSG00000173678	SPDYE2B	speedy/RINGO cell cycle regulator family member E2B
64386	94.057	103.968	128.172	96.3135	101.799	102.355	48.3815	72.618	96.5177	0.011659	0.457843	1.5475	0.113244	0.360216	0.385205	-2.0446	-0.953501	0.122439	93.798	-0.0746076	0.139133	-0.536232	0.591798	0.227826	1	93.798	-0.297784	0.139373	2.13659	0.032631	1.48637	1	93.798	0.223176	0.139465	1.60023	0.109548	0.960398	0.999713	64386	ENSG00000008516	MMP25	matrix metallopeptidase 25
54958	1222.74	1470.87	1330.04	1386.91	1448.36	1624.25	2667.89	1573.87	1481.14	-0.834979	-0.252535	-0.58311	-0.449607	-0.305381	0.1075	2.5573	-0.01076	-0.228423	1578.45	0.0846606	0.137955	0.613682	0.539426	0.268068	1	1578.45	0.29463	0.137956	-2.13569	0.0327051	1.48538	1	1578.45	-0.209969	0.137955	-1.52202	0.128005	0.892774	0.999713	54958	ENSG00000130748	TMEM160	transmembrane protein 160
8829	9320	8316.05	8675.46	9253.8	9286.91	8689.23	6496.94	7893.79	7789.07	0.98486	-0.105841	0.284622	0.912937	0.948913	0.299583	-2.08213	-0.564589	-0.678355	8413.47	0.0428892	0.0979958	0.437664	0.66163	0.179385	1	8413.47	-0.209351	0.0980843	2.1344	0.0328099	1.48399	1	8413.47	0.25224	0.0980884	2.57156	0.0101241	1.99464	0.999713	8829	ENSG00000099250	NRP1	neuropilin 1
50861	183.934	163.842	159.041	242.71	156.052	151.854	131.321	115.757	114.558	0.669486	0.157256	0.034844	2.168	-0.041368	-0.148397	-0.671883	-1.06869	-1.09925	157.674	0.0629763	0.135872	0.463496	0.643009	0.191783	1	157.674	-0.291213	0.136489	2.1336	0.0328755	1.48313	1	157.674	0.354189	0.136537	2.59409	0.00948422	2.023	0.999713	50861	ENSG00000197457	STMN3	stathmin 3
84557	85.6964	106.289	98.6458	90.5347	101.799	105.71	193.526	117.914	119.971	-0.861646	-0.219854	-0.458059	-0.710853	-0.359769	-0.237878	2.49902	0.142474	0.206562	113.343	0.0164604	0.138427	0.118911	0.905346	0.0431853	1	113.343	0.294738	0.138371	-2.13006	0.0331667	1.4793	1	113.343	-0.278278	0.13846	-2.00981	0.0444517	1.35211	0.999713	84557	ENSG00000101460	MAP1LC3A	microtubule associated protein 1 light chain 3 alpha
3705	131.68	259.92	126.159	71.272	124.963	432.909	253.427	302.695	690.959	-0.68746	-0.031109	-0.715715	-0.996636	-0.721836	0.854274	-0.064342	0.187818	2.17501	265.998	0.0389973	0.105664	0.369067	0.712077	0.147473	1	265.998	0.224982	0.105658	-2.12934	0.0332261	1.47852	1	265.998	-0.185985	0.105652	-1.76035	0.0783483	1.10597	0.999713	3705	ENSG00000100605	ITPK1	inositol-tetrakisphosphate 1-kinase
2651	54.344	79.3685	68.4481	48.1567	55.4716	46.1434	89.8513	102.097	95.6157	-0.78096	0.388509	-0.121834	-1.07011	-0.728267	-1.1642	0.878407	1.45066	1.14779	71.0551	-0.261192	0.137558	-1.89878	0.0575941	1.23962	1	71.0551	0.291295	0.136961	-2.12684	0.0334337	1.47582	1	71.0551	-0.552486	0.137676	-4.01293	5.99694e-05	4.22207	0.0985777	2651	ENSG00000111846	GCNT2	glucosaminyl (N-acetyl) transferase 2 (I blood group)
100616116	8.36062	10.6753	8.05271	5.77881	5.4862	4.19486	4.60776	2.87596	3.60814	0.936017	1.83854	0.815961	-0.070664	-0.184757	-0.688266	-0.52727	-1.20252	-0.917035	5.96004	-0.160006	0.103608	-1.54434	0.122507	0.911841	1	5.96004	-0.216578	0.101889	2.12563	0.0335343	1.47451	1	5.96004	0.0565716	0.0998124	0.566779	0.570864	0.243467	0.999713	100616116	ENSG00000264357	MIR4648	microRNA 4648
3872	18.8114	10.2111	10.737	17.3364	9.75324	15.1015	36.8621	17.9747	22.5509	0.131552	-0.890344	-0.827867	-0.043707	-0.944753	-0.309266	2.27636	0.032139	0.575882	17.7043	0.0327016	0.122546	0.266852	0.789583	0.102602	1	17.7043	0.260433	0.122648	-2.12341	0.0337197	1.47212	1	17.7043	-0.227731	0.122117	-1.86486	0.0622013	1.2062	0.999713	3872	ENSG00000128422	KRT17	keratin 17
5372	593.604	573.217	557.65	681.899	515.703	551.204	1608.11	624.802	630.522	-0.322445	-0.381951	-0.427384	-0.064736	-0.549818	-0.446199	2.63861	-0.231387	-0.214691	704.079	0.00691316	0.136487	0.0506507	0.959604	0.017908	1	704.079	0.289796	0.136493	-2.12315	0.0337414	1.47184	1	704.079	-0.282883	0.136487	-2.0726	0.0382098	1.41782	0.999713	5372	ENSG00000100417	PMM1	phosphomannomutase 1
6193	25447.6	24146.1	23125.4	29689.6	26336.2	25769.8	54307.1	27424.4	26483.7	-0.389969	-0.525514	-0.631815	0.051797	-0.297434	-0.356414	2.61552	-0.184102	-0.282067	29192.2	0.0849951	0.139862	0.607708	0.543381	0.264896	1	29192.2	0.2969	0.139862	-2.12281	0.0337697	1.47147	1	29192.2	-0.211905	0.139862	-1.5151	0.129746	0.886904	0.999713	6193	ENSG00000083845	RPS5	ribosomal protein S5
10572	2585.52	2692.03	2441.31	3001.13	2587.66	2860.05	4345.12	2914.07	2882	-0.598597	-0.409799	-0.854224	0.13812	-0.594813	-0.111953	2.52052	-0.01621	-0.073048	2923.21	0.0896974	0.128677	0.697073	0.485757	0.313581	1	2923.21	0.272753	0.128682	-2.11959	0.0340406	1.468	1	2923.21	-0.183056	0.128679	-1.42257	0.15486	0.810061	0.999713	10572	ENSG00000184990	SIVA1	SIVA1 apoptosis inducing factor
7507	564.342	622.416	660.323	689.605	713.815	714.804	1066.7	695.982	703.587	-1.06566	-0.653843	-0.385033	-0.177385	-0.005698	0.001311	2.4967	-0.13216	-0.078229	714.619	0.132315	0.130138	1.01673	0.309281	0.509646	1	714.619	0.275755	0.130174	-2.11836	0.034145	1.46667	1	714.619	-0.143439	0.130149	-1.10211	0.270413	0.567973	0.999713	7507	ENSG00000136936	XPA	XPA, DNA damage recognition and repair factor
102724594	150.491	126.711	157.699	217.668	120.087	137.591	276.466	133.013	313.006	-0.436231	-0.771692	-0.334553	0.511423	-0.865139	-0.618207	1.34086	-0.682791	1.85633	181.415	0.0427679	0.136525	0.313259	0.754084	0.122581	1	181.415	0.288941	0.136537	-2.11621	0.034327	1.46436	1	181.415	-0.246174	0.136521	-1.80319	0.0713587	1.14655	0.999713	102724594	ENSG00000275895	U2AF1L5	U2 small nuclear RNA auxiliary factor 1 like 5
653784	2723.47	2833.13	2499.7	2970.31	2776.02	3036.24	5550.05	3172.18	2841.41	-0.470836	-0.351421	-0.714525	-0.202035	-0.413616	-0.130238	2.60727	0.017804	-0.342403	3155.83	0.0684973	0.13884	0.493356	0.621761	0.206376	1	3155.83	0.29355	0.138839	-2.11431	0.0344887	1.46232	1	3155.83	-0.225052	0.138839	-1.62096	0.105027	0.978698	0.999713	653784	ENSG00000173272	MZT2A	mitotic spindle organizing protein 2A
219539	37.6228	39.9163	31.5398	19.2627	20.7256	16.7794	18.431	23.7267	25.257	1.37393	1.64315	0.659903	-0.7812	-0.609478	-1.07269	-0.87882	-0.257214	-0.077583	25.9179	-0.400215	0.138262	-2.89461	0.00379634	2.42063	1	25.9179	-0.2919	0.138073	2.1141	0.034507	1.46209	1	25.9179	-0.108315	0.137057	-0.790293	0.429357	0.367182	0.999713	219539	ENSG00000166793	YPEL4	yippee like 4
3912	11475	10536.5	10781.9	11122.3	11044.9	10692.7	7971.43	9959.45	9716.72	1.05112	0.161004	0.39377	0.716608	0.643247	0.309143	-2.27198	-0.386342	-0.616568	10366.8	0.002744	0.0987683	0.0277822	0.977836	0.00973405	1	10366.8	-0.208907	0.0988329	2.11374	0.0345378	1.46171	1	10366.8	0.211651	0.0988412	2.14132	0.0322482	1.49149	0.999713	3912	ENSG00000091136	LAMB1	laminin subunit beta 1
140564	20.9016	19.0299	14.0923	1.92627	9.14366	10.9066	6.91164	7.1899	10.8244	1.61258	1.30102	0.479107	-1.54603	-0.34463	-0.051168	-0.71617	-0.669852	-0.064853	11.214	-0.257876	0.115616	-2.23045	0.0257175	1.58977	1	11.214	-0.242309	0.114679	2.11294	0.0346056	1.46085	1	11.214	-0.0155673	0.112834	-0.137967	0.890267	0.05048	0.999713	140564	ENSG00000243811	APOBEC3D	apolipoprotein B mRNA editing enzyme catalytic subunit 3D
2335	116689	80145.4	80212.4	86275.7	68252.6	61708.9	65050.1	71090.1	70812.4	2.34379	0.141124	0.145161	0.510623	-0.575715	-0.970134	-0.768744	-0.404683	-0.421419	77804.1	-0.23821	0.132351	-1.79983	0.0718874	1.14335	1	77804.1	-0.279649	0.132352	2.11291	0.0346083	1.46082	1	77804.1	0.0414392	0.132354	0.313094	0.754209	0.122508	0.999713	2335	ENSG00000115414	FN1	fibronectin 1
1029	16865.5	21266.1	19625.1	18933.3	21889.9	23196.7	27453	23018.5	21844.6	-1.56148	-0.099579	-0.64471	-0.874537	0.107657	0.541775	1.95573	0.482554	0.09259	21565.9	0.113786	0.11794	0.964783	0.334653	0.475405	1	21565.9	0.249046	0.117942	-2.11159	0.0347218	1.4594	1	21565.9	-0.13526	0.117941	-1.14684	0.251446	0.599555	0.999713	1029	ENSG00000147889	CDKN2A	cyclin dependent kinase inhibitor 2A
374928	223.647	220.932	221.45	250.415	267.605	240.785	322.543	250.208	267.904	-0.871279	-0.955524	-0.939462	-0.040529	0.492942	-0.3394	2.19795	-0.046942	0.502246	251.721	0.149924	0.115762	1.29511	0.195284	0.709334	1	251.721	0.244891	0.116082	-2.10963	0.0348901	1.4573	1	251.721	-0.0949664	0.116064	-0.818226	0.413228	0.38381	0.999713	374928	ENSG00000152439	ZNF773	zinc finger protein 773
10975	3810.35	3499.17	3161.36	4172.3	3623.94	3798.86	7665.01	3981.77	3821.92	-0.268413	-0.500317	-0.75207	0.001326	-0.407337	-0.276976	2.60425	-0.140669	-0.259792	4170.52	0.074738	0.139794	0.53463	0.592906	0.227014	1	4170.52	0.294883	0.139794	-2.10941	0.0349092	1.45706	1	4170.52	-0.220145	0.139794	-1.57478	0.115307	0.938144	0.999713	10975	ENSG00000127540	UQCR11	ubiquinol-cytochrome c reductase, complex III subunit XI
4837	4629.69	3865.38	3904.9	5168.18	4232.91	4241.84	8883.76	4659.77	4675.25	-0.186762	-0.681938	-0.656339	0.162108	-0.44383	-0.438042	2.56933	-0.167275	-0.15725	4917.96	0.0709003	0.139707	0.507494	0.611808	0.213385	1	4917.96	0.294452	0.139707	-2.10764	0.035062	1.45516	1	4917.96	-0.223551	0.139707	-1.60015	0.109566	0.960326	0.999713	4837	ENSG00000166741	NNMT	nicotinamide N-methyltransferase
55647	227.827	263.633	279.161	287.014	285.892	286.928	389.356	312.761	292.259	-1.46979	-0.645173	-0.287576	-0.106713	-0.13256	-0.108692	2.2502	0.486221	0.014081	291.648	0.10827	0.119885	0.903115	0.366465	0.435967	1	291.648	0.252859	0.120021	-2.10678	0.0351365	1.45424	1	291.648	-0.144589	0.120057	-1.20434	0.228458	0.641193	0.999713	55647	ENSG00000139832	RAB20	RAB20, member RAS oncogene family
55068	25.0819	27.8486	26.8424	65.4932	31.0885	28.525	55.2931	43.8584	42.3956	-0.937063	-0.74373	-0.814042	1.8868	-0.517334	-0.696461	1.17404	0.375002	0.272789	38.4918	0.194635	0.135085	1.44084	0.14963	0.82498	1	38.4918	0.284167	0.134886	-2.10672	0.0351417	1.45418	1	38.4918	-0.089532	0.134958	-0.663407	0.50707	0.294932	0.999713	55068	ENSG00000120658	ENOX1	ecto-NOX disulfide-thiol exchanger 1
11035	0	0	2.01318	0	1.82873	0.838972	13.8233	5.75192	0.902035	-0.619742	-0.619742	-0.173411	-0.619742	-0.214303	-0.433738	2.44495	0.655487	-0.419757	2.79535	0.00673101	0.0527262	0.12766	0.898418	0.0465214	1	2.79535	0.110568	0.0524874	-2.10656	0.0351559	1.454	1	2.79535	-0.103837	0.0521823	-1.98989	0.0466034	1.33158	NA	11035	ENSG00000129465	RIPK3	receptor interacting serine/threonine kinase 3
6923	5885.88	5712.67	5330.9	6724.61	6000.68	6040.6	13392.5	6455.81	5974.18	-0.381119	-0.450647	-0.603899	-0.044437	-0.335035	-0.319013	2.63216	-0.152338	-0.345674	6835.31	0.0688337	0.139817	0.492313	0.622498	0.205862	1	6835.31	0.294476	0.139817	-2.10615	0.035191	1.45357	1	6835.31	-0.225642	0.139817	-1.61384	0.106562	0.972398	0.999713	6923	ENSG00000103363	ELOB	elongin B
102724560	447.293	51.5199	24.8292	5.77881	14.0203	80.5413	11.5194	48.1723	23.4529	2.62785	-0.192781	-0.383003	-0.518773	-0.460037	0.014051	-0.47786	-0.216639	-0.392811	78.5697	-0.117535	0.0583189	-2.01538	0.0438646	1.35789	1	78.5697	-0.122689	0.0582907	2.10477	0.0353113	1.45209	1	78.5697	0.00515361	0.0582702	0.0884434	0.929524	0.0317393	0.999713	102724560	ENSG00000274276	CBSL	cystathionine beta-synthase like
10581	971.922	1207.24	1170.33	988.176	1198.43	1213.15	1582.77	1266.14	1374.7	-1.33113	-0.064434	-0.263111	-1.24364	-0.11184	-0.032583	1.95705	0.252652	0.837034	1219.21	0.0155259	0.11868	0.130821	0.895917	0.0477322	1	1219.21	0.249739	0.118669	-2.1045	0.0353352	1.45179	1	1219.21	-0.234213	0.118707	-1.97304	0.0484915	1.31433	0.999713	10581	ENSG00000185201	IFITM2	interferon induced transmembrane protein 2
7644	420.121	345.787	357.675	346.729	383.424	353.207	232.692	322.107	307.594	1.51684	0.091091	0.319109	0.109159	0.81299	0.233418	-2.07808	-0.363078	-0.64145	341.037	-0.0276302	0.121668	-0.227094	0.820351	0.0860005	1	341.037	-0.257585	0.122455	2.10351	0.0354213	1.45074	1	341.037	0.229955	0.122655	1.87482	0.0608179	1.21597	0.999713	7644	ENSG00000167232	ZNF91	zinc finger protein 91
53353	2.09016	0.464143	0	0	1.21916	2.51691	4.60776	2.87596	5.41221	-0.021405	-0.856928	-1.09543	-1.09543	-0.468967	0.197885	1.27226	0.382379	1.68563	2.13181	0.0326907	0.0617981	0.528992	0.596811	0.224163	1	2.13181	0.129005	0.061345	-2.10294	0.0354711	1.45013	1	2.13181	-0.0963142	0.0606665	-1.5876	0.112377	0.949323	NA	53353	ENSG00000168702	LRP1B	LDL receptor related protein 1B
6894	808.89	738.452	828.759	637.595	441.334	537.781	483.815	544.994	731.55	1.17927	0.689633	1.31738	-0.011441	-1.37569	-0.705272	-1.0804	-0.65513	0.641661	639.241	-0.366859	0.133375	-2.75059	0.00594887	2.22557	1	639.241	-0.280223	0.133433	2.1001	0.0357203	1.44709	1	639.241	-0.0866359	0.133602	-0.648463	0.516685	0.286774	0.999713	6894	ENSG00000059588	TARBP1	TAR (HIV-1) RNA binding protein 1
57508	1057.62	890.226	867.68	945.798	854.628	902.733	612.832	787.294	825.362	1.63154	0.246299	0.059719	0.706181	-0.048294	0.3498	-2.04925	-0.605511	-0.290481	860.464	-0.0425898	0.118063	-0.360738	0.718296	0.143697	1	860.464	-0.248358	0.11844	2.09692	0.0360005	1.44369	1	860.464	0.205769	0.118534	1.73595	0.0825734	1.08316	0.999713	57508	ENSG00000108506	INTS2	integrator complex subunit 2
222663	60.6145	44.5577	42.2768	23.1152	38.4034	48.6603	23.0388	33.0735	28.8651	1.81134	0.521414	0.33817	-1.20118	0.027002	0.850999	-1.20732	-0.401174	-0.739258	38.0673	-0.142894	0.138104	-1.03469	0.300815	0.5217	1	38.0673	-0.287967	0.13758	2.09308	0.0363416	1.4396	1	38.0673	0.145073	0.137217	1.05726	0.290394	0.537012	0.999713	222663	ENSG00000146197	SCUBE3	signal peptide, CUB domain and EGF like domain containing 3
55766	808.89	1034.11	999.879	974.692	1074.69	1080.6	1951.39	1053.32	1098.68	-0.959148	-0.263862	-0.36954	-0.447293	-0.138602	-0.120357	2.56789	-0.20456	-0.064532	1119.58	0.0744903	0.139084	0.535579	0.59225	0.227495	1	1119.58	0.290844	0.139084	-2.09114	0.0365155	1.43752	1	1119.58	-0.216353	0.139084	-1.55556	0.119812	0.9215	0.999713	55766	ENSG00000246705	H2AJ	H2A.J histone
64975	1860.24	1868.18	1738.72	2348.12	1871.4	1852.45	4584.72	1958.53	2053.93	-0.420231	-0.411386	-0.555644	0.123416	-0.40779	-0.42891	2.61565	-0.310707	-0.204397	2237.37	0.0637323	0.138975	0.458588	0.64653	0.189411	1	2237.37	0.290437	0.138975	-2.08985	0.0366316	1.43614	1	2237.37	-0.226705	0.138975	-1.63126	0.102836	0.987857	0.999713	64975	ENSG00000182154	MRPL41	mitochondrial ribosomal protein L41
3560	14.6311	30.6334	30.1977	11.5576	17.6777	25.1691	6.91164	13.6608	17.1387	-0.480264	1.44653	1.39406	-0.850331	-0.113424	0.788592	-1.40974	-0.597092	-0.178334	18.6198	-0.147458	0.124053	-1.18867	0.234568	0.629731	1	18.6198	-0.256456	0.122946	2.08592	0.0369854	1.43197	1	18.6198	0.108998	0.12206	0.892985	0.371865	0.429614	0.999713	3560	ENSG00000100385	IL2RB	interleukin 2 receptor subunit beta
10516	8.36062	1.85657	2.01318	3.85254	1.82873	0	71.4203	2.15697	0.902035	-0.082619	-0.364689	-0.357897	-0.278127	-0.365897	-0.445206	2.65218	-0.351661	-0.406086	10.2657	-0.0130237	0.0540926	-0.240766	0.809737	0.0916563	1	10.2657	0.112672	0.0540256	-2.08553	0.0370215	1.43155	1	10.2657	-0.125695	0.0539525	-2.32974	0.0198199	1.7029	0.999713	10516	ENSG00000140092	FBLN5	fibulin 5
8402	3515.64	3561.37	3427.1	3896.84	3775.11	3782.92	4907.27	3942.22	3763.29	-0.747277	-0.642349	-0.950442	0.127433	-0.151888	-0.13397	2.44596	0.231556	-0.179021	3841.31	0.103762	0.104421	0.993693	0.320372	0.494345	1	3841.31	0.217725	0.104453	-2.08442	0.0371221	1.43037	1	3841.31	-0.113963	0.104444	-1.09114	0.275212	0.560333	0.999713	8402	ENSG00000108528	SLC25A11	solute carrier family 25 member 11
79176	436.842	554.187	552.953	541.282	577.27	618.322	815.574	616.893	585.421	-1.50907	-0.343351	-0.355606	-0.471551	-0.114038	0.293781	2.25332	0.279587	-0.033068	588.749	0.116382	0.126226	0.922007	0.356525	0.44791	1	588.749	0.262857	0.12628	-2.08154	0.0373845	1.42731	1	588.749	-0.146475	0.126259	-1.16012	0.246002	0.609062	0.999713	79176	ENSG00000107872	FBXL15	F-box and leucine rich repeat protein 15
54221	8.36062	5.10557	4.69742	1.92627	3.04789	3.35589	2.30388	1.43798	0.902035	2.11992	0.711922	0.535371	-0.663308	-0.178144	-0.044918	-0.49997	-0.874522	-1.10635	3.45973	-0.112687	0.0838337	-1.34417	0.178893	0.747407	1	3.45973	-0.170987	0.0821905	2.08037	0.0374916	1.42607	1	3.45973	0.0582997	0.0804348	0.724807	0.46857	0.329225	0.999713	54221	ENSG00000172554	SNTG2	syntrophin gamma 2
9380	2361.88	2523.55	2503.72	2825.84	2683.36	2684.71	3803.71	2712.75	2752.11	-0.959051	-0.570859	-0.618455	0.154986	-0.187121	-0.183883	2.50299	-0.116557	-0.022048	2761.29	0.112811	0.118732	0.950125	0.342049	0.465912	1	2761.29	0.247015	0.118754	-2.08006	0.0375203	1.42573	1	2761.29	-0.134205	0.118744	-1.13021	0.25839	0.587725	0.999713	9380	ENSG00000137106	GRHPR	glyoxylate and hydroxypyruvate reductase
6227	13496.1	12935.2	13148.7	14606.9	13837.4	14292.7	27112.1	14222.3	14863.7	-0.426404	-0.552659	-0.504596	-0.176391	-0.349589	-0.247108	2.63828	-0.26295	-0.118584	15390.6	0.0615736	0.138642	0.444119	0.656957	0.182463	1	15390.6	0.288381	0.138642	-2.08004	0.037522	1.42571	1	15390.6	-0.226807	0.138642	-1.63592	0.101856	0.992012	0.999713	6227	ENSG00000171858	RPS21	ribosomal protein S21
8764	0	5.10557	3.3553	0	8.53409	5.03383	0	66.866	4.51017	-0.485377	-0.246598	-0.328456	-0.485377	-0.086252	-0.249954	-0.485377	2.64184	-0.274444	10.3783	0.00961382	0.0531654	0.180828	0.856502	0.0672715	1	10.3783	0.110427	0.0530919	-2.07993	0.0375319	1.4256	1	10.3783	-0.100814	0.0530455	-1.90051	0.0573661	1.24134	0.999713	8764	ENSG00000157873	TNFRSF14	TNF receptor superfamily member 14
284110	0	0	0.67106	1.92627	1.82873	4.19486	4.60776	2.87596	3.60814	-1.25298	-1.25298	-0.869098	-0.151046	-0.206842	1.14672	1.38292	0.392231	0.811081	2.19031	0.107331	0.0662689	1.61963	0.105311	0.977525	1	2.19031	0.13586	0.0654045	-2.07722	0.0377808	1.42273	1	2.19031	-0.0285286	0.0649155	-0.439472	0.660319	0.180246	NA	284110	ENSG00000167914	GSDMA	gasdermin A
8552	50.1637	37.1314	36.9083	42.3779	29.2597	26.0081	25.3427	25.8836	24.3549	1.8819	0.448995	0.424458	1.02585	-0.416504	-0.77402	-0.847185	-0.787707	-0.955788	33.0478	-0.167116	0.13915	-1.20098	0.229761	0.638724	1	33.0478	-0.288094	0.138702	2.07707	0.037795	1.42257	1	33.0478	0.120978	0.138311	0.874683	0.381746	0.418225	0.999713	8552	ENSG00000224975	INE1	inactivation escape 1
284391	10.4508	5.10557	4.02636	1.92627	4.87662	4.19486	2.30388	1.43798	0	2.19613	0.427495	0.070401	-0.624482	0.351739	0.126155	-0.499537	-0.786049	-1.26185	3.81359	-0.0672871	0.0807301	-0.833482	0.404573	0.393003	1	3.81359	-0.16436	0.0791378	2.07689	0.0378121	1.42237	1	3.81359	0.0970732	0.0779574	1.24521	0.213055	0.671508	0.999713	284391	ENSG00000223547	ZNF844	zinc finger protein 844
9454	2710.93	3153.85	2873.48	2868.22	3077.76	3349.17	5144.57	3400.1	3160.73	-0.81698	-0.207157	-0.593184	-0.600428	-0.311926	0.061768	2.5337	0.131887	-0.197686	3304.31	0.0577233	0.13294	0.434204	0.66414	0.17774	1	3304.31	0.275751	0.13294	-2.07425	0.0380563	1.41957	1	3304.31	-0.218028	0.132941	-1.64003	0.100998	0.995685	0.999713	9454	ENSG00000051128	HOMER3	homer scaffold protein 3
9991	8101.44	7534.43	7413.19	7672.33	7720.3	7890.53	5400.3	6293.32	7325.42	0.971504	0.315877	0.17569	0.475328	0.530793	0.727625	-2.15181	-1.11921	0.074203	7261.25	0.0122992	0.108312	0.113554	0.909592	0.0411535	1	7261.25	-0.224701	0.108385	2.07318	0.0381557	1.41844	1	7261.25	0.237	0.108392	2.1865	0.0287787	1.54093	0.999713	9991	ENSG00000119314	PTBP3	polypyrimidine tract binding protein 3
102724050	6.27047	4.17729	3.3553	3.85254	4.87662	2.51691	0	0	0.902035	1.53462	0.586218	0.213783	0.439078	0.903078	-0.166079	-1.30646	-1.30646	-0.897763	2.88346	-0.0221137	0.0763297	-0.289713	0.772036	0.112363	1	2.88346	-0.154175	0.0744477	2.07092	0.0383664	1.41605	1	2.88346	0.132061	0.0733544	1.80032	0.0718101	1.14381	NA	102724050	ENSG00000258137	LOC102724050	uncharacterized LOC102724050
388567	236.188	288.233	259.029	310.129	290.159	270.988	449.257	320.669	289.553	-1.07281	-0.218949	-0.698072	0.140291	-0.187349	-0.501873	2.42284	0.313212	-0.197286	301.578	0.0928817	0.131619	0.705689	0.480382	0.318414	1	301.578	0.272472	0.131651	-2.06966	0.0384845	1.41471	1	301.578	-0.17959	0.131662	-1.36403	0.172558	0.763064	0.999713	388567	ENSG00000186230	ZNF749	zinc finger protein 749
4946	21766.9	21927	21059.2	24689	22479.4	23902.3	38988.6	24278.8	23526.9	-0.54104	-0.511848	-0.670025	-0.008447	-0.411176	-0.151833	2.59783	-0.083202	-0.220259	24735.3	0.0866184	0.133326	0.649675	0.515902	0.287433	1	24735.3	0.275793	0.133326	-2.06856	0.0385873	1.41356	1	24735.3	-0.189175	0.133326	-1.41889	0.155931	0.807068	0.999713	4946	ENSG00000104904	OAZ1	ornithine decarboxylase antizyme 1
493	2938.76	2578.78	2658.07	2808.5	2615.09	2484.19	1647.27	2448.16	2295.68	1.18879	0.219704	0.433154	0.838133	0.317451	-0.034922	-2.28797	-0.131929	-0.542419	2497.17	-0.0351395	0.12378	-0.283886	0.776498	0.10986	1	2497.17	-0.256165	0.123886	2.06774	0.0386643	1.41269	1	2497.17	0.221026	0.123908	1.78379	0.0744573	1.12809	0.999713	493	ENSG00000058668	ATP2B4	ATPase plasma membrane Ca2+ transporting 4
6748	2999.37	3228.58	3076.14	3369.05	3286.84	3464.11	5745.88	3460.5	3410.59	-0.670888	-0.396661	-0.579046	-0.228603	-0.326953	-0.114862	2.61509	-0.119188	-0.178894	3560.12	0.0759556	0.134706	0.56386	0.572849	0.24196	1	3560.12	0.278446	0.134707	-2.06704	0.0387299	1.41195	1	3560.12	-0.202491	0.134707	-1.50319	0.132789	0.876838	0.999713	6748	ENSG00000180879	SSR4	signal sequence receptor subunit 4
8834	1015.82	1204.92	1097.85	1230.89	1256.34	1343.19	1603.5	1271.89	1230.38	-1.43195	-0.278289	-0.931453	-0.119844	0.03544	0.56532	2.15341	0.130329	-0.12296	1250.53	0.161195	0.113664	1.41817	0.156141	0.806482	1	1250.53	0.235148	0.113762	-2.06702	0.0387326	1.41192	1	1250.53	-0.0739532	0.113709	-0.650374	0.515451	0.287813	0.999713	8834	ENSG00000178307	TMEM11	transmembrane protein 11
55002	2738.1	2737.98	2753.36	2710.26	2908.9	2740.08	2999.65	3057.86	3062.41	-0.789773	-0.790599	-0.688032	-0.975476	0.349447	-0.776583	0.954728	1.34299	1.3733	2856.51	0.0227871	0.0674667	0.337754	0.735549	0.133389	1	2856.51	0.139661	0.0675704	-2.0669	0.0387434	1.4118	1	2856.51	-0.116874	0.0676434	-1.7278	0.084024	1.0756	0.999713	55002	ENSG00000150403	TMCO3	transmembrane and coiled-coil domains 3
100996702	0	3.71314	0.67106	3.85254	4.26704	5.8728	4.60776	7.1899	9.02035	-1.52338	-0.224508	-1.28864	-0.175747	-0.030752	0.530949	0.088433	0.991674	1.63197	4.35495	0.0983964	0.0826378	1.1907	0.233773	0.631206	1	4.35495	0.16946	0.0820283	-2.06587	0.0388407	1.41071	1	4.35495	-0.0710635	0.0816419	-0.870429	0.384066	0.415594	0.999713	100996702	ENSG00000215866	LINC01356	long intergenic non-protein coding RNA 1356
200030	290.532	275.701	314.727	236.931	239.564	239.946	193.526	249.489	254.374	1.01279	0.590333	1.70199	-0.514026	-0.43903	-0.428152	-1.75043	-0.156303	-0.017171	254.977	-0.231292	0.116737	-1.98131	0.0475567	1.32279	1	254.977	-0.242238	0.117373	2.06382	0.0390343	1.40855	1	254.977	0.0109458	0.118249	0.0925655	0.926249	0.0332724	0.999713	200030	ENSG00000263956	NBPF11	NBPF member 11
100505812	108.688	106.753	113.409	132.913	131.059	110.744	149.752	149.55	127.187	-1.00542	-1.12073	-0.724119	0.438009	0.327571	-0.882904	1.44141	1.42935	0.096841	125.562	0.128477	0.126548	1.01524	0.309992	0.508649	1	125.562	0.261453	0.126772	-2.06239	0.0391703	1.40704	1	125.562	-0.132976	0.126902	-1.04786	0.294702	0.530616	0.999713	100505812	ENSG00000268001	CARD8-AS1	CARD8 antisense RNA 1
285464	242.458	195.868	201.318	209.963	176.777	192.124	124.41	138.046	197.546	1.54896	0.259295	0.410145	0.649466	-0.269166	0.15566	-1.71878	-1.34131	0.305725	186.501	-0.0895375	0.134487	-0.665772	0.505557	0.29623	1	186.501	-0.27833	0.134958	2.06234	0.0391749	1.40699	1	186.501	0.188793	0.135154	1.39688	0.16245	0.789279	0.999713	285464	NA	NA	NA
25874	1362.78	1376.18	1330.04	1307.94	1424.58	1509.31	1921.44	1550.86	1477.53	-0.591274	-0.519639	-0.76627	-0.884406	-0.260957	0.191892	2.39463	0.413974	0.022052	1473.41	0.0504243	0.1093	0.46134	0.644555	0.19074	1	1473.41	0.225392	0.109328	-2.06161	0.0392445	1.40622	1	1473.41	-0.174968	0.109349	-1.60008	0.109581	0.960264	0.999713	25874	ENSG00000143158	MPC2	mitochondrial pyruvate carrier 2
533	3427.85	3652.34	3366.71	3864.1	3631.86	3919.68	5616.86	3983.92	3752.46	-0.721293	-0.387443	-0.812232	-0.072526	-0.417898	0.010128	2.53413	0.105674	-0.238542	3912.86	0.0924628	0.124462	0.7429	0.457542	0.339569	1	3912.86	0.256497	0.124469	-2.06072	0.0393295	1.40528	1	3912.86	-0.164034	0.124466	-1.3179	0.187537	0.726913	0.999713	533	ENSG00000117410	ATP6V0B	ATPase H+ transporting V0 subunit b
26140	68.9751	108.145	125.488	59.7144	53.6428	78.8633	29.9504	67.585	82.0852	-0.208848	1.16288	1.77022	-0.533157	-0.74578	0.137433	-1.57548	-0.257528	0.250261	74.9389	-0.260964	0.135273	-1.92916	0.0537109	1.26994	1	74.9389	-0.277928	0.135045	2.05803	0.0395869	1.40245	1	74.9389	0.0169643	0.134744	0.125901	0.899811	0.0458489	0.999713	26140	ENSG00000214021	TTLL3	tubulin tyrosine ligase like 3
100505576	60.6145	44.5577	53.0137	36.5991	42.0609	32.7199	32.2543	33.7925	36.9834	1.95363	0.321098	1.18084	-0.488072	0.067235	-0.882483	-0.929817	-0.773426	-0.448999	41.3996	-0.23877	0.139866	-1.70714	0.0877968	1.05652	1	41.3996	-0.287819	0.139873	2.05772	0.0396171	1.40212	1	41.3996	0.0490492	0.139882	0.350646	0.725854	0.139151	0.999713	100505576	ENSG00000263874	LINC00672	long intergenic non-protein coding RNA 672
8638	85.6964	87.723	57.7111	65.4932	61.5673	51.1773	142.841	101.378	95.6157	0.085847	0.156811	-0.894067	-0.621575	-0.75904	-1.12285	2.08677	0.634929	0.433175	83.2447	-0.181743	0.139838	-1.29966	0.193716	0.712834	1	83.2447	0.2875	0.139778	-2.05684	0.039702	1.40119	1	83.2447	-0.469243	0.13985	-3.35533	0.000792707	3.10089	0.482612	8638	ENSG00000135114	OASL	2'-5'-oligoadenylate synthetase like
4701	1128.68	1165.46	1129.39	1356.09	1205.13	1268.52	2151.82	1311.44	1229.47	-0.622893	-0.507569	-0.620669	0.090171	-0.383174	-0.184409	2.58526	-0.049854	-0.306858	1327.34	0.0983662	0.135825	0.724212	0.468936	0.328887	1	1327.34	0.279206	0.13583	-2.05555	0.0398259	1.39983	1	1327.34	-0.18084	0.135827	-1.3314	0.183057	0.737414	0.999713	4701	ENSG00000267855	NDUFA7	NADH:ubiquinone oxidoreductase subunit A7
101927789	27.172	33.4183	36.9083	28.894	31.0885	34.3978	82.9397	46.0153	39.6895	-0.754809	-0.388932	-0.184506	-0.653941	-0.525403	-0.331555	2.51179	0.348943	-0.021593	40.0582	-0.022445	0.137066	-0.163753	0.869926	0.0605177	1	40.0582	0.281582	0.137215	-2.05212	0.0401578	1.39623	1	40.0582	-0.304027	0.136957	-2.21988	0.0264267	1.57796	0.999713	101927789	NA	LOC101927789	FAU, ubiquitin like and ribosomal protein S30 fusion pseudogene
100996693	6.27047	16.245	16.1054	21.189	15.849	20.1353	23.0388	28.0406	23.4529	-2.02689	-0.429279	-0.451635	0.36259	-0.492704	0.193828	0.658877	1.46001	0.725203	18.9252	0.121713	0.130837	0.930265	0.352234	0.453169	1	18.9252	0.26795	0.130654	-2.05084	0.040283	1.39488	1	18.9252	-0.146237	0.13042	-1.12128	0.26217	0.581417	0.999713	100996693	ENSG00000286095	SPEGNB	SPEG neighbor
340527	16.7212	6.498	6.03954	5.77881	7.31493	4.19486	0	3.59495	2.7061	2.33493	0.134716	0.036046	-0.020067	0.310533	-0.36096	-1.26376	-0.49007	-0.681365	5.87205	-0.0840811	0.0916527	-0.917388	0.35894	0.444979	1	5.87205	-0.18472	0.090095	2.05028	0.0403368	1.3943	1	5.87205	0.100639	0.0889409	1.13153	0.257833	0.588661	0.999713	340527	ENSG00000204131	NHSL2	NHS like 2
55356	186.024	188.906	200.647	157.954	164.586	168.633	117.498	146.674	175.897	0.743582	0.858816	1.32819	-0.378605	-0.113474	0.048333	-1.99599	-0.829572	0.338718	167.424	-0.166147	0.125488	-1.32401	0.185501	0.731653	1	167.424	-0.25869	0.126314	2.048	0.0405601	1.3919	1	167.424	0.0925429	0.127006	0.728649	0.466217	0.331412	0.999713	55356	ENSG00000163393	SLC22A15	solute carrier family 22 member 15
8536	708.563	711.067	664.349	710.793	597.996	672.016	1135.81	793.765	771.24	-0.278316	-0.26217	-0.563355	-0.263934	-0.991125	-0.513925	2.4761	0.270969	0.125754	751.733	-0.0530423	0.127178	-0.41707	0.676627	0.169651	1	751.733	0.260314	0.127118	-2.04781	0.0405786	1.3917	1	751.733	-0.313356	0.1272	-2.46349	0.0137594	1.8614	0.999713	8536	ENSG00000134072	CAMK1	calcium/calmodulin dependent protein kinase I
51024	2602.24	2666.04	2539.96	3157.16	2766.26	2719.95	5086.97	2936.35	2836.9	-0.546166	-0.465588	-0.624835	0.154739	-0.338994	-0.397497	2.59227	-0.124153	-0.249774	3034.65	0.0851803	0.137512	0.619441	0.535626	0.271138	1	3034.65	0.281518	0.137512	-2.04722	0.040637	1.39108	1	3034.65	-0.196337	0.137512	-1.42779	0.153353	0.814307	0.999713	51024	ENSG00000214253	FIS1	fission, mitochondrial 1
100506783	123.319	120.677	114.751	140.618	124.963	128.363	207.349	149.55	132.599	-0.523996	-0.61816	-0.829371	0.092547	-0.465393	-0.344239	2.47095	0.410903	-0.193245	138.021	0.0843468	0.133089	0.633764	0.526235	0.278821	1	138.021	0.272218	0.133121	-2.0449	0.0408651	1.38865	1	138.021	-0.187872	0.133222	-1.41022	0.158476	0.800037	0.999713	100506783	NA	HOXD-AS2	HOXD cluster antisense RNA 2
374569	22.9917	27.3844	36.2372	36.5991	15.2394	17.6184	13.8233	12.2228	19.8448	0.060001	0.537843	1.50085	1.54022	-0.783294	-0.52451	-0.937344	-1.11144	-0.282325	22.4401	-0.139207	0.126438	-1.10099	0.270901	0.56719	1	22.4401	-0.256332	0.125399	2.04413	0.0409409	1.38784	1	22.4401	0.117126	0.124622	0.939851	0.347294	0.459303	0.999713	374569	ENSG00000166183	ASPG	asparaginase
84269	817.251	884.192	871.035	1065.23	909.49	1007.6	1824.67	986.454	918.271	-0.698167	-0.480105	-0.522964	0.109613	-0.3977	-0.078091	2.5835	-0.14699	-0.369093	1031.58	0.111361	0.139517	0.798184	0.424764	0.371853	1	1031.58	0.285158	0.139519	-2.04386	0.0409671	1.38756	1	1031.58	-0.173798	0.139518	-1.2457	0.212873	0.671879	0.999713	84269	ENSG00000125611	CHCHD5	coiled-coil-helix-coiled-coil-helix domain containing 5
503640	10.4508	3.249	4.02636	7.70508	1.21916	1.67794	0	0.71899	0.902035	2.0015	-0.022115	0.196313	1.22999	-0.592477	-0.463563	-0.935045	-0.733018	-0.681584	3.3277	-0.0676166	0.0685151	-0.986887	0.323698	0.48986	1	3.3277	-0.13756	0.0673782	2.04161	0.0411907	1.3852	1	3.3277	0.069943	0.0665019	1.05174	0.292917	0.533255	0.999713	503640	NA	ARGFXP2	arginine-fifty homeobox pseudogene 2
100996761	0	5.10557	2.68424	5.77881	64.0056	16.7794	117.498	9.34687	3.60814	-0.626036	-0.498075	-0.558761	-0.481202	0.978136	-0.205493	2.31881	-0.391776	-0.535605	24.9785	0.090029	0.0633651	1.4208	0.155376	0.808617	1	24.9785	0.12913	0.0632812	-2.04058	0.0412926	1.38413	1	24.9785	-0.0391014	0.0632864	-0.617848	0.536675	0.270288	0.999713	100996761	NA	NA	NA
3669	68.9751	96.5417	84.5535	80.9033	92.6558	93.1258	158.968	115.038	95.6157	-1.1379	-0.07498	-0.537225	-0.67797	-0.224816	-0.206691	2.33205	0.638216	-0.110687	98.4863	0.0416907	0.138702	0.300578	0.763736	0.117057	1	98.4863	0.282829	0.138675	-2.03952	0.0413983	1.38302	1	98.4863	-0.241139	0.138748	-1.73796	0.0822185	1.08503	0.999713	3669	ENSG00000172183	ISG20	interferon stimulated exonuclease gene 20
84309	1170.49	1206.31	1140.13	1342.61	1220.37	1219.86	1870.75	1335.88	1272.77	-0.624206	-0.462544	-0.761208	0.152597	-0.399061	-0.401361	2.53613	0.122238	-0.16259	1308.8	0.0756901	0.12361	0.612331	0.540319	0.26735	1	1308.8	0.251938	0.123627	-2.03789	0.0415607	1.38132	1	1308.8	-0.176248	0.123628	-1.42564	0.153973	0.812555	0.999713	84309	ENSG00000168101	NUDT16L1	nudix hydrolase 16 like 1
9931	1295.9	1159.43	1164.96	1175.02	1105.77	1120.87	709.595	1008.02	1096.87	1.24482	0.407817	0.441736	0.503469	0.078726	0.171293	-2.3512	-0.520814	0.024143	1092.94	-0.0646734	0.124968	-0.51752	0.604794	0.218393	1	1092.94	-0.255072	0.125174	2.03773	0.0415766	1.38115	1	1092.94	0.190398	0.125234	1.52034	0.128425	0.89135	0.999713	9931	ENSG00000198265	HELZ	helicase with zinc finger
3357	0	0.928286	1.34212	0	1.21916	0.838972	4.60776	2.15697	6.31424	-0.900126	-0.468119	-0.275528	-0.900126	-0.332753	-0.509684	1.24424	0.103688	2.03841	1.93417	-0.00109099	0.0621762	-0.0175468	0.986	0.0061229	1	1.93417	0.125972	0.0618421	-2.03699	0.0416506	1.38038	1	1.93417	-0.127063	0.0609412	-2.08501	0.0370685	1.43099	NA	3357	ENSG00000135914	HTR2B	5-hydroxytryptamine receptor 2B
51368	1603.15	1844.97	1728.65	1816.47	1915.9	1978.29	2690.93	1928.33	1921.33	-1.08946	-0.299022	-0.679236	-0.392168	-0.067159	0.136785	2.4662	-0.026534	-0.049403	1936.45	0.104639	0.121678	0.859964	0.389809	0.409148	1	1936.45	0.247731	0.121702	-2.03556	0.041795	1.37888	1	1936.45	-0.143092	0.121692	-1.17585	0.239654	0.620416	0.999713	51368	ENSG00000164081	TEX264	testis expressed 264, ER-phagy receptor
51078	1406.67	1497.33	1364.94	1675.85	1537.96	1547.9	1909.92	1605.5	1556.01	-1.00425	-0.436068	-1.26586	0.682909	-0.181354	-0.119063	2.14995	0.24197	-0.068246	1566.9	0.130915	0.100782	1.29899	0.193947	0.712318	1	1566.9	0.205147	0.100902	-2.03314	0.0420387	1.37635	1	1566.9	-0.0742321	0.100864	-0.73596	0.461755	0.335588	0.999713	51078	ENSG00000176946	THAP4	THAP domain containing 4
148223	1630.32	1902.99	1758.18	1785.65	1870.79	1998.43	2822.25	2022.52	1928.55	-0.987507	-0.192136	-0.614552	-0.534403	-0.286043	0.086276	2.48939	0.156541	-0.117565	1968.85	0.0683763	0.125103	0.546559	0.584682	0.233081	1	1968.85	0.254365	0.125111	-2.03311	0.0420414	1.37632	1	1968.85	-0.185989	0.125113	-1.48657	0.137128	0.862874	0.999713	148223	ENSG00000119559	C19orf25	chromosome 19 open reading frame 25
408186	18.8114	20.4223	16.1054	13.4839	9.75324	15.1015	9.21552	9.34687	10.8244	1.21938	1.60172	0.577128	-0.045084	-0.930537	0.338847	-1.05816	-1.02699	-0.676298	13.6738	-0.177815	0.127318	-1.39663	0.162526	0.789078	1	13.6738	-0.255566	0.125933	2.02937	0.0424202	1.37243	1	13.6738	0.0777508	0.124385	0.625081	0.531918	0.274156	0.999713	408186	NA	LOC408186	alpha-2-macroglobulin like 1 pseudogene
11334	1348.15	1391.04	1309.91	1506.34	1420.93	1474.91	1762.47	1473.93	1498.28	-0.895028	-0.566831	-1.18768	0.315575	-0.338101	0.075043	2.27563	0.067521	0.253871	1465.11	0.103458	0.0938441	1.10245	0.270267	0.568207	1	1465.11	0.190709	0.093983	-2.02919	0.0424394	1.37223	1	1465.11	-0.0872507	0.0939699	-0.928496	0.353151	0.45204	0.999713	11334	ENSG00000114383	TUSC2	tumor suppressor 2, mitochondrial calcium regulator
645	714.833	1144.11	995.852	834.075	1159.42	1213.99	1370.81	1280.52	1231.28	-1.81095	0.181603	-0.506564	-1.25747	0.252638	0.505956	1.23384	0.814758	0.58619	1104.99	0.102843	0.135311	0.760048	0.447226	0.349473	1	1104.99	0.27455	0.13532	-2.0289	0.0424686	1.37193	1	1104.99	-0.171707	0.135314	-1.26895	0.20446	0.689391	0.999713	645	ENSG00000090013	BLVRB	biliverdin reductase B
2879	10971.2	13338.5	12399.2	11628.9	13568.6	14145.9	19251.2	14344.6	13447.5	-1.14015	-0.142727	-0.538515	-0.863057	-0.045801	0.197439	2.34847	0.281142	-0.096804	13677.3	0.071089	0.126244	0.563107	0.573362	0.241571	1	13677.3	0.255902	0.126245	-2.02702	0.0426604	1.36997	1	13677.3	-0.184813	0.126245	-1.46392	0.143216	0.844009	0.999713	2879	ENSG00000167468	GPX4	glutathione peroxidase 4
2700	35.5326	36.6673	38.2504	32.7466	26.8214	22.6522	11.5194	26.6026	26.159	0.831836	0.96701	1.15561	0.499927	-0.205951	-0.702635	-2.02891	-0.232017	-0.284865	28.5502	-0.202278	0.137791	-1.46801	0.142102	0.847401	1	28.5502	-0.277782	0.137228	2.02423	0.0429467	1.36707	1	28.5502	0.0755031	0.1366	0.552733	0.580446	0.236238	0.999713	2700	ENSG00000121743	GJA3	gap junction protein alpha 3
80742	0	0.464143	0.67106	0	0.609578	0	23.0388	0	0.902035	-0.376642	-0.315389	-0.288081	-0.376642	-0.296195	-0.376642	2.66383	-0.376642	-0.257599	2.85396	-0.00215862	0.040815	-0.0528878	0.957821	0.0187155	1	2.85396	0.0822882	0.0406648	-2.02358	0.0430138	1.36639	1	2.85396	-0.0844469	0.0405346	-2.08333	0.0372215	1.42921	NA	80742	ENSG00000204576	PRR3	proline rich 3
10398	19578.5	19587.8	19036.6	20705.5	18740.9	19021.2	34761	21668.9	21004.8	-0.393933	-0.392095	-0.501267	-0.170697	-0.559853	-0.504329	2.61344	0.020143	-0.111409	21567.2	0.00418345	0.133336	0.0313752	0.97497	0.0110086	1	21567.2	0.269606	0.133336	-2.02201	0.0431758	1.36476	1	21567.2	-0.265422	0.133337	-1.99062	0.0465228	1.33233	0.999713	10398	ENSG00000101335	MYL9	myosin light chain 9
168850	1086.88	876.766	934.115	1019	895.469	950.555	640.479	804.55	860.541	1.48634	-0.153925	0.29377	0.956403	-0.007917	0.422109	-1.99851	-0.717687	-0.280585	896.484	-0.0102788	0.118635	-0.0866427	0.930955	0.0310711	1	896.484	-0.240622	0.119007	2.02191	0.043186	1.36466	1	896.484	0.230343	0.119073	1.93447	0.0530549	1.27527	0.999713	168850	ENSG00000048405	ZNF800	zinc finger protein 800
80776	163.032	208.864	204.673	271.604	178.606	215.616	359.405	222.168	248.962	-1.15159	-0.367264	-0.438987	0.706393	-0.885068	-0.251729	2.20893	-0.139603	0.318916	230.326	0.100957	0.138747	0.727639	0.466835	0.330837	1	230.326	0.28048	0.138758	-2.02136	0.0432426	1.36409	1	230.326	-0.179522	0.138757	-1.29379	0.195738	0.708325	0.999713	80776	ENSG00000123810	B9D2	B9 domain containing 2
101928000	60.6145	39.4522	46.9742	69.3457	45.1087	50.3383	145.144	66.866	50.514	-0.099742	-0.758726	-0.524495	0.172144	-0.582583	-0.419737	2.53248	0.094928	-0.414268	63.8176	0.0497922	0.130594	0.381274	0.703	0.153045	1	63.8176	0.263613	0.130598	-2.01851	0.0435385	1.36113	1	63.8176	-0.213821	0.130529	-1.63811	0.101398	0.99397	0.999713	101928000	ENSG00000234327	ZNF232-AS1	ZNF232 antisense RNA 1
84262	1667.94	1726.61	1711.87	1781.8	1756.8	1807.98	3124.06	1908.92	1835.64	-0.563603	-0.434784	-0.467147	-0.313608	-0.368494	-0.256114	2.63363	-0.034491	-0.195387	1924.63	0.0416194	0.134488	0.309465	0.756968	0.120923	1	1924.63	0.271433	0.134486	-2.01829	0.043561	1.3609	1	1924.63	-0.229813	0.13449	-1.70878	0.0874922	1.05803	0.999713	84262	ENSG00000157778	PSMG3	proteasome assembly chaperone 3
90410	401.31	413.551	370.425	523.945	418.17	441.299	675.037	439.303	464.548	-0.652983	-0.518713	-0.99174	0.692127	-0.468052	-0.214367	2.34935	-0.236263	0.040636	460.843	0.143707	0.131908	1.08945	0.275955	0.559162	1	460.843	0.26634	0.131967	-2.01823	0.0435676	1.36084	1	460.843	-0.122633	0.131933	-0.92951	0.352625	0.452687	0.999713	90410	ENSG00000109083	IFT20	intraflagellar transport 20
100506581	160.942	173.589	180.515	186.848	169.463	183.735	313.328	187.656	211.076	-0.768767	-0.49417	-0.343806	-0.206305	-0.583772	-0.273901	2.53976	-0.188758	0.319722	196.35	0.036132	0.135071	0.267504	0.789081	0.102878	1	196.35	0.272494	0.135044	-2.01782	0.0436098	1.36042	1	196.35	-0.236362	0.135123	-1.74924	0.0802495	1.09556	0.999713	100506581	ENSG00000260456	C16orf95	chromosome 16 open reading frame 95
205251	265.45	284.52	306.674	339.023	305.398	298.674	564.451	350.148	299.476	-0.772875	-0.560559	-0.3139	0.046263	-0.328104	-0.402972	2.55607	0.170119	-0.394046	334.868	0.0747301	0.138275	0.540446	0.588889	0.229966	1	334.868	0.278911	0.138278	-2.01703	0.0436923	1.3596	1	334.868	-0.20418	0.138282	-1.47655	0.139796	0.854506	0.999713	205251	ENSG00000175701	MTLN	mitoregulin
23461	169.303	190.299	218.094	136.765	151.175	161.922	89.8513	140.922	175.897	0.274026	0.852616	1.61858	-0.62261	-0.22551	0.070626	-1.91542	-0.50806	0.455744	159.359	-0.213335	0.13826	-1.543	0.12283	0.910694	1	159.359	-0.279087	0.138428	2.01612	0.0437876	1.35865	1	159.359	0.0657522	0.138589	0.474441	0.635185	0.1971	0.999713	23461	ENSG00000154265	ABCA5	ATP binding cassette subfamily A member 5
6205	44927.9	41515.7	41027.2	51866.7	44602.8	47080.6	88561.2	46780.3	46318.6	-0.36523	-0.597301	-0.630525	0.106702	-0.387341	-0.21882	2.6024	-0.239239	-0.270645	50297.9	0.0918176	0.139302	0.659128	0.509813	0.292589	1	50297.9	0.280498	0.139302	-2.0136	0.0440514	1.35604	1	50297.9	-0.18868	0.139302	-1.35447	0.175585	0.755512	0.999713	6205	ENSG00000142534	RPS11	ribosomal protein S11
284950	2.09016	5.56972	7.38165	9.63135	8.53409	7.55074	16.1272	10.0659	12.6285	-1.67675	-0.812657	-0.362688	0.195989	-0.076499	-0.320698	1.80913	0.303893	0.940284	8.84213	0.10554	0.112143	0.941115	0.346646	0.460114	1	8.84213	0.224875	0.111697	-2.01327	0.0440867	1.35569	1	8.84213	-0.119335	0.111144	-1.0737	0.282959	0.548277	0.999713	284950	NA	LOC284950	uncharacterized LOC284950
2837	12.5409	1.85657	0.67106	0	0.609578	0.838972	0	0	0.902035	2.63752	-0.019619	-0.31445	-0.481339	-0.32974	-0.272691	-0.481339	-0.481339	-0.257008	1.93546	-0.0913442	0.047925	-1.90598	0.0566528	1.24678	1	1.93546	-0.0953126	0.0473715	2.01202	0.0442176	1.3544	1	1.93546	0.0039684	0.0467865	0.0848194	0.932405	0.0303954	NA	2837	ENSG00000181408	UTS2R	urotensin 2 receptor
65109	930.119	839.635	816.679	1022.85	899.127	818.836	1446.84	1015.21	934.508	-0.201241	-0.66585	-0.783718	0.274899	-0.360376	-0.772644	2.45194	0.235692	-0.178705	969.312	0.0558903	0.131006	0.426624	0.669653	0.17415	1	969.312	0.263297	0.131009	-2.00976	0.0444565	1.35206	1	969.312	-0.207406	0.131016	-1.58306	0.113409	0.945353	0.999713	65109	ENSG00000125351	UPF3B	UPF3B regulator of nonsense mediated mRNA decay
114801	0	6.03386	1.34212	7.70508	1.82873	4.19486	13.8233	7.90889	9.02035	-1.31019	0.061839	-1.00501	0.441855	-0.894359	-0.356329	1.83306	0.488199	0.740932	5.76191	0.0346537	0.0805472	0.430229	0.667029	0.175855	1	5.76191	0.161257	0.0802626	-2.00912	0.0445242	1.3514	1	5.76191	-0.126604	0.0798193	-1.58613	0.11271	0.948036	0.999713	114801	ENSG00000164484	TMEM200A	transmembrane protein 200A
51282	2782	3844.96	3549.23	3014.61	3847.04	4175.56	5637.6	4104.71	3940.99	-1.34621	-0.039881	-0.403315	-1.06034	-0.037321	0.366411	2.16318	0.279341	0.078135	3877.41	0.0733069	0.134739	0.544067	0.586395	0.23181	1	3877.41	0.270432	0.13474	-2.00707	0.0447425	1.34928	1	3877.41	-0.197125	0.13474	-1.46301	0.143465	0.843254	0.999713	51282	ENSG00000171222	SCAND1	SCAN domain containing 1
100873741	4.18031	15.3167	18.1186	3.85254	6.09578	6.71177	0	5.75192	8.11831	-0.594427	1.35747	1.84856	-0.651877	-0.258701	-0.150734	-1.32712	-0.318969	0.095793	7.57177	-0.17771	0.0944773	-1.88097	0.0599753	1.22203	1	7.57177	-0.187787	0.0935949	2.00638	0.0448157	1.34857	1	7.57177	0.0100774	0.0924269	0.10903	0.913178	0.0394444	0.999713	100873741	ENSG00000206712	RNU6-26P	RNA, U6 small nuclear 26, pseudogene
6633	7325.99	6737.5	6703.21	8404.31	7350.29	7570.04	14758.7	7590.37	7513.95	-0.355895	-0.590918	-0.604611	0.074747	-0.346193	-0.258431	2.61244	-0.250311	-0.280832	8217.15	0.0872006	0.139627	0.624524	0.532284	0.273857	1	8217.15	0.279894	0.139627	-2.00458	0.045008	1.34671	1	8217.15	-0.192694	0.139627	-1.38006	0.167569	0.775806	0.999713	6633	ENSG00000125743	SNRPD2	small nuclear ribonucleoprotein D2 polypeptide
199223	125.409	105.825	106.698	84.7559	104.238	85.5751	73.7242	92.7497	79.3791	1.82867	0.636328	0.68953	-0.646365	0.539719	-0.596489	-1.31799	-0.159691	-0.973712	95.3727	-0.172616	0.132878	-1.29906	0.193922	0.712372	1	95.3727	-0.26774	0.133636	2.0035	0.0451237	1.3456	1	95.3727	0.0951242	0.134324	0.708171	0.478839	0.319811	0.999713	199223	ENSG00000168026	TTC21A	tetratricopeptide repeat domain 21A
10071	14.6311	25.5279	28.8556	19.2627	25.6023	35.2368	85.2436	29.4786	31.5712	-0.882138	-0.353754	-0.192395	-0.657551	-0.350147	0.117031	2.54185	-0.162185	-0.060713	32.8233	0.0424524	0.12051	0.352273	0.724633	0.139882	1	32.8233	0.241066	0.120489	-2.00072	0.0454223	1.34273	1	32.8233	-0.198613	0.12033	-1.65057	0.0988272	1.00512	0.999713	10071	ENSG00000205277	MUC12	mucin 12, cell surface associated
9021	1285.45	912.969	841.509	1760.61	978.372	1018.51	626.656	749.906	679.232	0.85523	-0.200436	-0.402968	2.20193	-0.015073	0.09869	-1.0119	-0.662586	-0.862889	983.69	0.164573	0.13981	1.17712	0.239149	0.621331	1	983.69	-0.279743	0.139825	2.00066	0.0454289	1.34267	1	983.69	0.444316	0.139823	3.17769	0.00148454	2.82841	0.624963	9021	ENSG00000184557	SOCS3	suppressor of cytokine signaling 3
255275	25.0819	32.49	24.1581	28.894	29.8693	20.1353	9.21552	22.2887	8.11831	0.328962	1.18957	0.221654	0.771824	0.885119	-0.245678	-1.51423	0.004478	-1.64169	22.2501	-0.0263566	0.126279	-0.208717	0.834669	0.0784857	1	22.2501	-0.249894	0.124931	2.00025	0.0454733	1.34224	1	22.2501	0.223537	0.124471	1.79589	0.0725117	1.13959	0.999713	255275	ENSG00000185105	MYADML2	myeloid associated differentiation marker like 2
55287	8.36062	8.81872	6.7106	5.77881	3.65747	10.9066	13.8233	16.5368	17.1387	-0.384313	-0.288203	-0.730494	-0.925987	-1.37105	0.149849	0.761774	1.33107	1.45735	10.1924	-0.0338667	0.112622	-0.300713	0.763634	0.117115	1	10.1924	0.225846	0.112935	-1.99979	0.0455229	1.34177	1	10.1924	-0.259713	0.111829	-2.32241	0.0202111	1.69441	0.999713	55287	ENSG00000088726	TMEM40	transmembrane protein 40
402483	1454.75	1431.88	1426	1431.22	994.831	1290.34	866.259	1129.53	1289.01	0.921086	0.814526	0.787126	0.811437	-1.22214	0.154933	-1.82128	-0.594422	0.148733	1257.09	-0.148054	0.130982	-1.13034	0.258334	0.587819	1	1257.09	-0.262029	0.131079	1.99902	0.0456065	1.34097	1	1257.09	0.113974	0.131132	0.869156	0.384762	0.414808	0.999713	402483	NA	LINC01000	long intergenic non-protein coding RNA 1000
4833	1193.48	1562.77	1520.62	1194.29	1468.47	1477.43	1985.95	1734.2	1651.63	-1.35717	0.122955	-0.045978	-1.35393	-0.254991	-0.219093	1.81905	0.810066	0.479093	1532.09	-0.0359742	0.121263	-0.296661	0.766725	0.11536	1	1532.09	0.242232	0.121237	-1.998	0.0457164	1.33993	1	1532.09	-0.278206	0.121284	-2.29385	0.0217994	1.66156	0.999713	4833	ENSG00000103202	NME4	NME/NM23 nucleoside diphosphate kinase 4
64112	6.27047	95.1493	12.7501	5.77881	8.53409	9.22869	11.5194	19.4127	13.5305	-0.491966	2.63774	-0.263797	-0.509279	-0.412257	-0.387798	-0.307135	-0.029186	-0.236317	20.2416	-0.222922	0.0841631	-2.64869	0.00808033	2.09257	1	20.2416	-0.167639	0.0839511	1.99687	0.0458395	1.33876	1	20.2416	-0.055283	0.0835852	-0.661397	0.508358	0.293831	0.999713	64112	ENSG00000165943	MOAP1	modulator of apoptosis 1
9562	999.094	1089.81	1034.77	1028.63	1102.12	1073.04	1223.36	1171.23	1164.53	-1.32848	-0.116282	-0.851694	-0.933819	0.048195	-0.340286	1.66837	0.971811	0.882182	1098.51	0.0317691	0.0817562	0.388584	0.697584	0.156404	1	1098.51	0.163367	0.0819074	-1.99453	0.0460945	1.33635	1	1098.51	-0.131597	0.082056	-1.60375	0.108769	0.963495	0.999713	9562	ENSG00000107789	MINPP1	multiple inositol-polyphosphate phosphatase 1
5881	1479.83	1893.7	1723.28	1670.08	1917.12	1996.75	2695.54	1984.41	1893.37	-1.29817	-0.069518	-0.575448	-0.733396	2e-06	0.2364	2.31087	0.199765	-0.070505	1917.12	0.0913289	0.127797	0.714641	0.474831	0.323461	1	1917.12	0.254509	0.127809	-1.99132	0.0464455	1.33306	1	1917.12	-0.16318	0.127805	-1.27679	0.201675	0.695347	0.999713	5881	ENSG00000169750	RAC3	Rac family small GTPase 3
10683	158.852	161.986	177.16	208.037	212.133	190.447	283.377	190.532	193.937	-1.04012	-0.955517	-0.54593	0.287545	0.398105	-0.187279	2.3212	-0.184964	-0.093047	197.385	0.194039	0.130821	1.48324	0.138011	0.860085	1	197.385	0.260798	0.131045	-1.99014	0.046576	1.33184	1	197.385	-0.0667589	0.13094	-0.509844	0.610161	0.214556	0.999713	10683	ENSG00000090932	DLL3	delta like canonical Notch ligand 3
84270	633.317	695.286	628.112	612.554	671.145	659.432	1110.47	777.228	682.84	-0.553677	-0.152917	-0.58734	-0.687955	-0.309041	-0.384792	2.53212	0.377008	-0.233405	718.932	-0.00642046	0.130904	-0.0490471	0.960882	0.01733	1	718.932	0.260305	0.130879	-1.98889	0.0467134	1.33056	1	718.932	-0.266725	0.130921	-2.0373	0.04162	1.3807	0.999713	84270	ENSG00000165233	CARD19	caspase recruitment domain family member 19
51659	2169.58	2126.24	2042.71	2263.37	2326.76	2303.82	3702.34	2371.95	2259.6	-0.452744	-0.539311	-0.706152	-0.265427	-0.138818	-0.184639	2.60861	-0.048561	-0.272956	2396.26	0.0805008	0.131814	0.610717	0.541387	0.266492	1	2396.26	0.262155	0.131818	-1.98876	0.0467275	1.33043	1	2396.26	-0.181654	0.131817	-1.37808	0.168178	0.77423	0.999713	51659	ENSG00000131153	GINS2	GINS complex subunit 2
9274	1272.9	1376.18	1261.59	1448.55	1364.84	1516.02	2709.36	1473.21	1378.31	-0.580241	-0.350228	-0.605435	-0.189053	-0.375483	-0.038798	2.61888	-0.134143	-0.345495	1533.44	0.0784711	0.139282	0.563397	0.573165	0.241721	1	1533.44	0.276982	0.139283	-1.98863	0.0467419	1.33029	1	1533.44	-0.198511	0.139283	-1.42524	0.154088	0.812232	0.999713	9274	ENSG00000099385	BCL7C	BAF chromatin remodeling complex subunit BCL7C
80764	754.546	876.302	789.166	793.623	829.635	898.539	1223.36	905.927	907.447	-0.953308	-0.07371	-0.703204	-0.671005	-0.410844	0.086933	2.43354	0.14031	0.151291	886.505	0.0434992	0.120237	0.36178	0.717517	0.144168	1	886.505	0.239012	0.120251	-1.98762	0.0468543	1.32925	1	886.505	-0.195513	0.120281	-1.62547	0.104063	0.982703	0.999713	80764	ENSG00000184436	THAP7	THAP domain containing 7
43	41.8031	43.1653	61.0664	42.3779	46.3279	52.8552	39.166	31.6355	29.7671	-0.136501	0.003696	1.84608	-0.07734	0.32919	1.00098	-0.407915	-1.18295	-1.37524	43.1294	-0.0287467	0.13992	-0.20545	0.83722	0.0771602	1	43.1294	-0.277766	0.13978	1.98716	0.0469043	1.32879	1	43.1294	0.249019	0.13973	1.78215	0.0747251	1.12653	0.999713	43	ENSG00000087085	ACHE	acetylcholinesterase (Cartwright blood group)
23261	1822.62	1809.23	1977.61	2030.29	2010.39	2005.98	2743.92	2067.1	2044.01	-0.85492	-0.903788	-0.289068	-0.096764	-0.169418	-0.185503	2.50852	0.03761	-0.046665	2056.79	0.0851263	0.113474	0.750182	0.453145	0.343763	1	2056.79	0.225523	0.113507	-1.98686	0.0469381	1.32847	1	2056.79	-0.140396	0.113503	-1.23694	0.21611	0.665324	0.999713	23261	ENSG00000171735	CAMTA1	calmodulin binding transcription activator 1
57407	0	0.928286	8.05271	3.85254	1.82873	2.51691	2.30388	15.8178	14.4326	-0.935367	-0.778237	0.427705	-0.283253	-0.62582	-0.509332	-0.545392	1.74209	1.50761	5.52593	-0.0102045	0.0702649	-0.14523	0.88453	0.0532876	1	5.52593	0.139273	0.070121	-1.98618	0.0470138	1.32777	1	5.52593	-0.149477	0.0697797	-2.14213	0.032183	1.49237	0.999713	57407	ENSG00000153406	NMRAL1	NmrA like redox sensor 1
757	6.27047	5.10557	6.7106	1.92627	6.09578	4.19486	6.91164	20.8507	9.92238	-0.236234	-0.450591	-0.155244	-1.03563	-0.26838	-0.618175	-0.118249	2.44673	0.435769	7.55425	-0.0437548	0.099759	-0.438606	0.660947	0.179833	1	7.55425	0.198437	0.0999637	-1.98509	0.047134	1.32667	1	7.55425	-0.242192	0.0989317	-2.44807	0.0143622	1.84278	0.999713	757	ENSG00000142188	TMEM50B	transmembrane protein 50B
84326	1151.68	1471.8	1386.41	1485.15	1533.7	1641.03	2071.19	1536.48	1495.57	-1.553	-0.240077	-0.590283	-0.185298	0.013794	0.453994	2.21822	0.025212	-0.142563	1530.33	0.15504	0.124531	1.24499	0.213134	0.671348	1	1530.33	0.247181	0.124574	-1.98422	0.0472317	1.32577	1	1530.33	-0.0921413	0.124546	-0.739814	0.459413	0.337797	0.999713	84326	ENSG00000130731	METTL26	methyltransferase like 26
10577	1734.83	1959.15	2015.86	1962.87	2034.77	1935.51	3536.46	2098.73	2091.82	-0.787162	-0.364118	-0.257159	-0.357101	-0.221502	-0.408702	2.61053	-0.100877	-0.113913	2152.22	0.0333556	0.135835	0.24556	0.806023	0.0936525	1	2152.22	0.269407	0.135834	-1.98336	0.0473275	1.32489	1	2152.22	-0.236051	0.135837	-1.73775	0.0822542	1.08484	0.999713	10577	ENSG00000119655	NPC2	NPC intracellular cholesterol transporter 2
646962	98.2373	116.5	136.225	192.627	146.299	156.888	237.3	146.674	136.207	-1.29826	-0.856299	-0.378948	0.985982	-0.135168	0.121088	2.06707	-0.126086	-0.379379	151.884	0.249748	0.139488	1.79047	0.0733786	1.13443	1	151.884	0.276681	0.139538	-1.98284	0.0473856	1.32435	1	151.884	-0.0269327	0.1395	-0.193066	0.846908	0.072164	0.999713	646962	ENSG00000196196	HRCT1	histidine rich carboxyl terminus 1
143689	20.9016	6.498	6.7106	7.70508	4.26704	2.51691	4.60776	1.43798	4.51017	2.49968	-0.013047	0.024041	0.19753	-0.402242	-0.707555	-0.342803	-0.895777	-0.359827	6.57279	-0.142305	0.0875494	-1.62543	0.104071	0.982671	1	6.57279	-0.171543	0.0865208	1.98267	0.0474038	1.32419	1	6.57279	0.0292371	0.0853571	0.342527	0.731954	0.135516	0.999713	143689	ENSG00000134627	PIWIL4	piwi like RNA-mediated gene silencing 4
152217	925.939	958.919	850.903	843.706	936.921	1023.55	1204.93	1062.67	1012.99	-0.481944	-0.18824	-1.15016	-1.21426	-0.384146	0.387276	2.00257	0.735667	0.293234	980.057	0.0331353	0.106775	0.310329	0.756311	0.1213	1	980.057	0.211738	0.106814	-1.98231	0.0474451	1.32381	1	980.057	-0.178603	0.106878	-1.67108	0.0947049	1.02363	0.999713	152217	ENSG00000270170	NCBP2AS2	NCBP2 antisense 2 (head to head)
3685	6354.07	5237.85	5061.13	5564.99	4787.62	4720.05	3806.01	4357.8	5128.97	1.86793	0.325776	0.081617	0.777747	-0.296259	-0.389611	-1.65244	-0.890101	0.175343	5002.06	-0.107597	0.121658	-0.884423	0.376468	0.424272	1	5002.06	-0.241158	0.121706	1.98148	0.0475379	1.32296	1	5002.06	0.133561	0.121726	1.09722	0.272544	0.564563	0.999713	3685	ENSG00000138448	ITGAV	integrin subunit alpha V
23065	4803.18	4622.86	4636.35	4790.63	4913.2	4599.24	3810.62	4384.4	4212.5	0.790261	0.26801	0.30707	0.753929	1.10892	0.199591	-2.08455	-0.422673	-0.920549	4530.33	0.0228552	0.0810986	0.28182	0.778082	0.108975	1	4530.33	-0.161	0.0813098	1.98007	0.0476952	1.32153	1	4530.33	0.183855	0.081334	2.26049	0.0237908	1.62359	0.999713	23065	ENSG00000127463	EMC1	ER membrane protein complex subunit 1
1101	60.6145	87.723	87.9088	48.1567	59.7386	56.2111	23.0388	51.7673	70.3587	7.2e-05	1.34703	1.35626	-0.618925	-0.04345	-0.218723	-1.86698	-0.439527	0.484239	60.6131	-0.225303	0.137328	-1.64062	0.100876	0.996211	1	60.6131	-0.271254	0.13706	1.97909	0.047806	1.32052	1	60.6131	0.0459516	0.136761	0.336	0.736871	0.132609	0.999713	1101	ENSG00000136457	CHAD	chondroadherin
2512	60039.7	71173.5	69040.6	64845.9	74303.8	76255.8	108545	75377.4	73573.6	-1.07536	-0.263933	-0.419379	-0.725083	-0.035799	0.106458	2.45967	0.042444	-0.089021	74795.1	0.073012	0.128416	0.568558	0.569656	0.244387	1	74795.1	0.253667	0.128416	-1.97535	0.0482283	1.3167	1	74795.1	-0.180655	0.128416	-1.40679	0.159488	0.797271	0.999713	2512	ENSG00000087086	FTL	ferritin light chain
27146	79.4259	67.3007	68.4481	90.5347	62.1769	54.5331	27.6466	55.3622	50.514	0.979481	0.306772	0.370427	1.5958	0.022501	-0.401578	-1.89326	-0.355582	-0.624565	61.7714	-0.038511	0.139778	-0.275515	0.78292	0.106282	1	61.7714	-0.275636	0.139589	1.97462	0.048311	1.31595	1	61.7714	0.237125	0.139528	1.69948	0.089229	1.04949	0.999713	27146	ENSG00000047662	FAM184B	family with sequence similarity 184 member B
1019	7792.1	7752.12	7312.54	8533.37	8021.43	8289.04	11874.2	8650.17	8052.47	-0.510132	-0.539987	-0.868228	0.043388	-0.338887	-0.139061	2.53802	0.130597	-0.315713	8475.27	0.0894397	0.121692	0.734969	0.462358	0.335021	1	8475.27	0.240092	0.121697	-1.97287	0.04851	1.31417	1	8475.27	-0.150653	0.121695	-1.23795	0.215734	0.666081	0.999713	1019	ENSG00000135446	CDK4	cyclin dependent kinase 4
91860	280.081	196.797	193.936	206.111	155.442	187.091	138.233	176.871	170.485	2.25971	0.183184	0.111865	0.415416	-0.847906	-0.058816	-1.27699	-0.313611	-0.472856	189.45	-0.177448	0.134989	-1.31454	0.188665	0.724308	1	189.45	-0.266876	0.13532	1.97218	0.0485887	1.31346	1	189.45	0.089428	0.135583	0.659583	0.509521	0.292838	0.999713	91860	ENSG00000129007	CALML4	calmodulin like 4
6451	1235.28	1220.23	1217.3	1329.13	1261.83	1282.79	1437.62	1355.3	1330.5	-0.839004	-1.04471	-1.08476	0.443714	-0.476188	-0.189668	1.92669	0.801415	0.462513	1296.66	0.0691318	0.0760201	0.909389	0.363145	0.43992	1	1296.66	0.150373	0.0762612	-1.97181	0.0486312	1.31309	1	1296.66	-0.0812409	0.0763398	-1.0642	0.287238	0.541758	0.999713	6451	ENSG00000131171	SH3BGRL	SH3 domain binding glutamate rich protein like
6150	514.178	459.037	389.886	627.964	474.251	516.806	1283.26	539.961	435.683	-0.251077	-0.4542	-0.708936	0.168079	-0.398156	-0.241395	2.58202	-0.156099	-0.540232	582.337	0.0852469	0.134753	0.632618	0.526983	0.278203	1	582.337	0.265644	0.134748	-1.97142	0.0486764	1.31268	1	582.337	-0.180397	0.13475	-1.33876	0.18065	0.743163	0.999713	6150	ENSG00000214026	MRPL23	mitochondrial ribosomal protein L23
146279	18.8114	17.1733	16.7765	15.4102	10.3628	11.7456	9.21552	7.1899	11.7265	1.40669	0.999175	0.900462	0.560558	-0.695074	-0.351077	-0.980488	-1.4844	-0.355841	13.1568	-0.165267	0.126347	-1.30804	0.190858	0.719289	1	13.1568	-0.246041	0.124892	1.97002	0.0488362	1.31126	1	13.1568	0.0807732	0.123322	0.654977	0.512482	0.290321	0.999713	146279	ENSG00000153060	TEKT5	tektin 5
706	3549.08	3561.37	3166.06	3808.24	3503.85	3743.49	7059.09	3843	3605.43	-0.369759	-0.35927	-0.696769	-0.148506	-0.408376	-0.203782	2.62694	-0.118825	-0.32165	3982.18	0.0566903	0.139236	0.407153	0.683896	0.16501	1	3982.18	0.274204	0.139236	-1.96935	0.0489131	1.31058	1	3982.18	-0.217514	0.139236	-1.56219	0.118242	0.927227	0.999713	706	ENSG00000100300	TSPO	translocator protein
10082	1766.18	1500.11	1513.91	1631.55	1510.53	1441.35	1174.98	1325.82	1464	1.69745	0.114095	0.196218	0.89628	0.176121	-0.235562	-1.82072	-0.923104	-0.100778	1480.94	-0.0480067	0.108131	-0.443967	0.657066	0.182391	1	1480.94	-0.213365	0.108423	1.96789	0.0490806	1.30909	1	1480.94	0.165358	0.108506	1.52396	0.12752	0.894422	0.999713	10082	ENSG00000183098	GPC6	glypican 6
100507410	4.18031	6.96214	8.72377	3.85254	1.21916	4.19486	0	2.87596	2.7061	0.120344	1.15646	1.8126	-0.001738	-0.982565	0.125762	-1.43665	-0.365474	-0.428737	3.8572	-0.138951	0.0828389	-1.67736	0.0934725	1.02932	1	3.8572	-0.160691	0.0816621	1.96775	0.0490966	1.30895	1	3.8572	0.0217401	0.0801818	0.271136	0.786287	0.104419	0.999713	100507410	NA	C1QTNF1-AS1	C1QTNF1 antisense RNA 1
25988	687.661	688.788	707.297	797.476	724.788	781.082	937.679	762.848	778.456	-0.971157	-0.956608	-0.717698	0.446341	-0.491922	0.234737	2.25611	-0.000635	0.200835	762.897	0.118308	0.102097	1.15878	0.246547	0.608101	1	762.897	0.201206	0.102307	-1.96669	0.049219	1.30787	1	762.897	-0.082898	0.102285	-0.810459	0.417676	0.37916	0.999713	25988	ENSG00000172273	HINFP	histone H4 transcription factor
85359	1939.66	2166.62	1931.31	2259.51	2220.69	2386.04	3490.38	2325.93	2117.08	-0.803502	-0.317965	-0.821376	-0.119231	-0.202287	0.151441	2.51402	0.022859	-0.423957	2315.25	0.122108	0.132072	0.924554	0.355198	0.449529	1	2315.25	0.259583	0.132082	-1.96531	0.0493783	1.30646	1	2315.25	-0.137475	0.132076	-1.04088	0.297929	0.525887	0.999713	85359	ENSG00000128185	DGCR6L	DiGeorge syndrome critical region gene 6 like
54756	129.59	160.129	184.541	119.429	151.175	148.498	92.1552	112.162	142.522	-0.296256	0.805693	1.68654	-0.662888	0.482607	0.386004	-1.64698	-0.925075	0.170358	137.8	-0.113924	0.136535	-0.834394	0.404059	0.393555	1	137.8	-0.269006	0.13693	1.96455	0.0494667	1.30569	1	137.8	0.155082	0.137139	1.13084	0.258124	0.588171	0.999713	54756	ENSG00000144730	IL17RD	interleukin 17 receptor D
6141	23037.7	23220.6	23409.2	26305.1	25030.5	26534.2	42331.5	25413.4	25116.3	-0.612395	-0.581899	-0.550451	-0.067655	-0.280163	-0.029474	2.60422	-0.216321	-0.265861	26710.9	0.101238	0.134555	0.75239	0.451816	0.345038	1	26710.9	0.264293	0.134556	-1.96419	0.0495083	1.30532	1	26710.9	-0.163055	0.134556	-1.2118	0.225588	0.646684	0.999713	6141	ENSG00000063177	RPL18	ribosomal protein L18
256356	907.127	721.742	763.666	841.78	710.158	701.38	578.274	652.124	699.077	1.80739	-0.090604	0.338613	1.13836	-0.209208	-0.299074	-1.55945	-0.803369	-0.322655	730.592	-0.0656763	0.116426	-0.564103	0.572684	0.242085	1	730.592	-0.229443	0.116849	1.96359	0.0495773	1.30472	1	730.592	0.163767	0.116994	1.3998	0.161575	0.791627	0.999713	256356	ENSG00000175066	GK5	glycerol kinase 5
284611	349.056	316.081	308.016	287.014	276.139	266.793	228.084	277.53	282.337	1.79965	0.829387	0.592076	-0.025903	-0.345911	-0.620904	-1.75989	-0.30497	-0.16353	287.895	-0.179972	0.110907	-1.62273	0.104648	0.980271	1	287.895	-0.219306	0.111698	1.96338	0.049602	1.3045	1	287.895	0.0393337	0.112541	0.349506	0.72671	0.138639	0.999713	284611	ENSG00000162636	FAM102B	family with sequence similarity 102 member B
4208	129.59	136.922	120.791	127.134	131.669	123.329	94.4591	110.724	95.6157	0.692776	1.16864	0.121744	0.533397	0.827707	0.286461	-1.58712	-0.531539	-1.51206	118.915	-0.0153123	0.124728	-0.122766	0.902292	0.0446527	1	118.915	-0.247991	0.126372	1.96239	0.0497172	1.30349	1	118.915	0.232678	0.126937	1.83302	0.0667995	1.17523	0.999713	4208	ENSG00000081189	MEF2C	myocyte enhancer factor 2C
65986	647.948	527.731	528.124	560.544	546.181	534.425	384.748	434.989	529.494	1.69209	0.082407	0.087673	0.521776	0.32946	0.172042	-1.83209	-1.15938	0.106025	521.576	-0.034686	0.12051	-0.287826	0.77348	0.111551	1	521.576	-0.237416	0.121043	1.96143	0.0498294	1.30251	1	521.576	0.20273	0.121181	1.67296	0.0943353	1.02533	0.999713	65986	ENSG00000205189	ZBTB10	zinc finger and BTB domain containing 10
11142	1308.44	1444.88	1376.34	1531.38	1515.41	1508.47	2393.73	1588.97	1440.55	-0.806743	-0.38198	-0.595339	-0.112667	-0.162399	-0.184001	2.57198	0.0666	-0.395452	1567.57	0.0928614	0.131916	0.703941	0.481469	0.317431	1	1567.57	0.258631	0.131927	-1.96041	0.0499475	1.30149	1	1567.57	-0.165769	0.131923	-1.25656	0.208912	0.680038	0.999713	11142	ENSG00000168734	PKIG	cAMP-dependent protein kinase inhibitor gamma
8717	388.769	532.836	510.005	443.042	508.997	515.967	769.496	563.688	551.143	-1.36546	0.012306	-0.206034	-0.846425	-0.215673	-0.149015	2.27556	0.307352	0.187383	531.549	0.0203208	0.13075	0.155417	0.876493	0.0572517	1	531.549	0.256293	0.130736	-1.96039	0.0499504	1.30146	1	531.549	-0.235973	0.130779	-1.80437	0.0711737	1.14768	0.999713	8717	ENSG00000102871	TRADD	TNFRSF1A associated via death domain
100505678	261.269	222.324	240.91	171.438	164.586	208.904	78.3319	175.433	213.782	1.26694	0.544226	0.889131	-0.400092	-0.527248	0.295176	-2.12789	-0.325946	0.385705	192.998	-0.188921	0.139321	-1.35601	0.175095	0.756727	1	192.998	-0.27275	0.139257	1.95861	0.050158	1.29966	1	192.998	0.0838285	0.139207	0.602185	0.547051	0.261972	0.999713	100505678	ENSG00000246859	STARD4-AS1	STARD4 antisense RNA 1
587	2255.28	2721.73	2569.49	2723.75	2808.32	2943.11	4218.41	2901.12	2683.55	-1.12723	-0.271068	-0.550513	-0.267377	-0.112136	0.135263	2.47602	0.058194	-0.341148	2869.42	0.112847	0.130286	0.866147	0.386409	0.412952	1	2869.42	0.255122	0.130296	-1.95802	0.0502278	1.29906	1	2869.42	-0.142275	0.130291	-1.09198	0.274842	0.560917	0.999713	587	ENSG00000105552	BCAT2	branched chain amino acid transaminase 2
10459	3360.97	3493.14	3342.55	3891.06	3606.87	3641.14	5577.69	3806.33	3632.49	-0.665711	-0.472734	-0.692609	0.108261	-0.306681	-0.25665	2.57085	-0.015455	-0.269268	3816.92	0.0896731	0.127024	0.705953	0.480217	0.318562	1	3816.92	0.248599	0.127031	-1.95699	0.0503488	1.29801	1	3816.92	-0.158926	0.127029	-1.2511	0.210898	0.675927	0.999713	10459	ENSG00000116670	MAD2L2	mitotic arrest deficient 2 like 2
102031319	2.09016	14.8526	4.69742	0	4.26704	4.19486	0	2.87596	1.80407	-0.396866	2.45741	0.18624	-0.864323	0.089988	0.073844	-0.864323	-0.221123	-0.460849	3.86468	-0.105855	0.0695523	-1.52195	0.128023	0.892713	1	3.86468	-0.134486	0.0688089	1.95449	0.0506437	1.29547	1	3.86468	0.0286313	0.0681124	0.420354	0.674227	0.171194	0.999713	102031319	ENSG00000229327	LOC102031319	uncharacterized LOC102031319
338811	6.27047	3.249	4.69742	5.77881	3.65747	7.55074	20.7349	7.90889	8.11831	-0.243863	-0.818916	-0.54325	-0.337437	-0.741176	-0.000197	2.50905	0.067965	0.107824	7.55178	0.03928	0.098103	0.400396	0.688865	0.161866	1	7.55178	0.191082	0.0978584	-1.95264	0.0508628	1.2936	1	7.55178	-0.151802	0.0971345	-1.5628	0.1181	0.927751	0.999713	338811	ENSG00000198673	TAFA2	TAFA chemokine like family member 2
375757	566.432	531.908	472.426	616.406	554.106	539.459	1057.48	565.845	589.029	-0.254751	-0.455041	-0.800124	0.035173	-0.32626	-0.411236	2.59405	-0.258157	-0.123657	610.344	0.0669134	0.139061	0.481181	0.630388	0.200392	1	610.344	0.271284	0.139062	-1.95081	0.0510798	1.29175	1	610.344	-0.20437	0.139063	-1.46962	0.141665	0.848739	0.999713	375757	ENSG00000175854	SWI5	SWI5 homologous recombination repair protein
83650	2.09016	3.249	4.02636	3.85254	3.04789	1.67794	20.7349	2.87596	9.02035	-0.582725	-0.391388	-0.263038	-0.291737	-0.424594	-0.650786	2.49573	-0.452981	0.561523	5.61946	-0.0126484	0.0814588	-0.155274	0.876605	0.0571958	1	5.61946	0.158621	0.0813327	-1.95028	0.0511429	1.29121	1	5.61946	-0.17127	0.0806105	-2.12466	0.0336151	1.47347	0.999713	83650	ENSG00000177710	SLC35G5	solute carrier family 35 member G5
55366	928.029	909.256	988.471	968.914	966.79	881.759	647.39	826.838	856.031	0.40229	0.222849	0.980026	0.793089	0.77279	-0.039983	-2.28021	-0.564947	-0.285905	885.942	-0.004693	0.110224	-0.042577	0.966039	0.0150055	1	885.942	-0.215873	0.110716	1.94978	0.051202	1.29071	1	885.942	0.21118	0.110807	1.90583	0.0566728	1.24663	0.999713	55366	ENSG00000205213	LGR4	leucine rich repeat containing G protein-coupled receptor 4
400684	10.4508	18.5657	19.4607	21.189	29.8693	26.0081	48.3815	31.6355	18.0407	-1.31263	-0.572598	-0.490978	-0.333373	0.458225	0.106107	2.14643	0.619297	-0.620477	24.8446	0.173313	0.127789	1.35624	0.175021	0.756909	1	24.8446	0.248338	0.127434	-1.94876	0.0513246	1.28967	1	24.8446	-0.0750244	0.127474	-0.588544	0.556167	0.254795	0.999713	400684	ENSG00000267213	LOC400684	uncharacterized LOC400684
10392	296.802	278.022	249.634	206.111	244.441	264.276	198.134	230.796	225.509	1.63308	1.055	0.18121	-1.15848	0.021348	0.631901	-1.40402	-0.398654	-0.561393	243.747	-0.138658	0.119394	-1.16135	0.2455	0.609949	1	243.747	-0.234183	0.120209	1.94813	0.0513999	1.28904	1	243.747	0.0955252	0.120806	0.790732	0.4291	0.367441	0.999713	10392	ENSG00000106100	NOD1	nucleotide binding oligomerization domain containing 1
8045	489.096	772.798	878.417	589.439	607.749	889.31	1550.51	579.506	1365.68	-0.997568	-0.230515	0.05505	-0.72627	-0.676764	0.084501	1.87221	-0.753125	1.37248	858.056	-0.012909	0.134423	-0.0960333	0.923494	0.0345659	1	858.056	0.261679	0.134428	-1.94661	0.051581	1.28751	1	858.056	-0.274588	0.13442	-2.04275	0.0410767	1.3864	0.999713	8045	ENSG00000099849	RASSF7	Ras association domain family member 7
91368	1364.87	1276.86	1274.34	1442.78	1406.91	1411.15	1893.79	1478.24	1382.82	-0.390273	-0.867415	-0.881052	0.032063	-0.162401	-0.139387	2.4771	0.224337	-0.292974	1436.86	0.0977189	0.112698	0.867087	0.385894	0.413532	1	1436.86	0.219492	0.112757	-1.94659	0.0515843	1.28748	1	1436.86	-0.121773	0.112747	-1.08006	0.280117	0.552661	0.999713	91368	ENSG00000237190	CDKN2AIPNL	CDKN2A interacting protein N-terminal like
101929705	20.9016	17.6374	16.7765	17.3364	18.8969	19.2963	55.2931	21.5697	26.159	-0.235194	-0.503486	-0.57425	-0.528227	-0.399965	-0.367133	2.59159	-0.180277	0.196938	23.763	0.0138913	0.128083	0.108455	0.913635	0.0392273	1	23.763	0.249507	0.128184	-1.94647	0.0515984	1.28736	1	23.763	-0.235616	0.127743	-1.84446	0.0651165	1.18631	0.999713	101929705	ENSG00000237686	LOC101929705	uncharacterized LOC101929705
11316	5787.64	7061.47	6284.47	6270.01	7204.6	7446.71	9280.03	7274.74	7087.29	-1.2908	-0.015981	-0.793585	-0.808061	0.127257	0.369559	2.20431	0.197452	0.009856	7077.44	0.0978293	0.119063	0.821657	0.411272	0.38587	1	7077.44	0.231645	0.119072	-1.94542	0.0517246	1.2863	1	7077.44	-0.133816	0.119069	-1.12385	0.261077	0.583231	0.999713	11316	ENSG00000105669	COPE	COPI coat complex subunit epsilon
64925	1137.04	1142.26	1063.63	1151.91	1171.61	1215.67	1665.71	1236.66	1208.73	-0.48399	-0.454113	-0.90487	-0.398772	-0.285841	-0.03324	2.54676	0.087108	-0.073044	1221.47	0.064589	0.116681	0.553551	0.579886	0.236657	1	1221.47	0.226724	0.116715	-1.94254	0.0520717	1.2834	1	1221.47	-0.162135	0.116726	-1.38903	0.164825	0.782977	0.999713	64925	ENSG00000177352	CCDC71	coiled-coil domain containing 71
1807	12.5409	1.39243	1.34212	0	1.82873	0.838972	0	0	0.902035	2.62806	-0.176466	-0.189122	-0.526746	-0.066709	-0.315694	-0.526746	-0.526746	-0.29983	2.09391	-0.0802212	0.0504001	-1.59169	0.111455	0.952901	1	2.09391	-0.0966864	0.0497869	1.94201	0.0521364	1.28286	1	2.09391	0.0164652	0.0492029	0.334639	0.737897	0.132004	NA	1807	ENSG00000147647	DPYS	dihydropyrimidinase
105370691	58.5243	32.0259	50.3295	52.0093	29.8693	36.0758	25.3427	26.6026	30.6692	1.66777	-0.479037	1.00385	1.13994	-0.653754	-0.150929	-1.02048	-0.918407	-0.58895	37.9387	-0.106723	0.136552	-0.781554	0.434477	0.362034	1	37.9387	-0.263702	0.135904	1.94035	0.0523373	1.28119	1	37.9387	0.156978	0.135528	1.15827	0.246752	0.607739	0.999713	105370691	NA	NA	NA
2954	1603.15	1851.47	1812.53	1839.59	1942.72	2047.09	2937.45	1959.97	1915.92	-1.02814	-0.368163	-0.471644	-0.399735	-0.125618	0.15177	2.51818	-0.079791	-0.196852	1989.99	0.0992615	0.129784	0.764819	0.444379	0.352246	1	1989.99	0.251714	0.129797	-1.9393	0.0524649	1.28013	1	1989.99	-0.152453	0.129791	-1.1746	0.240155	0.619508	0.999713	2954	ENSG00000100577	GSTZ1	glutathione S-transferase zeta 1
119504	1722.29	1846.36	1658.19	1743.27	1920.17	1960.68	2919.02	1970.75	1865.41	-0.620367	-0.291361	-0.790342	-0.564718	-0.095641	0.011772	2.55302	0.038487	-0.240853	1956.24	0.0723993	0.129798	0.557783	0.576992	0.23883	1	1956.24	0.251717	0.129806	-1.93918	0.0524792	1.28001	1	1956.24	-0.179317	0.129805	-1.38143	0.167146	0.776903	0.999713	119504	ENSG00000166295	ANAPC16	anaphase promoting complex subunit 16
4258	549.711	478.996	536.848	612.554	535.209	547.009	933.072	583.82	573.694	-0.338986	-0.873647	-0.436242	0.136154	-0.44863	-0.359411	2.55951	-0.081097	-0.157654	594.546	0.0720056	0.134567	0.535093	0.592586	0.227249	1	594.546	0.260768	0.134577	-1.9377	0.0526604	1.27852	1	594.546	-0.188763	0.13458	-1.4026	0.160735	0.793888	0.999713	4258	ENSG00000085871	MGST2	microsomal glutathione S-transferase 2
135295	33.4425	42.237	37.5793	30.8203	37.7938	41.9486	23.0388	18.6937	31.5712	0.053145	1.14373	0.566144	-0.272023	0.59274	1.10796	-1.23699	-1.77581	-0.178905	33.0139	-0.0192562	0.139035	-0.138498	0.889847	0.0506848	1	33.0139	-0.26819	0.138407	1.93768	0.0526618	1.2785	1	33.0139	0.248934	0.138187	1.80142	0.0716363	1.14487	0.999713	135295	ENSG00000154548	SRSF12	serine and arginine rich splicing factor 12
55876	154.671	172.661	201.989	188.774	113.991	125.007	131.321	126.542	135.305	0.148883	0.725827	1.66639	1.24259	-1.15577	-0.802487	-0.599979	-0.753245	-0.472208	150.029	-0.214861	0.136973	-1.56864	0.116732	0.932809	1	150.029	-0.265867	0.13722	1.93752	0.0526817	1.27834	1	150.029	0.0510059	0.137479	0.371008	0.710631	0.148356	0.999713	55876	ENSG00000073605	GSDMB	gasdermin B
100131187	248.728	269.667	243.595	312.056	274.31	299.513	504.55	299.819	267.904	-0.674412	-0.41051	-0.739117	0.123739	-0.351994	-0.034346	2.54986	-0.030491	-0.432727	302.238	0.119227	0.138548	0.860548	0.389487	0.409507	1	302.238	0.268337	0.138567	-1.93652	0.0528042	1.27733	1	302.238	-0.14911	0.138559	-1.07615	0.281859	0.549968	0.999713	100131187	ENSG00000215845	TSTD1	thiosulfate sulfurtransferase like domain containing 1
1813	25.0819	51.5199	57.7111	50.083	64.6152	83.8972	25.3427	30.9166	24.3549	-0.993674	0.265404	0.560255	0.196976	0.889054	1.80733	-0.981252	-0.715804	-1.02829	45.9469	0.22308	0.136925	1.62921	0.103268	0.986036	1	45.9469	-0.263209	0.135953	1.93603	0.0528644	1.27684	1	45.9469	0.486289	0.136053	3.57426	0.000351225	3.45441	0.320747	1813	ENSG00000149295	DRD2	dopamine receptor D2
63905	2807.08	2744.01	2763.42	3207.24	2902.81	2959.89	3554.89	3102.44	2951.46	-0.744181	-0.988401	-0.913237	0.805442	-0.373467	-0.152412	2.15171	0.399611	-0.185071	2999.25	0.108634	0.0930062	1.16803	0.242796	0.614759	1	2999.25	0.180102	0.0930874	-1.93476	0.0530194	1.27557	1	2999.25	-0.0714682	0.093071	-0.76789	0.442553	0.354035	0.999713	63905	ENSG00000101363	MANBAL	mannosidase beta like
2621	5357.07	6802.94	6518.67	6204.51	6521.26	7054.91	8697.15	7186.3	6928.53	-1.61922	-0.005563	-0.322822	-0.673436	-0.319933	0.275645	2.10845	0.422282	0.134597	6807.93	0.0638283	0.115728	0.551538	0.581265	0.235626	1	6807.93	0.223906	0.115735	-1.93464	0.0530343	1.27544	1	6807.93	-0.160077	0.115735	-1.38313	0.166625	0.77826	0.999713	2621	ENSG00000183087	GAS6	growth arrest specific 6
29915	503.727	419.121	414.044	392.959	385.863	409.418	239.604	389.692	376.149	1.62712	0.391807	0.317674	0.009822	-0.09379	0.250136	-2.22927	-0.037872	-0.235622	392.286	-0.10954	0.131768	-0.831309	0.405799	0.391689	1	392.286	-0.255367	0.132062	1.93369	0.0531514	1.27449	1	392.286	0.145827	0.132198	1.1031	0.269986	0.568659	0.999713	29915	ENSG00000111727	HCFC2	host cell factor C2
374879	140.04	76.5836	73.8165	115.576	81.6834	85.5751	25.3427	58.2382	75.7709	1.80792	-0.148593	-0.233907	1.05364	0.008645	0.128635	-1.72846	-0.714223	-0.173649	81.403	-0.00708658	0.133281	-0.0531703	0.957596	0.0188176	1	81.403	-0.256745	0.132831	1.93288	0.0532514	1.27367	1	81.403	0.249659	0.132745	1.88073	0.0600081	1.22179	0.999713	374879	ENSG00000196110	ZNF699	zinc finger protein 699
26831	0	0.464143	0	1.92627	0	1.67794	4.60776	0.71899	5.41221	-0.804962	-0.577875	-0.804962	0.137489	-0.804962	0.015992	1.44944	-0.453188	1.84303	1.64526	0.0285594	0.0482278	0.592178	0.553731	0.256701	1	1.64526	0.0924038	0.0478261	-1.93208	0.05335	1.27287	1	1.64526	-0.0638444	0.0474382	-1.34584	0.178353	0.748719	NA	26831	ENSG00000199568	RNU5A-1	RNA, U5A small nuclear 1
147929	45.9834	69.1573	66.4349	73.1982	73.7589	63.7618	117.498	81.9648	73.9669	-1.46319	-0.251589	-0.393925	-0.040316	-0.011004	-0.53368	2.27581	0.418028	-0.00013	73.9694	0.0876921	0.139522	0.628518	0.529665	0.275999	1	73.9694	0.269589	0.139534	-1.93207	0.0533505	1.27286	1	73.9694	-0.181897	0.139565	-1.30331	0.192469	0.715639	0.999713	147929	ENSG00000196357	ZNF565	zinc finger protein 565
79724	1546.71	1626.36	1699.12	1683.56	1617.82	1679.62	2425.99	1798.91	1758.07	-0.815802	-0.510565	-0.231683	-0.29133	-0.543288	-0.306425	2.5541	0.150771	-0.005777	1759.57	0.0234616	0.116728	0.200994	0.840703	0.0753574	1	1759.57	0.225448	0.116734	-1.9313	0.0534461	1.27208	1	1759.57	-0.201987	0.116757	-1.72997	0.0836355	1.07761	0.999713	79724	ENSG00000169957	ZNF768	zinc finger protein 768
11243	861.144	881.408	829.43	870.674	892.422	880.081	1813.15	949.066	895.721	-0.400047	-0.335069	-0.501744	-0.369489	-0.299751	-0.339323	2.65271	-0.118112	-0.289173	985.9	0.0205468	0.13964	0.147141	0.883021	0.0540292	1	985.9	0.269591	0.139638	-1.93064	0.0535278	1.27142	1	985.9	-0.249045	0.13964	-1.78347	0.0745095	1.12779	0.999713	11243	ENSG00000160783	PMF1	polyamine modulated factor 1
64130	137.95	159.665	177.831	175.291	144.47	149.337	285.681	184.061	187.623	-0.906199	-0.414735	-0.003602	-0.061094	-0.758643	-0.64849	2.43733	0.137412	0.218026	177.99	-0.0261993	0.136309	-0.192205	0.847582	0.0718184	1	177.99	0.262959	0.136236	-1.93017	0.0535853	1.27095	1	177.99	-0.289158	0.136364	-2.12049	0.0339649	1.46897	0.999713	64130	ENSG00000104863	LIN7B	lin-7 homolog B, crumbs cell polarity complex component
84679	568.522	550.474	528.795	516.24	585.804	537.781	463.08	468.781	482.589	1.0559	0.64224	0.145381	-0.142363	1.45199	0.351329	-1.36076	-1.23009	-0.913633	522.452	0.0041144	0.0943747	0.0435965	0.965226	0.015371	1	522.452	-0.184397	0.0955353	1.93014	0.0535893	1.27092	1	522.452	0.188511	0.0958405	1.96693	0.0491918	1.30811	0.999713	84679	ENSG00000065923	SLC9A7	solute carrier family 9 member A7
360023	574.793	498.954	430.82	496.978	451.087	441.299	340.974	402.634	445.605	1.84027	0.687894	-0.347396	0.657867	-0.039436	-0.18817	-1.71261	-0.775683	-0.122738	453.683	-0.0819963	0.121849	-0.672932	0.50099	0.300171	1	453.683	-0.236143	0.122353	1.93001	0.0536052	1.27079	1	453.683	0.154147	0.122559	1.25774	0.208486	0.680923	0.999713	360023	ENSG00000177888	ZBTB41	zinc finger and BTB domain containing 41
7378	988.643	969.131	904.588	1124.94	874.744	974.046	1737.13	1031.75	1086.95	-0.339345	-0.414388	-0.662608	0.184836	-0.777385	-0.395485	2.5392	-0.173563	0.038735	1076.88	0.0324461	0.136136	0.238336	0.81162	0.090647	1	1076.88	0.262643	0.136133	-1.92931	0.0536928	1.27008	1	1076.88	-0.230197	0.13614	-1.69088	0.0908594	1.04163	0.999713	7378	ENSG00000183696	UPP1	uridine phosphorylase 1
6773	913.398	898.117	1021.35	741.614	770.506	821.353	546.02	818.21	845.207	0.710417	0.594764	1.52745	-0.589701	-0.371035	0.013792	-2.07002	-0.009993	0.194324	819.531	-0.1977	0.127713	-1.54799	0.121624	0.914982	1	819.531	-0.246473	0.127864	1.92762	0.0539022	1.26839	1	819.531	0.0487737	0.127996	0.381057	0.703161	0.152945	0.999713	6773	ENSG00000170581	STAT2	signal transducer and activator of transcription 2
115572	852.783	819.212	773.061	1069.08	773.554	878.403	1382.33	948.347	900.231	-0.417669	-0.592465	-0.832767	0.708535	-0.830198	-0.284272	2.33955	0.079911	-0.170621	933	0.0973275	0.133625	0.728362	0.466392	0.331249	1	933	0.257525	0.133641	-1.927	0.0539798	1.26777	1	933	-0.160198	0.133635	-1.19877	0.230617	0.637109	0.999713	115572	ENSG00000158246	TENT5B	terminal nucleotidyltransferase 5B
83591	77.3357	60.3386	59.0532	75.1245	71.9302	79.7023	140.537	79.0889	73.9669	-0.097326	-0.804438	-0.857911	-0.189317	-0.322208	0.001126	2.53194	-0.024393	-0.237478	79.6752	0.110853	0.139903	0.79236	0.428151	0.368403	1	79.6752	0.26934	0.139898	-1.92526	0.0541966	1.26603	1	79.6752	-0.158486	0.139895	-1.13289	0.25726	0.589628	0.999713	83591	ENSG00000173451	THAP2	THAP domain containing 2
8819	612.415	576.466	519.4	731.982	597.386	638.457	1045.96	675.85	596.245	-0.346426	-0.578764	-0.947569	0.426316	-0.443559	-0.178122	2.45551	0.063543	-0.450933	666.018	0.121995	0.136657	0.892711	0.372012	0.429443	1	666.018	0.263125	0.136675	-1.92519	0.0542053	1.26596	1	666.018	-0.14113	0.136664	-1.03267	0.301756	0.520344	0.999713	8819	ENSG00000164105	SAP30	Sin3A associated protein 30
126789	794.259	886.049	839.495	1005.51	902.784	942.165	1488.31	941.877	905.643	-0.845789	-0.397251	-0.624738	0.186516	-0.315473	-0.123036	2.54572	-0.124446	-0.301504	967.344	0.112653	0.133541	0.843584	0.398902	0.399134	1	967.344	0.256999	0.13356	-1.92422	0.0543268	1.26499	1	967.344	-0.144346	0.13355	-1.08084	0.279769	0.5532	0.999713	126789	ENSG00000169972	PUSL1	pseudouridine synthase like 1
158801	20.9016	37.5956	36.9083	53.9355	32.9172	41.9486	55.2931	48.1723	50.514	-1.88639	-0.395257	-0.456648	1.06425	-0.813138	-0.00644	1.18552	0.549473	0.758632	42.0207	0.133975	0.1392	0.962462	0.335817	0.473897	1	42.0207	0.26773	0.139141	-1.92416	0.0543344	1.26492	1	42.0207	-0.133755	0.139112	-0.961492	0.336305	0.473267	0.999713	158801	ENSG00000233382	NKAPP1	NFKB activating protein pseudogene 1
1476	2589.7	2316.54	2430.58	2756.49	2393.81	2430.5	4176.94	2755.89	2615	-0.226155	-0.70624	-0.505815	0.066977	-0.570432	-0.505951	2.5634	0.065915	-0.181696	2718.38	0.0311933	0.131772	0.236721	0.812873	0.0899772	1	2718.38	0.253458	0.131772	-1.92346	0.0544219	1.26423	1	2718.38	-0.222265	0.131776	-1.68668	0.0916643	1.0378	0.999713	1476	ENSG00000160213	CSTB	cystatin B
10780	236.188	180.552	173.133	186.848	171.901	201.353	96.763	165.368	155.15	1.65654	0.171189	-0.026861	0.339292	-0.059766	0.726543	-2.06577	-0.234188	-0.506976	174.139	-0.0350541	0.136874	-0.256105	0.79787	0.0980679	1	174.139	-0.263856	0.137237	1.92263	0.054526	1.2634	1	174.139	0.228802	0.137335	1.66602	0.0957097	1.01904	0.999713	10780	ENSG00000263002	ZNF234	zinc finger protein 234
84239	0	0.928286	0	0	1.21916	3.35589	2.30388	4.31394	3.60814	-1.02947	-0.48267	-1.02947	-1.02947	-0.311335	0.947293	0.327616	1.51163	1.09588	1.7477	0.0486228	0.057309	0.848432	0.396197	0.402088	1	1.7477	0.109086	0.0567686	-1.92159	0.0546573	1.26235	1	1.7477	-0.0604632	0.0562648	-1.07462	0.282545	0.548912	NA	84239	ENSG00000127249	ATP13A4	ATPase 13A4
79002	6061.45	6049.64	5826.14	6576.28	6000.07	6227.69	10233.8	6444.31	6539.75	-0.440309	-0.448967	-0.612797	-0.062926	-0.485301	-0.318456	2.61813	-0.15967	-0.089705	6662.13	0.045515	0.131037	0.347344	0.728333	0.13767	1	6662.13	0.251348	0.131038	-1.91813	0.0550941	1.2589	1	6662.13	-0.205833	0.131039	-1.57078	0.116234	0.934666	0.999713	79002	ENSG00000123144	TRIR	telomerase RNA component interacting RNase
10157	340.695	302.157	331.503	275.457	263.338	260.081	276.466	269.621	274.219	1.76618	0.470303	1.4571	-0.427524	-0.835037	-0.944534	-0.393592	-0.623744	-0.469152	288.171	-0.235124	0.103954	-2.26181	0.0237091	1.62509	1	288.171	-0.200682	0.104634	1.91794	0.0551186	1.2587	1	288.171	-0.0344421	0.105922	-0.325164	0.745057	0.12781	0.999713	10157	ENSG00000008311	AASS	aminoadipate-semialdehyde synthase
101928295	6.27047	2.78486	1.34212	0	1.21916	0.838972	0	0.71899	0	2.39223	0.657463	-0.06058	-0.728545	-0.121778	-0.310993	-0.728545	-0.370708	-0.728545	1.46384	-0.0827747	0.0527333	-1.56969	0.116488	0.933719	1	1.46384	-0.0994887	0.0518793	1.9177	0.0551495	1.25846	1	1.46384	0.016714	0.0509318	0.328163	0.742788	0.129135	NA	101928295	ENSG00000268686	LOC101928295	uncharacterized LOC101928295
5441	4824.08	4731.47	4918.2	4892.72	4798.59	5194.91	9402.14	5186.07	5195.72	-0.427292	-0.489473	-0.364096	-0.381198	-0.444404	-0.17829	2.64672	-0.184225	-0.177746	5460.43	0.0232866	0.137926	0.168834	0.865927	0.0625187	1	5460.43	0.264495	0.137926	-1.91767	0.0551532	1.25843	1	5460.43	-0.241209	0.137927	-1.74882	0.0803221	1.09517	0.999713	5441	ENSG00000177700	POLR2L	RNA polymerase II, I and III subunit L
440081	624.956	630.306	710.652	539.355	405.369	546.17	414.699	498.26	605.265	0.709052	0.761608	1.55093	-0.131898	-1.44819	-0.064947	-1.35654	-0.535624	0.515606	552.781	-0.27691	0.130518	-2.12163	0.0338689	1.4702	1	552.781	-0.250417	0.130645	1.91677	0.0552671	1.25753	1	552.781	-0.0264931	0.13085	-0.20247	0.839549	0.0759537	0.999713	440081	NA	DDX12P	DEAD/H-box helicase 12, pseudogene
56097	37.6228	35.2749	38.9215	17.3364	33.5268	30.203	2.30388	26.6026	24.3549	0.881876	0.680323	0.993356	-0.859561	0.530262	0.244938	-2.15	-0.064126	-0.257073	27.3496	-0.117286	0.122034	-0.961092	0.336506	0.473007	1	27.3496	-0.232268	0.12123	1.91593	0.0553738	1.2567	1	27.3496	0.114982	0.120723	0.952445	0.340871	0.46741	0.999713	56097	ENSG00000240764	PCDHGC5	protocadherin gamma subfamily C, 5
401261	20.9016	20.4223	20.8028	13.4839	12.1916	18.4574	6.91164	10.7848	15.3346	1.08146	0.985919	1.06178	-0.397282	-0.654915	0.594204	-1.70749	-0.935348	-0.028336	15.4767	-0.160823	0.129082	-1.2459	0.212801	0.672026	1	15.4767	-0.244866	0.127822	1.91568	0.0554054	1.25645	1	15.4767	0.0840429	0.12653	0.664213	0.506554	0.295374	0.999713	401261	NA	LOC401261	uncharacterized LOC401261
3590	286.351	329.542	301.306	327.466	301.741	350.69	391.66	349.429	371.638	-1.38067	-0.140245	-0.95118	-0.19986	-0.938682	0.467143	1.64379	0.430925	1.06878	334.425	0.0662058	0.109625	0.60393	0.54589	0.262895	1	334.425	0.210237	0.1098	-1.91473	0.0555267	1.2555	1	334.425	-0.144031	0.109983	-1.30958	0.190339	0.720471	0.999713	3590	ENSG00000137070	IL11RA	interleukin 11 receptor subunit alpha
105377532	2.09016	4.17729	3.3553	1.92627	0.609578	0	0	0.71899	0.902035	0.379187	1.79473	1.23724	0.268036	-0.624978	-1.03841	-1.03841	-0.550772	-0.426626	1.53107	-0.109549	0.0580208	-1.88809	0.0590136	1.22905	1	1.53107	-0.109292	0.0571277	1.91312	0.0557323	1.25389	1	1.53107	-0.000256313	0.0559264	-0.00458304	0.996343	0.001591	NA	105377532	ENSG00000248822	APOBEC3AP1	apolipoprotein B mRNA editing enzyme catalytic subunit 3A pseudogene 1
8123	18.8114	45.0219	44.961	28.894	29.2597	33.5589	6.91164	23.0077	27.9631	-0.821941	1.35449	1.34944	0.015289	0.045654	0.40264	-1.81006	-0.473496	-0.062015	28.7099	-0.0969014	0.12646	-0.76626	0.443522	0.353085	1	28.7099	-0.240267	0.125593	1.91306	0.0557399	1.25383	1	28.7099	0.143366	0.125122	1.14581	0.251874	0.598817	0.999713	8123	ENSG00000279192	PWAR5	Prader Willi/Angelman region RNA 5
125144	10452.9	10108.1	9766.6	11160.8	11594.8	11564.4	17251.5	11383.8	10567.3	-0.484988	-0.638947	-0.791452	-0.168845	0.024952	0.01138	2.55105	-0.069278	-0.433868	11538.9	0.120046	0.13086	0.917367	0.358951	0.444965	1	11538.9	0.250316	0.130862	-1.91282	0.0557716	1.25359	1	11538.9	-0.130269	0.130861	-0.99548	0.319503	0.495525	0.999713	125144	ENSG00000175061	SNHG29	small nucleolar RNA host gene 29
105371430	18.8114	1.85657	4.69742	1.92627	2.43831	2.51691	0	0.71899	3.60814	2.58552	-0.386962	0.111088	-0.374743	-0.284973	-0.271192	-0.712452	-0.5864	-0.079882	4.06378	-0.109833	0.0663905	-1.65435	0.0980572	1.00852	1	4.06378	-0.125641	0.0656846	1.9128	0.0557741	1.25357	1	4.06378	0.0158083	0.06496	0.243355	0.80773	0.0927335	0.999713	105371430	ENSG00000241525	LOC105371430	uncharacterized LOC105371430
10169	4918.14	4402.4	3965.29	5538.03	4405.42	4599.24	11139.3	4824.42	4504.76	-0.202999	-0.436592	-0.63457	0.077767	-0.435224	-0.347435	2.61473	-0.245445	-0.390228	5366.33	0.0521321	0.138079	0.377551	0.705764	0.151341	1	5366.33	0.263999	0.138079	-1.91193	0.0558846	1.25271	1	5366.33	-0.211867	0.138079	-1.53438	0.124935	0.903316	0.999713	10169	ENSG00000140264	SERF2	small EDRK-rich factor 2
51195	495.367	376.884	399.951	512.388	337.096	387.605	246.515	317.793	365.324	1.36594	-0.062935	0.215253	1.57121	-0.542768	0.066355	-1.63516	-0.775558	-0.202347	382.103	-0.0262016	0.136443	-0.192033	0.847716	0.0717494	1	382.103	-0.261131	0.136644	1.91102	0.0560016	1.2518	1	382.103	0.234929	0.136686	1.71875	0.0856597	1.06722	0.999713	51195	ENSG00000108352	RAPGEFL1	Rap guanine nucleotide exchange factor like 1
166	9729.67	10813.1	10492	9875.98	11265.6	11066	14155	11628.2	11149.2	-1.07987	-0.244672	-0.492214	-0.967089	0.104115	-0.049725	2.33147	0.383643	0.014346	11130.5	0.0438454	0.107382	0.408311	0.683046	0.16555	1	11130.5	0.205196	0.107388	-1.91079	0.056032	1.25156	1	11130.5	-0.16135	0.107391	-1.50246	0.132977	0.876223	0.999713	166	ENSG00000104964	TLE5	TLE family member 5, transcriptional modulator
55780	10.4508	12.5319	164.41	23.1152	46.9375	109.066	13.8233	9.34687	11.7265	-0.617823	-0.580173	2.16751	-0.388705	0.042272	1.16627	-0.55681	-0.637794	-0.594744	44.6009	-0.00828989	0.0787948	-0.105209	0.91621	0.0380048	1	44.6009	-0.150103	0.0786094	1.90948	0.0561998	1.25027	1	44.6009	0.141813	0.0785717	1.80489	0.0710914	1.14818	0.999713	55780	ENSG00000130023	ERMARD	ER membrane associated RNA degradation
23543	217.376	429.332	402.636	377.549	394.397	390.961	403.179	859.912	397.797	-1.23455	-0.005892	-0.160645	-0.306067	-0.208404	-0.228322	-0.157495	2.49006	-0.188692	430.349	0.0519188	0.136471	0.380439	0.703619	0.152662	1	430.349	0.26052	0.136469	-1.909	0.0562622	1.24978	1	430.349	-0.208601	0.136466	-1.52859	0.126365	0.898374	0.999713	23543	ENSG00000100320	RBFOX2	RNA binding fox-1 homolog 2
1043	4.18031	3.71314	4.69742	0	1.82873	0.838972	13.8233	7.1899	9.02035	-0.194481	-0.3011	-0.076464	-1.14853	-0.73117	-0.957058	2.00629	0.492382	0.910137	5.03246	-0.122701	0.0913881	-1.34264	0.179389	0.746204	1	5.03246	0.175633	0.0920177	-1.90868	0.0563029	1.24947	1	5.03246	-0.298334	0.0901024	-3.31105	0.000929458	3.03177	0.526843	1043	ENSG00000169442	CD52	CD52 molecule
5069	160.942	163.842	158.37	156.028	187.14	190.447	32.2543	129.418	117.265	0.353323	0.413697	0.29979	0.251037	0.898638	0.967456	-2.32529	-0.302839	-0.555815	143.967	0.0575503	0.134727	0.427161	0.669262	0.174404	1	143.967	-0.256503	0.134442	1.9079	0.0564035	1.24869	1	143.967	0.314053	0.13443	2.33619	0.0194814	1.71038	0.999713	5069	ENSG00000182752	PAPPA	pappalysin 1
401152	2177.94	1909.02	1957.48	2207.5	2003.68	2007.66	3418.96	2281.35	2132.41	-0.118959	-0.701156	-0.596243	-0.054957	-0.496221	-0.48761	2.56776	0.104922	-0.217532	2232.89	0.0276177	0.131386	0.210203	0.833509	0.0790897	1	2232.89	0.250665	0.131385	-1.90787	0.0564082	1.24866	1	2232.89	-0.223048	0.131391	-1.69758	0.0895866	1.04776	0.999713	401152	ENSG00000164096	C4orf3	chromosome 4 open reading frame 3
2697	286.351	274.773	273.121	261.973	223.105	190.447	421.61	314.199	328.341	0.005452	-0.169767	-0.194758	-0.363468	-0.951645	-1.44587	2.05232	0.426863	0.640876	285.991	-0.219798	0.127168	-1.72841	0.0839151	1.07616	1	285.991	0.241832	0.126769	-1.90766	0.0564358	1.24845	1	285.991	-0.46163	0.127281	-3.62686	0.000286892	3.54228	0.294746	2697	ENSG00000152661	GJA1	gap junction protein alpha 1
6663	0	0.464143	2.01318	11.5576	1.82873	0.838972	2.30388	10.0659	6.31424	-0.910272	-0.802817	-0.444196	1.76546	-0.486897	-0.716039	-0.376895	1.4201	0.551555	3.93185	0.0705657	0.0641146	1.10062	0.271063	0.56693	1	3.93185	0.12145	0.0636888	-1.90693	0.0565295	1.24772	1	3.93185	-0.0508844	0.0634919	-0.801432	0.422882	0.373781	0.999713	6663	ENSG00000100146	SOX10	SRY-box transcription factor 10
283335	133.77	72.4063	97.9747	69.3457	69.4918	71.3126	59.9009	57.5192	83.8892	2.2893	-0.299823	0.778989	-0.428959	-0.422794	-0.345971	-0.827466	-0.927958	0.184679	79.5123	-0.244095	0.139901	-1.74477	0.0810255	1.09138	1	79.5123	-0.266652	0.139863	1.90652	0.0565825	1.24732	1	79.5123	0.0225566	0.139812	0.161335	0.871829	0.0595685	0.999713	283335	ENSG00000257337	LOC283335	uncharacterized LOC283335
102467146	4.18031	6.498	7.38165	0	3.65747	0.838972	0	2.15697	2.7061	0.425816	1.29634	1.62824	-1.1443	0.229437	-0.829184	-1.1443	-0.334147	-0.127893	3.04661	-0.143736	0.073348	-1.95965	0.0500372	1.30071	1	3.04661	-0.138002	0.0724565	1.90461	0.0568301	1.24542	1	3.04661	-0.00573432	0.071186	-0.080554	0.935797	0.0288185	NA	102467146	ENSG00000261390	MAFTRR	MAF transcriptional regulator RNA
63940	2.09016	6.03386	1.34212	0	1.21916	0	0	0.71899	0	0.424085	2.45621	0.038634	-0.652937	-0.024727	-0.652937	-0.652937	-0.282453	-0.652937	1.26714	-0.0823687	0.04594	-1.79296	0.0729789	1.1368	1	1.26714	-0.0864146	0.0453793	1.90427	0.0568746	1.24508	1	1.26714	0.00404591	0.0447919	0.0903268	0.928028	0.0324391	NA	63940	ENSG00000213654	GPSM3	G protein signaling modulator 3
6276	18.8114	33.4183	18.1186	28.894	34.1363	31.0419	73.7242	35.2305	27.9631	-0.898746	-0.003905	-0.941187	-0.281068	0.040083	-0.149484	2.46529	0.107113	-0.3381	33.482	0.103562	0.126741	0.817116	0.413862	0.383144	1	33.482	0.241013	0.126592	-1.90386	0.0569289	1.24467	1	33.482	-0.137452	0.12653	-1.08632	0.277339	0.55699	0.999713	6276	ENSG00000196420	S100A5	S100 calcium binding protein A5
130132	2.09016	2.78486	4.02636	1.92627	1.21916	1.67794	0	0	0.902035	0.359387	0.896355	1.85597	0.232713	-0.313848	0.04077	-1.25619	-1.25619	-0.558965	1.6252	-0.0676666	0.0615973	-1.09853	0.271973	0.565475	1	1.6252	-0.114878	0.0603665	1.90301	0.0570386	1.24383	1	1.6252	0.0472117	0.0591782	0.797789	0.424993	0.371618	NA	130132	ENSG00000162944	RFTN2	raftlin family member 2
319	0	1.39243	2.01318	0	3.04789	0.838972	4.60776	3.59495	7.21628	-1.06515	-0.477415	-0.215401	-1.06515	0.221343	-0.711026	0.879754	0.452253	1.98079	2.5235	0.00986071	0.067802	0.145434	0.884368	0.0533669	1	2.5235	0.128303	0.0674357	-1.90259	0.0570938	1.24341	1	2.5235	-0.118442	0.0666666	-1.77663	0.0756288	1.12131	NA	319	ENSG00000175336	APOF	apolipoprotein F
9168	50075.9	41372.3	40769.6	51658.7	42657.6	45546.9	103094	47103.2	46434.9	-0.102813	-0.549498	-0.580433	-0.021583	-0.483533	-0.33525	2.61816	-0.25538	-0.289675	52079.2	0.0357157	0.139425	0.256165	0.797823	0.0980932	1	52079.2	0.26522	0.139425	-1.90224	0.0571394	1.24306	1	52079.2	-0.229504	0.139425	-1.64608	0.0997476	1.0011	0.999713	9168	ENSG00000034510	TMSB10	thymosin beta 10
6622	211.106	310.048	285.2	235.005	320.638	290.284	389.356	335.049	337.361	-1.66705	0.156408	-0.301516	-1.2266	0.351583	-0.207822	1.61803	0.617179	0.659785	301.561	0.0413697	0.131302	0.315073	0.752707	0.123374	1	301.561	0.249618	0.131305	-1.90105	0.0572959	1.24188	1	301.561	-0.208248	0.131368	-1.58522	0.112916	0.947244	0.999713	6622	ENSG00000145335	SNCA	synuclein alpha
401577	6.27047	5.10557	10.737	15.4102	23.7735	12.5846	2.30388	20.8507	35.1794	-0.804188	-0.915444	-0.377603	0.068726	0.867494	-0.20114	-1.18303	0.588341	1.95684	14.6906	0.144083	0.0974532	1.47848	0.139279	0.856113	1	14.6906	0.184367	0.097038	-1.89995	0.0574398	1.24079	1	14.6906	-0.0402847	0.0970812	-0.414959	0.678172	0.16866	0.999713	401577	ENSG00000223773	CD99P1	CD99 molecule pseudogene 1
5613	64.7948	65.4442	69.1191	57.7881	68.2727	60.406	62.2048	104.254	97.4198	-0.442338	-0.403493	-0.183654	-0.861485	-0.234289	-0.704883	-0.597276	1.91811	1.50931	72.1892	-0.045888	0.13845	-0.33144	0.740312	0.130585	1	72.1892	0.262733	0.138328	-1.89934	0.0575192	1.24019	1	72.1892	-0.308621	0.13856	-2.22735	0.0259241	1.5863	0.999713	5613	ENSG00000183943	PRKX	protein kinase X-linked
27107	890.406	844.276	869.693	797.476	772.944	755.074	513.765	719.709	819.95	1.01737	0.607433	0.833302	0.191541	-0.026456	-0.185258	-2.32965	-0.499535	0.391256	775.922	-0.11842	0.125426	-0.944141	0.345098	0.462058	1	775.922	-0.238501	0.125657	1.89804	0.0576912	1.23889	1	775.922	0.120081	0.125772	0.954754	0.339702	0.468902	0.999713	27107	ENSG00000066422	ZBTB11	zinc finger and BTB domain containing 11
10561	112.868	84.474	93.9483	75.1245	74.3685	72.1516	135.929	106.41	134.403	0.560707	-0.575261	-0.196224	-0.949305	-0.979552	-1.06824	1.48329	0.302347	1.42224	98.8531	-0.221554	0.134512	-1.64709	0.0995405	1.002	1	98.8531	0.254048	0.13391	-1.89715	0.0578076	1.23801	1	98.8531	-0.475602	0.134724	-3.53021	0.000415235	3.38171	0.32503	10561	ENSG00000137965	IFI44	interferon induced protein 44
10725	856.964	734.274	772.39	641.448	513.874	650.203	331.759	484.599	793.791	1.26072	0.540685	0.764374	-0.004089	-0.752786	0.047293	-1.82157	-0.924593	0.889971	642.145	-0.191945	0.139855	-1.37245	0.169923	0.769749	1	642.145	-0.265182	0.139848	1.89622	0.057931	1.23709	1	642.145	0.0732371	0.139842	0.523713	0.600478	0.221503	0.999713	10725	ENSG00000102908	NFAT5	nuclear factor of activated T cells 5
114984	992.824	1103.27	1032.09	974.692	1058.23	1169.53	1635.76	1184.9	1127.54	-0.749335	-0.194896	-0.552217	-0.840356	-0.421007	0.137727	2.47824	0.214879	-0.07303	1142.09	0.0245111	0.125284	0.195644	0.844889	0.0732003	1	1142.09	0.237563	0.125285	-1.89618	0.0579365	1.23705	1	1142.09	-0.213052	0.125309	-1.70021	0.0890907	1.05017	0.999713	114984	ENSG00000162076	FLYWCH2	FLYWCH family member 2
23588	1185.12	1192.38	1134.76	1275.19	1285.6	1224.06	1435.32	1311.44	1250.22	-0.797263	-0.714254	-1.3726	0.231841	0.350762	-0.352346	2.06134	0.645971	-0.053451	1254.9	0.0969016	0.0854914	1.13347	0.257019	0.590035	1	1254.9	0.162499	0.0857193	-1.89571	0.0579979	1.23659	1	1254.9	-0.0655977	0.0857286	-0.765178	0.444165	0.352455	0.999713	23588	ENSG00000165516	KLHDC2	kelch domain containing 2
2042	160.942	105.825	123.475	115.576	88.9983	104.871	140.537	176.871	184.015	0.809479	-0.813806	-0.293978	-0.526608	-1.30936	-0.841878	0.208515	1.27863	1.48902	133.457	-0.185664	0.136635	-1.35883	0.174201	0.758949	1	133.457	0.258481	0.136358	-1.89561	0.0580119	1.23648	1	133.457	-0.444144	0.136717	-3.24864	0.00115959	2.9357	0.564466	2042	ENSG00000044524	EPHA3	EPH receptor A3
255101	4.18031	6.96214	4.69742	7.70508	12.8011	10.0677	27.6466	8.62788	9.02035	-0.851739	-0.457465	-0.778449	-0.352168	0.370102	-0.017316	2.47417	-0.221379	-0.165753	10.1898	0.132783	0.103954	1.27732	0.201489	0.69575	1	10.1898	0.195858	0.103355	-1.895	0.0580926	1.23588	1	10.1898	-0.0630759	0.103195	-0.61123	0.541048	0.266764	0.999713	255101	ENSG00000181378	CFAP65	cilia and flagella associated protein 65
8445	3133.14	2975.16	3011.72	3492.33	3320.98	3245.98	2128.79	2635.1	2875.69	0.376129	-0.011578	0.078139	1.25759	0.837088	0.653039	-2.08862	-0.846102	-0.255682	2979.87	0.115993	0.108021	1.0738	0.282914	0.548346	1	2979.87	-0.204952	0.108228	1.89371	0.0582639	1.2346	1	2979.87	0.320944	0.108214	2.96583	0.00301866	2.52019	0.999713	8445	ENSG00000127334	DYRK2	dual specificity tyrosine phosphorylation regulated kinase 2
100129460	35.5326	23.2071	24.1581	19.2627	22.5544	27.6861	16.1272	15.0988	16.2366	2.03117	0.152438	0.297395	-0.4488	0.052938	0.835142	-0.926738	-1.08349	-0.910053	22.2071	-0.0616914	0.13579	-0.454313	0.649604	0.187352	1	22.2071	-0.254847	0.134602	1.89333	0.0583135	1.23423	1	22.2071	0.193156	0.133979	1.44168	0.149392	0.825673	0.999713	100129460	NA	DPY19L1P1	DPY19L1 pseudogene 1
375056	1722.29	1745.18	1835.35	1872.33	1848.85	1656.13	1145.03	1545.83	1622.76	0.251245	0.353364	0.755641	0.920648	0.815873	-0.043907	-2.32409	-0.535998	-0.192777	1665.97	0.0145823	0.118112	0.123461	0.901742	0.0449177	1	1665.97	-0.224012	0.118326	1.89318	0.0583335	1.23408	1	1665.97	0.238595	0.11835	2.01601	0.0437984	1.35854	0.999713	375056	ENSG00000154305	MIA3	MIA SH3 domain ER export factor 3
79077	2980.56	2751.44	2570.16	3322.82	2840.02	2921.3	5029.37	3047.08	2996.56	-0.248637	-0.562367	-0.810591	0.220001	-0.441074	-0.329784	2.55674	-0.157557	-0.226731	3162.14	0.0795369	0.135838	0.585528	0.558193	0.253216	1	3162.14	0.257149	0.13584	-1.89303	0.0583543	1.23393	1	3162.14	-0.177613	0.13584	-1.30752	0.191038	0.718881	0.999713	79077	ENSG00000179958	DCTPP1	dCTP pyrophosphatase 1
119032	273.81	341.609	311.372	315.908	376.719	343.978	499.942	387.535	326.537	-1.22193	-0.176367	-0.642677	-0.572716	0.365078	-0.139832	2.26537	0.531885	-0.40881	353.046	0.106159	0.130721	0.812105	0.416731	0.380144	1	353.046	0.247426	0.130787	-1.89181	0.0585157	1.23273	1	353.046	-0.141267	0.130781	-1.08018	0.280064	0.552743	0.999713	119032	ENSG00000166275	BORCS7	BLOC-1 related complex subunit 7
55229	33.4425	35.739	121.462	23.1152	20.1161	31.0419	25.3427	144.517	226.411	-0.544223	-0.512996	0.652651	-0.684652	-0.725434	-0.576866	-0.654363	0.966152	2.07973	73.4652	-0.126951	0.0978715	-1.29712	0.194591	0.710878	1	73.4652	0.185235	0.0979289	-1.89153	0.0585538	1.23244	1	73.4652	-0.312186	0.0978114	-3.19171	0.00141431	2.84945	0.624137	55229	ENSG00000157881	PANK4	pantothenate kinase 4 (inactive)
9603	1229.01	1258.76	1249.51	1211.62	1357.53	1305.44	886.994	1167.64	1079.74	0.250548	0.46357	0.397374	0.126023	1.17096	0.797906	-2.19888	-0.188979	-0.818519	1194.03	0.0444321	0.106433	0.417465	0.676338	0.169836	1	1194.03	-0.202143	0.106886	1.89121	0.0585969	1.23213	1	1194.03	0.246575	0.106919	2.30617	0.0211009	1.6757	0.999713	9603	ENSG00000050344	NFE2L3	nuclear factor, erythroid 2 like 3
128240	2338.88	2726.84	2688.26	2904.81	2961.33	3054.7	4239.14	2845.76	2811.64	-1.17075	-0.430396	-0.504012	-0.09076	0.017086	0.195263	2.45559	-0.203454	-0.268564	2952.37	0.1398	0.12847	1.08819	0.276512	0.558286	1	2952.37	0.242959	0.128486	-1.89093	0.0586334	1.23186	1	2952.37	-0.103159	0.128476	-0.802942	0.422008	0.374679	0.999713	128240	ENSG00000163382	NAXE	NAD(P)HX epimerase
550643	568.522	564.862	540.203	566.323	588.852	584.763	1016.01	657.876	563.772	-0.398122	-0.42266	-0.587971	-0.412864	-0.261835	-0.289246	2.60178	0.200889	-0.429969	627.909	0.0353554	0.135579	0.260773	0.794268	0.100033	1	627.909	0.256259	0.135577	-1.89013	0.0587402	1.23106	1	627.909	-0.220904	0.135591	-1.62919	0.103273	0.986014	0.999713	550643	ENSG00000204272	NBDY	negative regulator of P-body association
163255	12.5409	15.7809	18.1186	7.70508	10.3628	10.0677	6.91164	8.62788	9.92238	0.382001	1.25016	1.87657	-0.913791	-0.201636	-0.280726	-1.1264	-0.666523	-0.319653	11.1153	-0.204834	0.123546	-1.65796	0.0973259	1.01177	1	11.1153	-0.231042	0.122286	1.88936	0.0588436	1.2303	1	11.1153	0.0262073	0.120385	0.217695	0.827667	0.0821444	0.999713	163255	ENSG00000171817	ZNF540	zinc finger protein 540
3033	794.259	836.386	888.483	812.886	827.806	854.073	1142.72	979.983	883.092	-0.88775	-0.501479	-0.023786	-0.716956	-0.580145	-0.339299	2.30743	0.815204	-0.073215	891.077	-0.0133569	0.106418	-0.125513	0.900117	0.0457009	1	891.077	0.201052	0.106416	-1.8893	0.0588517	1.23024	1	891.077	-0.214409	0.106547	-2.01233	0.0441847	1.35473	0.999713	3033	ENSG00000138796	HADH	hydroxyacyl-CoA dehydrogenase
3855	2729.74	2009.74	1823.27	2361.61	1442.26	1481.62	6349.49	2351.1	2166.69	0.137684	-0.344022	-0.468777	-0.108611	-0.723684	-0.697349	2.55942	-0.115643	-0.239018	2523.95	-0.0893303	0.130452	-0.684774	0.493487	0.306725	1	2523.95	0.24644	0.130456	-1.88906	0.0588837	1.23	1	2523.95	-0.33577	0.130451	-2.57391	0.0100555	1.99759	0.999713	3855	ENSG00000135480	KRT7	keratin 7
2950	28547.3	28439.4	26841.7	31155.5	29395.7	31036.1	53733.4	30651.3	29274.6	-0.434344	-0.447465	-0.641738	-0.117211	-0.331194	-0.131731	2.62812	-0.178523	-0.34591	32119.4	0.0742353	0.137632	0.539374	0.589629	0.229421	1	32119.4	0.259889	0.137633	-1.88828	0.0589885	1.22923	1	32119.4	-0.185653	0.137633	-1.34891	0.177367	0.751127	0.999713	2950	ENSG00000084207	GSTP1	glutathione S-transferase pi 1
149840	156.762	162.45	159.041	244.636	182.264	177.862	271.858	195.565	178.603	-0.882615	-0.740603	-0.825708	1.31118	-0.245954	-0.355844	1.99077	0.086119	-0.337346	192.116	0.199521	0.134937	1.47862	0.139242	0.856228	1	192.116	0.255083	0.135098	-1.88814	0.0590077	1.22909	1	192.116	-0.0555619	0.135014	-0.411528	0.680686	0.167053	0.999713	149840	ENSG00000171984	SHLD1	shieldin complex subunit 1
729515	662.579	559.756	595.23	622.185	579.708	616.644	944.591	698.139	642.249	0.040529	-0.849682	-0.542564	-0.309192	-0.676945	-0.357165	2.48211	0.348396	-0.135486	657.898	0.00343191	0.125033	0.027448	0.978102	0.00961566	1	657.898	0.236004	0.125019	-1.88775	0.0590592	1.22871	1	657.898	-0.232573	0.125084	-1.85934	0.0629793	1.2008	0.999713	729515	ENSG00000215712	TMEM242	transmembrane protein 242
7884	4610.88	4662.32	4769.22	5104.61	4983.3	4850.09	6630.57	5313.33	4852.05	-0.768113	-0.685007	-0.512274	0.029651	-0.166372	-0.381598	2.49526	0.366897	-0.378446	5086.26	0.0717743	0.109942	0.652835	0.513863	0.289153	1	5086.26	0.207562	0.109959	-1.88763	0.059075	1.2286	1	5086.26	-0.135788	0.109959	-1.2349	0.216867	0.663806	0.999713	7884	ENSG00000163950	SLBP	stem-loop binding protein
113452	2936.67	3741.46	3435.82	3430.69	3942.14	4164.65	5363.43	3980.33	3612.65	-1.34257	-0.153457	-0.605043	-0.612635	0.14306	0.47184	2.2431	0.199487	-0.343775	3845.32	0.129888	0.129474	1.00319	0.315768	0.500632	1	3845.32	0.24442	0.129485	-1.88763	0.0590752	1.2286	1	3845.32	-0.114532	0.129479	-0.884562	0.376393	0.424359	0.999713	113452	ENSG00000121900	TMEM54	transmembrane protein 54
26521	1899.95	1873.75	1754.15	2390.5	1775.09	1839.86	4073.26	2012.45	1964.63	-0.374896	-0.410491	-0.572934	0.291404	-0.544492	-0.45651	2.57705	-0.222089	-0.287042	2175.96	0.0558518	0.139863	0.399331	0.689649	0.161372	1	2175.96	0.263946	0.139863	-1.88717	0.0591372	1.22814	1	2175.96	-0.208095	0.139863	-1.48784	0.136793	0.863937	0.999713	26521	ENSG00000150779	TIMM8B	translocase of inner mitochondrial membrane 8 homolog B
5745	639.588	673.936	603.954	745.466	705.891	690.474	963.022	695.263	714.412	-0.736122	-0.399354	-1.0855	0.301973	-0.086048	-0.237207	2.43501	-0.190248	-0.002505	714.667	0.119478	0.119193	1.00239	0.316157	0.500097	1	714.667	0.225052	0.119297	-1.88649	0.0592285	1.22747	1	714.667	-0.105575	0.11927	-0.885175	0.376062	0.42474	0.999713	5745	ENSG00000160801	PTH1R	parathyroid hormone 1 receptor
23464	1051.35	1269.9	1227.37	1292.53	1333.15	1329.77	1863.84	1363.2	1256.53	-1.27971	-0.28304	-0.476984	-0.179829	0.005413	-0.009984	2.42562	0.142493	-0.343971	1331.96	0.110376	0.125588	0.878874	0.379469	0.420823	1	1331.96	0.236927	0.125621	-1.88604	0.05929	1.22702	1	1331.96	-0.126551	0.125609	-1.0075	0.313695	0.503492	0.999713	23464	ENSG00000100116	GCAT	glycine C-acetyltransferase
126119	1218.56	1391.5	1306.55	1369.58	1352.04	1384.3	2778.48	1445.17	1340.42	-0.606441	-0.246113	-0.423105	-0.291791	-0.328325	-0.26111	2.64371	-0.134293	-0.352534	1509.62	0.0341932	0.139805	0.244578	0.806783	0.0932432	1	1509.62	0.263623	0.139805	-1.88565	0.0593417	1.22664	1	1509.62	-0.22943	0.139805	-1.64107	0.100783	0.996612	0.999713	126119	ENSG00000161677	JOSD2	Josephin domain containing 2
113691	39.713	43.6294	46.3031	44.3042	64.6152	79.7023	71.4203	62.5521	56.8282	-1.20524	-0.925105	-0.733865	-0.876841	0.575945	1.65508	1.06269	0.428376	0.018962	56.5631	0.290952	0.139788	2.08138	0.0373994	1.42714	1	56.5631	0.263601	0.139858	-1.88478	0.05946	1.22578	1	56.5631	0.0273515	0.139822	0.195616	0.84491	0.0731893	0.999713	113691	ENSG00000161149	TUBA3FP	tubulin alpha 3f pseudogene
51529	4583.71	4433.96	4225.66	5056.46	4666.93	4734.32	8945.97	4733.11	4692.39	-0.368549	-0.471623	-0.614991	-0.043161	-0.311273	-0.264889	2.63395	-0.265719	-0.293749	5119.17	0.0687404	0.139111	0.49414	0.621207	0.206763	1	5119.17	0.262033	0.139112	-1.88362	0.0596167	1.22463	1	5119.17	-0.193293	0.139112	-1.38948	0.164687	0.78334	0.999713	51529	ENSG00000141552	ANAPC11	anaphase promoting complex subunit 11
4239	20.9016	11.1394	11.408	11.5576	6.09578	6.71177	6.91164	7.90889	4.51017	2.27966	0.295996	0.350572	0.380972	-0.728878	-0.603707	-0.563093	-0.360453	-1.05107	9.68276	-0.175021	0.111591	-1.56841	0.116785	0.932613	1	9.68276	-0.207694	0.110289	1.88318	0.0596765	1.2242	1	9.68276	0.0326736	0.10858	0.300917	0.763477	0.117204	0.999713	4239	ENSG00000166482	MFAP4	microfibril associated protein 4
7263	541.35	610.348	595.901	589.439	598.605	606.576	979.149	631.992	648.563	-0.801502	-0.266191	-0.378277	-0.428415	-0.357296	-0.295452	2.59511	-0.098269	0.030296	644.658	0.0241897	0.129966	0.186123	0.852348	0.0693829	1	644.658	0.244717	0.129963	-1.88298	0.0597025	1.22401	1	644.658	-0.220528	0.129996	-1.69642	0.0898071	1.04669	0.999713	7263	ENSG00000128311	TST	thiosulfate sulfurtransferase
5950	31.3523	22.2789	14.0923	17.3364	20.7256	21.8133	18.431	10.0659	7.21628	1.83693	0.574881	-0.563814	-0.112574	0.358839	0.510119	0.039679	-1.12385	-1.52021	18.1458	-0.0256514	0.124804	-0.205534	0.837155	0.0771941	1	18.1458	-0.231801	0.123225	1.88112	0.0599553	1.22217	1	18.1458	0.206149	0.122608	1.68137	0.0926909	1.03296	0.999713	5950	ENSG00000138207	RBP4	retinol binding protein 4
5827	1379.5	1579.01	1566.25	1448.55	1761.68	1764.36	2034.33	1721.26	1694.02	-1.4417	-0.41988	-0.485239	-1.08804	0.515654	0.52937	1.91204	0.308651	0.169139	1661	0.109603	0.111584	0.982247	0.325978	0.486811	1	1661	0.210025	0.11165	-1.88111	0.0599576	1.22216	1	1661	-0.100422	0.111633	-0.899576	0.368346	0.433744	0.999713	5827	ENSG00000176894	PXMP2	peroxisomal membrane protein 2
2005	1120.32	971.915	967.668	938.093	922.291	906.089	668.125	886.514	930.9	1.67666	0.412134	0.375941	0.123947	-0.0107	-0.148748	-2.17635	-0.315539	0.062655	923.547	-0.109949	0.117258	-0.937673	0.348413	0.457906	1	923.547	-0.221037	0.117541	1.88051	0.0600381	1.22157	1	923.547	0.111087	0.117682	0.943965	0.345188	0.461945	0.999713	2005	ENSG00000158711	ELK4	ETS transcription factor ELK4
23521	92305.4	89617.7	84209.9	104789	95458	101417	194597	95539.4	91841.6	-0.389528	-0.468692	-0.62797	-0.021839	-0.296673	-0.121172	2.62334	-0.294277	-0.40319	105531	0.0885861	0.139924	0.633101	0.526668	0.278463	1	105531	0.263073	0.139924	-1.88011	0.060093	1.22118	1	105531	-0.174487	0.139924	-1.24701	0.212394	0.672858	0.999713	23521	ENSG00000142541	RPL13A	ribosomal protein L13a
5283	303.073	334.647	320.766	392.959	336.487	379.215	529.893	368.842	347.283	-0.970624	-0.499543	-0.706637	0.370448	-0.472095	0.165395	2.41344	0.010628	-0.311014	368.129	0.137373	0.129736	1.05886	0.289664	0.538105	1	368.129	0.244096	0.12984	-1.87998	0.0601103	1.22105	1	368.129	-0.106724	0.129803	-0.822195	0.410966	0.386194	0.999713	5283	ENSG00000100564	PIGH	phosphatidylinositol glycan anchor biosynthesis class H
10101	4042.36	4375.48	4233.04	4260.91	4520.63	4611.83	6704.29	4638.92	4511.98	-0.773469	-0.353242	-0.532921	-0.49777	-0.170133	-0.055085	2.58457	-0.020904	-0.181044	4655.49	0.0592834	0.124978	0.474351	0.635249	0.197056	1	4655.49	0.234878	0.124983	-1.87929	0.0602054	1.22036	1	4655.49	-0.175595	0.124984	-1.40494	0.160039	0.795775	0.999713	10101	ENSG00000095906	NUBP2	nucleotide binding protein 2
100147773	14.6311	6.03386	8.72377	3.85254	7.31493	7.55074	0	3.59495	4.51017	2.04793	-0.051758	0.605195	-0.584498	0.261116	0.318708	-1.5254	-0.647409	-0.423885	6.24578	-0.0730241	0.096868	-0.753852	0.450938	0.345883	1	6.24578	-0.178748	0.0951981	1.87764	0.0604302	1.21875	1	6.24578	0.105724	0.0940068	1.12464	0.260742	0.58379	0.999713	100147773	NA	TMCO1-AS1	TMCO1 antisense RNA 1
10245	1810.07	1952.65	1857.49	1878.11	2020.14	2085.68	3151.71	2159.13	1927.65	-0.687886	-0.342004	-0.572851	-0.522827	-0.178275	-0.019269	2.56687	0.1589	-0.402656	2093.63	0.0609207	0.130747	0.465944	0.641256	0.192969	1	2093.63	0.245312	0.130752	-1.87615	0.0606343	1.21728	1	2093.63	-0.184391	0.130754	-1.41021	0.158477	0.800032	0.999713	10245	ENSG00000126768	TIMM17B	translocase of inner mitochondrial membrane 17B
55071	662.579	701.32	673.073	728.13	713.206	717.321	1135.81	732.651	747.787	-0.651555	-0.383869	-0.579049	-0.198622	-0.301743	-0.27331	2.61833	-0.167386	-0.062799	756.875	0.0565208	0.12921	0.437434	0.661797	0.179276	1	756.875	0.242396	0.129225	-1.87577	0.0606872	1.2169	1	756.875	-0.185875	0.129238	-1.43824	0.150366	0.82285	0.999713	55071	ENSG00000135045	C9orf40	chromosome 9 open reading frame 40
84798	5664.32	6058.46	5610.73	6035	6026.28	6394.64	9968.89	6281.09	6194.27	-0.602867	-0.308095	-0.642948	-0.325637	-0.332158	-0.056667	2.61648	-0.141588	-0.20652	6470.41	0.0596553	0.132066	0.451709	0.651478	0.1861	1	6470.41	0.247689	0.132067	-1.87548	0.0607265	1.21662	1	6470.41	-0.188034	0.132067	-1.42377	0.154512	0.811037	0.999713	84798	ENSG00000167747	C19orf48	chromosome 19 open reading frame 48
1535	13579.7	15439.3	14789.5	14568.4	15306.5	16229.1	27531.4	16300.9	15170.4	-0.705864	-0.263385	-0.418001	-0.470614	-0.294976	-0.075446	2.61398	-0.058344	-0.327354	16546.1	0.0432756	0.137281	0.315234	0.752584	0.123445	1	16546.1	0.257301	0.137281	-1.87427	0.0608937	1.21543	1	16546.1	-0.214025	0.137281	-1.55903	0.118989	0.924492	0.999713	1535	ENSG00000051523	CYBA	cytochrome b-245 alpha chain
373861	4.18031	2.32071	2.01318	1.92627	1.82873	1.67794	0	0	0	1.91033	0.559914	0.336585	0.273472	0.202642	0.093141	-1.12536	-1.12536	-1.12536	1.54968	-0.0345268	0.0579684	-0.595615	0.551433	0.258507	1	1.54968	-0.106213	0.0566879	1.87365	0.060979	1.21482	1	1.54968	0.0716864	0.0556988	1.28704	0.198082	0.703156	NA	373861	NA	H1-9P	H1.9 linker histone, pseudogene
102723360	2.09016	4.17729	2.01318	0	0.609578	1.67794	0	0.71899	0	0.60218	2.10551	0.546734	-0.903328	-0.464258	0.305269	-0.903328	-0.38545	-0.903328	1.25413	-0.0779715	0.0524083	-1.48777	0.136811	0.863878	1	1.25413	-0.0964592	0.0515619	1.87074	0.0613806	1.21197	1	1.25413	0.0184877	0.0506513	0.364999	0.715112	0.145626	NA	102723360	ENSG00000277991	LOC102723360	uncharacterized LOC102723360
105377637	10.4508	0.928286	4.69742	1.92627	0.609578	0.838972	0	1.43798	0.902035	2.43415	-0.452594	0.690018	-0.150055	-0.54921	-0.47967	-0.734004	-0.29808	-0.460552	2.42126	-0.108407	0.0594136	-1.82461	0.0680594	1.16711	1	2.42126	-0.109688	0.05865	1.87022	0.0614534	1.21145	1	2.42126	0.0012815	0.0577189	0.0222025	0.982286	0.00776184	NA	105377637	NA	NA	NA
80184	1070.16	823.854	791.85	907.273	717.473	771.015	541.412	711.081	800.105	1.92001	0.215637	-0.00582	0.792878	-0.520494	-0.149996	-1.73879	-0.564725	0.0513	792.691	-0.10871	0.132385	-0.821167	0.411551	0.385576	1	792.691	-0.247839	0.132526	1.87012	0.0614666	1.21136	1	792.691	0.139129	0.132587	1.04934	0.294021	0.531622	0.999713	80184	ENSG00000198707	CEP290	centrosomal protein 290
145773	112.868	82.6175	84.5535	96.3135	89.6079	77.1854	52.9893	69.742	73.0648	1.80755	0.030128	0.143883	0.834852	0.440859	-0.289039	-1.71071	-0.726382	-0.531146	82.1047	-0.0385935	0.136742	-0.282235	0.777763	0.109153	1	82.1047	-0.256695	0.137412	1.86806	0.0617535	1.20934	1	82.1047	0.218101	0.137663	1.58431	0.113123	0.946448	0.999713	145773	ENSG00000157470	FAM81A	family with sequence similarity 81 member A
7139	0	0	0	0	0	0.838972	0	15.0988	0.902035	-0.37612	-0.37612	-0.37612	-0.37612	-0.37612	-0.207472	-0.37612	2.65899	-0.194796	1.87109	0.00362089	0.0343147	0.10552	0.915963	0.038122	1	1.87109	0.063839	0.0341795	-1.86775	0.0617964	1.20904	1	1.87109	-0.0602181	0.0340928	-1.7663	0.0773462	1.11156	NA	7139	ENSG00000118194	TNNT2	troponin T2, cardiac type
6275	60.6145	38.0597	34.224	73.1982	41.4513	51.1773	105.979	54.6432	55.9262	0.153579	-0.876757	-1.05198	0.728423	-0.721826	-0.277528	2.22587	-0.119198	-0.060591	57.2525	0.113238	0.134289	0.843245	0.399092	0.398928	1	57.2525	0.250581	0.134199	-1.86723	0.0618691	1.20853	1	57.2525	-0.137343	0.134188	-1.02351	0.306067	0.514184	0.999713	6275	ENSG00000196154	S100A4	S100 calcium binding protein A4
50514	0	0	0.67106	3.85254	1.21916	0.838972	9.21552	0.71899	2.7061	-0.726236	-0.726236	-0.498057	0.583733	-0.31169	-0.440962	2.40729	-0.48176	0.193914	2.13582	0.0492886	0.0535413	0.920571	0.357274	0.446998	1	2.13582	0.0989991	0.0530334	-1.86673	0.0619392	1.20803	1	2.13582	-0.0497105	0.0526314	-0.944503	0.344913	0.462291	NA	50514	ENSG00000173077	DELEC1	deleted in esophageal cancer 1
6159	23284.3	21108.3	20192.9	26276.2	21971	22181.6	42840.7	23511	22875.6	-0.235196	-0.548912	-0.68089	0.196144	-0.424536	-0.39418	2.58421	-0.202522	-0.294122	24915.7	0.0679558	0.139093	0.488565	0.62515	0.204016	1	24915.7	0.259553	0.139093	-1.86604	0.0620352	1.20736	1	24915.7	-0.191598	0.139093	-1.37748	0.168364	0.773751	0.999713	6159	ENSG00000162244	RPL29	ribosomal protein L29
7675	165.122	120.213	155.686	117.502	124.963	128.363	119.802	110.005	110.048	1.90663	-0.397911	1.4224	-0.537007	-0.154143	0.020291	-0.419014	-0.92172	-0.919523	127.967	-0.150155	0.130063	-1.15448	0.248305	0.605015	1	127.967	-0.24412	0.130836	1.86585	0.0620627	1.20717	1	127.967	0.0939653	0.131469	0.714734	0.474774	0.323513	0.999713	7675	ENSG00000197961	ZNF121	zinc finger protein 121
3480	4429.04	4220.92	4312.9	4517.1	4595	4153.75	2564.22	3876.07	3867.93	0.599405	0.261679	0.410943	0.742308	0.868708	0.152683	-2.42669	-0.297907	-0.311129	4059.66	0.024201	0.1258	0.192377	0.847447	0.0718873	1	4059.66	-0.234786	0.125863	1.8654	0.0621251	1.20673	1	4059.66	0.258987	0.125868	2.0576	0.0396283	1.40199	0.999713	3480	ENSG00000140443	IGF1R	insulin like growth factor 1 receptor
1545	856.964	1117.66	1159.59	905.347	1313.64	1180.43	550.627	850.565	890.308	-0.531574	0.589545	0.769886	-0.323501	1.43238	0.859518	-1.84899	-0.559093	-0.388174	980.57	0.0695442	0.137958	0.504098	0.614192	0.211696	1	980.57	-0.257366	0.138024	1.86464	0.0622316	1.20599	1	980.57	0.32691	0.138025	2.36849	0.0178608	1.7481	0.999713	1545	ENSG00000138061	CYP1B1	cytochrome P450 family 1 subfamily B member 1
51728	764.997	744.485	726.086	1007.44	768.677	819.675	1741.73	821.086	764.926	-0.436767	-0.500048	-0.556811	0.311205	-0.425412	-0.268075	2.57662	-0.263722	-0.436987	906.567	0.0944403	0.139384	0.677555	0.498054	0.302723	1	906.567	0.259874	0.139382	-1.86447	0.0622555	1.20582	1	906.567	-0.165433	0.139383	-1.1869	0.235268	0.628438	0.999713	51728	ENSG00000161980	POLR3K	RNA polymerase III subunit K
5106	1851.88	1977.71	1780.99	1964.8	1996.98	2166.22	2960.49	2063.5	2012.44	-0.676435	-0.313039	-0.881142	-0.350345	-0.257411	0.231354	2.52507	-0.065298	-0.212754	2086.11	0.0916898	0.125186	0.732428	0.463907	0.333569	1	2086.11	0.233438	0.125205	-1.86445	0.0622584	1.2058	1	2086.11	-0.141748	0.1252	-1.13217	0.257561	0.58912	0.999713	5106	ENSG00000100889	PCK2	phosphoenolpyruvate carboxykinase 2, mitochondrial
399949	18.8114	11.1394	12.0791	19.2627	16.4586	15.1015	18.431	21.5697	24.3549	0.314649	-1.48173	-1.26171	0.42032	-0.236256	-0.55402	0.22559	0.9605	1.61266	17.4676	0.109215	0.131257	0.832065	0.405372	0.392146	1	17.4676	0.24426	0.131017	-1.86433	0.0622748	1.20569	1	17.4676	-0.135045	0.130666	-1.03352	0.301362	0.520911	0.999713	399949	ENSG00000183644	HOATZ	HOATZ cilia and flagella associated protein
6013	0	5.56972	3.3553	17.3364	8.53409	5.8728	16.1272	7.90889	9.02035	-1.4647	-0.468809	-0.864756	1.63512	0.061231	-0.414617	1.4189	-0.050557	0.148177	8.19164	0.167759	0.0957772	1.75156	0.0798499	1.09773	1	8.19164	0.176862	0.0949546	-1.8626	0.0625191	1.20399	1	8.19164	-0.0091029	0.0949421	-0.0958785	0.923617	0.034508	0.999713	6013	ENSG00000107018	RLN1	relaxin 1
149041	593.604	459.966	429.478	514.314	440.115	453.045	373.229	376.032	430.271	2.07615	0.11363	-0.334091	0.911753	-0.177884	0.011992	-1.16013	-1.11897	-0.322452	452.228	-0.0499745	0.122776	-0.407038	0.68398	0.164956	1	452.228	-0.229621	0.123292	1.86242	0.0625437	1.20382	1	452.228	0.179646	0.123453	1.45518	0.145618	0.836784	0.999713	149041	ENSG00000135870	RC3H1	ring finger and CCCH-type domains 1
2647	305.163	304.942	263.726	333.245	301.131	317.131	585.186	327.14	309.398	-0.353197	-0.355531	-0.791379	-0.056235	-0.395828	-0.226632	2.608	-0.120787	-0.30841	338.562	0.0663799	0.139168	0.476976	0.633379	0.198336	1	338.562	0.259105	0.139172	-1.86176	0.0626376	1.20317	1	338.562	-0.192725	0.139176	-1.38476	0.166127	0.779561	0.999713	2647	ENSG00000135441	BLOC1S1	biogenesis of lysosomal organelles complex 1 subunit 1
51293	3202.12	3740.53	3357.98	3817.87	3658.07	3903.73	5752.79	3930	3559.43	-0.912594	-0.188062	-0.70285	-0.083989	-0.299019	0.031562	2.51981	0.066905	-0.431764	3880.28	0.0961194	0.130908	0.734253	0.462795	0.334612	1	3880.28	0.243718	0.130914	-1.86167	0.0626501	1.20308	1	3880.28	-0.147599	0.130912	-1.12747	0.259544	0.585789	0.999713	51293	ENSG00000167775	CD320	CD320 molecule
27166	4939.04	4811.31	4591.39	5682.5	4906.49	5430.66	8386.13	5266.6	5082.06	-0.449507	-0.560757	-0.752301	0.198031	-0.477854	-0.02131	2.55284	-0.164206	-0.324933	5455.13	0.102294	0.13373	0.76493	0.444313	0.352311	1	5455.13	0.248867	0.133733	-1.86092	0.0627556	1.20235	1	5455.13	-0.146573	0.133732	-1.09602	0.273069	0.563727	0.999713	27166	ENSG00000169230	PRELID1	PRELI domain containing 1
79803	1323.07	1365.04	1270.99	1404.25	1418.49	1443.03	1704.87	1454.52	1413.49	-0.815214	-0.469223	-1.2445	-0.146066	-0.028722	0.173583	2.33181	0.26825	-0.069922	1421.97	0.093867	0.094083	0.997704	0.318423	0.496996	1	1421.97	0.175173	0.0942319	-1.85896	0.0630327	1.20043	1	1421.97	-0.0813065	0.0942295	-0.862856	0.388217	0.410926	0.999713	79803	ENSG00000166189	HPS6	HPS6 biogenesis of lysosomal organelles complex 2 subunit 3
57291	1172.58	1181.71	1245.49	1259.78	1273.41	1260.97	1824.67	1272.61	1334.11	-0.715172	-0.668973	-0.346277	-0.273955	-0.205006	-0.267914	2.5842	-0.209032	0.102125	1313.93	0.0570567	0.119624	0.476968	0.633385	0.198332	1	1313.93	0.222408	0.11965	-1.85881	0.0630534	1.20029	1	1313.93	-0.165351	0.119661	-1.38182	0.167026	0.777216	0.999713	57291	ENSG00000226950	DANCR	differentiation antagonizing non-protein coding RNA
100124533	4.18031	7.89043	7.38165	5.77881	2.43831	8.38972	0	2.15697	2.7061	-0.124066	1.13149	0.959308	0.416885	-0.71358	1.30045	-1.53873	-0.80879	-0.622956	4.54692	-0.0493598	0.086712	-0.569239	0.569194	0.24474	1	4.54692	-0.158149	0.0851127	1.85812	0.0631525	1.19961	1	4.54692	0.10879	0.0840869	1.29377	0.195743	0.708313	0.999713	100124533	NA	SCARNA27	small Cajal body-specific RNA 27
342933	0	0	0	1.92627	0.609578	0.838972	2.30388	1.43798	2.7061	-1.04277	-1.04277	-1.04277	0.797638	-0.460366	-0.241197	1.15842	0.331112	1.54271	1.09142	0.0443169	0.0469579	0.943757	0.345294	0.461811	1	1.09142	0.0865645	0.0466004	-1.85759	0.063227	1.1991	1	1.09142	-0.0422476	0.0458589	-0.921251	0.356919	0.44743	NA	342933	ENSG00000197213	ZSCAN5B	zinc finger and SCAN domain containing 5B
79001	2738.1	2901.36	2745.3	3001.13	2900.37	3068.96	4757.51	3087.34	2940.63	-0.622995	-0.361297	-0.611452	-0.201365	-0.362881	-0.092634	2.61413	-0.063164	-0.298338	3126.75	0.0649622	0.131168	0.495259	0.620417	0.207316	1	3126.75	0.24351	0.131172	-1.85641	0.0633944	1.19795	1	3126.75	-0.178548	0.131173	-1.36117	0.173461	0.760799	0.999713	79001	ENSG00000167397	VKORC1	vitamin K epoxide reductase complex subunit 1
5315	117055	125247	116203	125462	128002	131623	154581	131459	126283	-1.01487	-0.284292	-1.09088	-0.265148	-0.038597	0.284303	2.33174	0.269656	-0.191905	128435	0.089607	0.0944398	0.948826	0.342709	0.465075	1	128435	0.175252	0.0944415	-1.85567	0.0635007	1.19722	1	128435	-0.0856453	0.0944412	-0.906863	0.364479	0.438328	0.999713	5315	ENSG00000067225	PKM	pyruvate kinase M1/2
388886	133.77	162.914	171.791	157.954	177.387	177.023	207.349	196.284	186.721	-1.87436	-0.535704	-0.127962	-0.763531	0.129066	0.112344	1.50529	0.997051	0.557803	174.577	0.0854946	0.120543	0.709247	0.478172	0.320416	1	174.577	0.22406	0.120756	-1.85547	0.0635288	1.19703	1	174.577	-0.138565	0.120984	-1.14532	0.252076	0.598468	0.999713	388886	ENSG00000178026	LRRC75B	leucine rich repeat containing 75B
6578	60.6145	50.5916	49.6584	38.5254	50.5949	45.3045	18.431	35.2305	46.0038	1.38866	0.556749	0.479294	-0.444757	0.557027	0.117913	-2.11261	-0.718236	0.175956	43.8838	-0.100272	0.139427	-0.719168	0.472037	0.326024	1	43.8838	-0.258105	0.139113	1.85536	0.0635449	1.19692	1	43.8838	0.157834	0.138931	1.13606	0.255932	0.591875	0.999713	6578	ENSG00000174640	SLCO2A1	solute carrier organic anion transporter family member 2A1
100422885	372.048	221.396	175.818	464.231	238.345	260.92	1188.8	240.143	215.586	-0.010085	-0.483888	-0.627234	0.279834	-0.430584	-0.359584	2.55863	-0.42493	-0.50216	375.254	0.0491602	0.107391	0.45777	0.647117	0.189017	1	375.254	0.199215	0.107381	-1.85523	0.0635641	1.19679	1	375.254	-0.150055	0.107378	-1.39745	0.162279	0.789739	0.999713	100422885	ENSG00000283498	MIR1244-2	microRNA 1244-2
2649	213.196	211.185	250.305	165.659	226.763	201.353	96.763	191.97	184.917	0.448751	0.402779	1.29718	-0.638077	0.758933	0.177993	-2.21325	-0.036528	-0.197783	193.568	-0.0980144	0.139418	-0.703025	0.48204	0.316917	1	193.568	-0.258722	0.139508	1.85453	0.0636628	1.19611	1	193.568	0.160707	0.139546	1.15164	0.249468	0.602985	0.999713	2649	ENSG00000148200	NR6A1	nuclear receptor subfamily 6 group A member 1
161502	4.18031	1.85657	2.68424	0	0.609578	0.838972	0	0	0.902035	2.06072	0.437541	1.01568	-0.859311	-0.433509	-0.273273	-0.859311	-0.859311	-0.229223	1.23019	-0.0876658	0.0518323	-1.69133	0.090773	1.04204	1	1.23019	-0.0945029	0.0509596	1.85447	0.0636724	1.19605	1	1.23019	0.00683717	0.0498808	0.13707	0.890975	0.0501344	NA	161502	ENSG00000156206	CFAP161	cilia and flagella associated protein 161
1800	0	1.39243	1.34212	0	0.609578	6.71177	0	10.7848	9.02035	-0.772014	-0.448021	-0.459728	-0.772014	-0.630177	0.789692	-0.772014	1.73742	1.32685	3.3179	0.0279786	0.0552765	0.506158	0.612746	0.21272	1	3.3179	0.102002	0.0550113	-1.85421	0.0637098	1.19579	1	3.3179	-0.0740236	0.0548227	-1.35024	0.17694	0.752174	0.999713	1800	ENSG00000015413	DPEP1	dipeptidase 1
729614	334.425	395.914	414.044	340.95	424.876	399.35	571.362	468.062	414.034	-1.18558	-0.314485	-0.057648	-1.09314	0.095803	-0.265802	2.17102	0.707612	-0.057786	418.113	0.0176966	0.125857	0.140609	0.888179	0.0514997	1	418.113	0.233311	0.125853	-1.85384	0.0637621	1.19544	1	418.113	-0.215614	0.125944	-1.71199	0.0868987	1.06099	0.999713	729614	ENSG00000179743	FLJ37453	uncharacterized LOC729614
51110	622.866	617.31	681.125	755.098	650.419	629.229	988.365	706.767	715.314	-0.732246	-0.78038	-0.227524	0.413327	-0.493543	-0.677126	2.43421	-0.005381	0.068662	707.388	0.0561872	0.124431	0.451554	0.651591	0.186025	1	707.388	0.230692	0.124461	-1.85353	0.0638062	1.19514	1	707.388	-0.174505	0.124483	-1.40183	0.160965	0.793268	0.999713	51110	ENSG00000147592	LACTB2	lactamase beta 2
282969	514.178	542.119	473.768	693.457	513.264	551.204	1110.47	594.605	517.768	-0.497497	-0.355853	-0.702353	0.411345	-0.50213	-0.309796	2.52536	-0.089781	-0.479299	612.315	0.093558	0.139885	0.668819	0.503611	0.297905	1	612.315	0.259249	0.139884	-1.85331	0.063838	1.19492	1	612.315	-0.165691	0.139885	-1.18448	0.236222	0.62668	0.999713	282969	ENSG00000148803	FUOM	fucose mutarotase
84217	6.27047	3.71314	2.68424	0	1.21916	1.67794	2.30388	0	0.902035	2.1061	0.819072	0.301252	-1.04965	-0.436084	-0.205188	0.109829	-1.04965	-0.595681	2.08565	-0.106587	0.0628593	-1.69565	0.0899528	1.04599	1	2.08565	-0.114606	0.0618815	1.85202	0.064023	1.19366	1	2.08565	0.00801861	0.060642	0.132229	0.894803	0.0482724	NA	84217	ENSG00000066185	ZMYND12	zinc finger MYND-type containing 12
55845	5438.58	5245.28	5470.48	6533.91	5711.13	5623.63	8363.09	5900.75	5820.83	-0.600234	-0.802591	-0.566847	0.546388	-0.314921	-0.406525	2.46124	-0.116424	-0.200084	6011.96	0.105938	0.123825	0.855547	0.392248	0.406439	1	6011.96	0.229341	0.123834	-1.85201	0.064025	1.19365	1	6011.96	-0.123403	0.12383	-0.996548	0.318984	0.496231	0.999713	55845	ENSG00000254999	BRK1	BRICK1 subunit of SCAR/WAVE actin nucleating complex
728392	52.2539	110.466	105.356	86.6821	98.7516	104.871	156.664	130.856	112.754	-1.8944	0.137855	-0.040531	-0.69247	-0.271112	-0.057459	1.75068	0.849698	0.217743	106.517	0.0367238	0.139926	0.262451	0.792974	0.100741	1	106.517	0.259138	0.139926	-1.85196	0.0640311	1.19361	1	106.517	-0.222414	0.139926	-1.58951	0.111945	0.950994	0.999713	728392	ENSG00000286190	LOC728392	uncharacterized LOC728392
4744	33.4425	36.2032	32.8819	55.8618	23.7735	25.1691	13.8233	23.0077	19.8448	0.335539	0.561013	0.289756	2.16661	-0.454161	-0.340175	-1.26683	-0.516711	-0.775037	29.3342	-0.023774	0.131239	-0.18115	0.85625	0.0673996	1	29.3342	-0.240929	0.130163	1.85097	0.0641732	1.19265	1	29.3342	0.217155	0.129803	1.67295	0.0943365	1.02532	0.999713	4744	ENSG00000100285	NEFH	neurofilament heavy
5008	12.5409	4.17729	2.68424	9.63135	3.65747	0	0	0	0	1.9364	0.118447	-0.206088	1.30396	0.005456	-0.789543	-0.789543	-0.789543	-0.789543	3.63236	-0.0311146	0.0545864	-0.570007	0.568673	0.245137	1	3.63236	-0.0999437	0.0540227	1.85003	0.0643092	1.19173	1	3.63236	0.0688291	0.0537381	1.28082	0.200256	0.698415	0.999713	5008	ENSG00000099985	OSM	oncostatin M
9590	27746.8	22123.4	21728.9	25781.2	24067.3	22479.4	14901.5	21128.2	20770.3	1.51166	-0.049879	-0.159417	0.965836	0.489928	0.048984	-2.05528	-0.326214	-0.425619	22303	0.0105221	0.127216	0.0827111	0.934081	0.0296153	1	22303	-0.235279	0.127226	1.8493	0.0644139	1.19102	1	22303	0.245801	0.127227	1.93199	0.0533604	1.27278	0.999713	9590	ENSG00000131016	AKAP12	A-kinase anchoring protein 12
116541	1335.61	1110.69	1113.96	1508.27	1216.11	1245.03	2849.9	1204.31	1289.91	-0.1737	-0.585754	-0.579773	0.142621	-0.392633	-0.339638	2.60055	-0.41425	-0.257423	1430.42	0.0659231	0.138799	0.474955	0.634819	0.19735	1	1430.42	0.256648	0.138798	-1.84908	0.0644465	1.1908	1	1430.42	-0.190725	0.138798	-1.37412	0.169404	0.771076	0.999713	116541	ENSG00000183617	MRPL54	mitochondrial ribosomal protein L54
8738	259.179	267.346	268.424	350.581	288.94	302.03	490.727	295.505	291.357	-0.743306	-0.62983	-0.614859	0.526657	-0.329805	-0.147929	2.47388	-0.238589	-0.296216	312.677	0.142241	0.136631	1.04106	0.297849	0.526003	1	312.677	0.252693	0.136682	-1.84876	0.0644919	1.19049	1	312.677	-0.110452	0.136658	-0.808236	0.418955	0.377833	0.999713	8738	ENSG00000169372	CRADD	CASP2 and RIPK1 domain containing adaptor with death domain
65990	913.398	1311.67	1170.33	986.25	1193.55	1367.52	1684.14	1362.49	1338.62	-1.50988	0.2318	-0.386298	-1.19129	-0.284732	0.476062	1.86065	0.45403	0.349662	1258.66	0.0407148	0.131602	0.309378	0.757034	0.120884	1	1258.66	0.243063	0.131606	-1.8469	0.0647612	1.18869	1	1258.66	-0.202348	0.131614	-1.53743	0.124187	0.905924	0.999713	65990	ENSG00000103254	ANTKMT	adenine nucleotide translocase lysine methyltransferase
654817	4.18031	3.249	1.34212	3.85254	1.21916	0.838972	0	0	0	1.50615	0.955851	-0.170899	1.31247	-0.243557	-0.468202	-0.963939	-0.963939	-0.963939	1.63134	-0.0391416	0.0542907	-0.720962	0.470933	0.327041	1	1.63134	-0.0983177	0.0532678	1.84573	0.0649321	1.18754	1	1.63134	0.0591761	0.0524786	1.12762	0.259479	0.585899	NA	654817	ENSG00000165178	NCF1C	neutrophil cytosolic factor 1C pseudogene
644096	606.145	671.151	635.493	710.793	642.495	645.169	1165.76	667.941	718.02	-0.652469	-0.273645	-0.48144	-0.042625	-0.440639	-0.425054	2.60873	-0.292347	-0.000514	718.108	0.036577	0.136016	0.268916	0.787994	0.103477	1	718.108	0.250892	0.136017	-1.84457	0.0651002	1.18642	1	718.108	-0.214315	0.136027	-1.57553	0.115133	0.938799	0.999713	644096	ENSG00000205138	SDHAF1	succinate dehydrogenase complex assembly factor 1
83595	68.9751	68.229	68.4481	75.1245	65.8344	76.3464	59.9009	46.7343	50.514	0.441813	0.368865	0.390282	1.04305	0.134737	1.16252	-0.44539	-1.73271	-1.36317	64.4563	0.042759	0.135195	0.316277	0.751792	0.123902	1	64.4563	-0.251566	0.136432	1.8439	0.0651982	1.18576	1	64.4563	0.294325	0.136721	2.15275	0.0313385	1.50392	0.999713	83595	ENSG00000171056	SOX7	SRY-box transcription factor 7
6234	8088.9	8643.74	8429.85	9273.06	8801.08	9107.87	16901.3	8960.77	8779.51	-0.576001	-0.373246	-0.451407	-0.143269	-0.315747	-0.203634	2.64433	-0.257392	-0.323631	9665.12	0.0604669	0.139106	0.434682	0.663793	0.177967	1	9665.12	0.256364	0.139106	-1.84294	0.0653385	1.18483	1	9665.12	-0.195897	0.139106	-1.40825	0.159056	0.79845	0.999713	6234	ENSG00000233927	RPS28	ribosomal protein S28
118472	641.678	572.288	507.992	758.95	591.29	682.923	1085.13	659.314	610.678	-0.221494	-0.634226	-1.01666	0.476051	-0.521201	0.023835	2.41618	-0.116594	-0.405884	678.916	0.135467	0.13844	0.978523	0.327816	0.48437	1	678.916	0.255041	0.138454	-1.84207	0.0654646	1.18399	1	678.916	-0.119575	0.138445	-0.863695	0.387756	0.411442	0.999713	118472	ENSG00000198546	ZNF511	zinc finger protein 511
90480	3312.9	2997.9	2713.76	3939.22	3094.22	3214.1	7476.09	3130.48	3116.53	-0.240982	-0.455876	-0.649716	0.186303	-0.390168	-0.308382	2.59919	-0.365428	-0.374945	3666.13	0.0734303	0.138044	0.531932	0.594773	0.225649	1	3666.13	0.254216	0.138044	-1.84156	0.06554	1.18349	1	3666.13	-0.180785	0.138044	-1.30962	0.190324	0.720507	0.999713	90480	ENSG00000179271	GADD45GIP1	GADD45G interacting protein 1
57418	2131.96	2458.57	2180.27	2744.93	2404.17	2497.62	3999.54	2439.53	2458.04	-0.822124	-0.236566	-0.735504	0.27685	-0.334082	-0.16655	2.52617	-0.27069	-0.237499	2590.52	0.109636	0.134733	0.813724	0.415803	0.381112	1	2590.52	0.248128	0.13474	-1.84153	0.0655443	1.18346	1	2590.52	-0.138492	0.134737	-1.02787	0.30401	0.517112	0.999713	57418	ENSG00000065268	WDR18	WD repeat domain 18
59307	1065.98	1103.73	1073.7	1044.04	1053.35	1165.33	2068.88	1176.99	1139.27	-0.442667	-0.326742	-0.418974	-0.51004	-0.481446	-0.137593	2.63688	-0.101805	-0.217618	1210.14	0.00504748	0.137813	0.0366256	0.970784	0.0128776	1	1210.14	0.253778	0.13781	-1.84151	0.0655475	1.18344	1	1210.14	-0.24873	0.137816	-1.80479	0.0711072	1.14809	0.999713	59307	ENSG00000185187	SIGIRR	single Ig and TIR domain containing
55509	89.8767	114.643	107.37	113.65	99.9707	129.202	237.3	133.732	104.636	-0.81091	-0.248678	-0.413802	-0.27123	-0.581763	0.081812	2.53577	0.184659	-0.475855	125.598	0.0536596	0.139294	0.385227	0.700069	0.154859	1	125.598	0.256223	0.139291	-1.83948	0.0658442	1.18148	1	125.598	-0.202563	0.139276	-1.4544	0.145836	0.836136	0.999713	55509	ENSG00000123685	BATF3	basic leucine zipper ATF-like transcription factor 3
57642	18.8114	2.32071	4.02636	0	3.04789	2.51691	2.30388	0	2.7061	2.59409	-0.288345	0.009787	-0.693987	-0.161241	-0.254051	-0.291287	-0.693987	-0.220982	3.97036	-0.104331	0.0617923	-1.68842	0.0913312	1.03938	1	3.97036	-0.112606	0.0612162	1.83948	0.0658447	1.18148	1	3.97036	0.00827479	0.0606412	0.136455	0.891462	0.0498974	0.999713	57642	ENSG00000101203	COL20A1	collagen type XX alpha 1 chain
51239	236.188	222.324	214.739	258.12	243.831	262.598	458.472	237.267	250.766	-0.387105	-0.573861	-0.676048	-0.091641	-0.284136	-0.031317	2.60739	-0.372569	-0.190716	264.923	0.0989636	0.139393	0.70996	0.477729	0.320818	1	264.923	0.256415	0.139404	-1.83937	0.0658606	1.18137	1	264.923	-0.157452	0.139402	-1.12948	0.258697	0.587209	0.999713	51239	ENSG00000213337	ANKRD39	ankyrin repeat domain 39
6175	75281.1	67813.6	64495.5	85033.2	72316.6	74977.2	150024	74799.4	71375.3	-0.248339	-0.533224	-0.659809	0.123704	-0.361435	-0.259933	2.6031	-0.266718	-0.397346	81790.7	0.079056	0.139926	0.564983	0.572085	0.242539	1	81790.7	0.257375	0.139926	-1.83936	0.0658628	1.18136	1	81790.7	-0.178318	0.139926	-1.27437	0.202531	0.693508	0.999713	6175	ENSG00000089157	RPLP0	ribosomal protein lateral stalk subunit P0
196441	1400.4	1001.16	1034.77	1254	747.952	881.759	663.518	740.559	1044.56	1.73934	0.109635	0.246859	1.14173	-0.923929	-0.377737	-1.26858	-0.954104	0.286791	974.298	-0.137454	0.139633	-0.9844	0.324919	0.488225	1	974.298	-0.256803	0.139646	1.83896	0.0659215	1.18097	1	974.298	0.119349	0.139653	0.85461	0.392767	0.405865	0.999713	196441	ENSG00000133858	ZFC3H1	zinc finger C3H1-type containing
80174	1107.78	806.681	868.351	924.609	751.609	784.438	658.91	763.567	797.399	2.17578	-0.176394	0.305369	0.744853	-0.606605	-0.350147	-1.33076	-0.513191	-0.248902	829.261	-0.127785	0.124217	-1.02872	0.303611	0.517683	1	829.261	-0.228765	0.124436	1.83841	0.0660018	1.18044	1	829.261	0.100981	0.124558	0.810711	0.417532	0.37931	0.999713	80174	ENSG00000161692	DBF4B	DBF4 zinc finger B
10410	2455.93	2592.24	2677.53	2274.92	2488.3	2506.85	3683.91	2834.26	2762.93	-0.593513	-0.258521	-0.048911	-1.03837	-0.513976	-0.468383	2.42441	0.336276	0.160985	2697.43	-0.0693356	0.113053	-0.613299	0.539678	0.267865	1	2697.43	0.207612	0.113032	-1.83674	0.0662478	1.17883	1	2697.43	-0.276947	0.113081	-2.44912	0.0143208	1.84403	0.999713	10410	ENSG00000142089	IFITM3	interferon induced transmembrane protein 3
54885	300.982	306.799	328.819	310.129	313.323	269.31	191.222	263.869	284.141	0.37835	0.519565	1.05422	0.600438	0.677975	-0.390649	-2.2866	-0.522746	-0.030554	285.399	-0.0546697	0.124749	-0.438239	0.661213	0.179659	1	285.399	-0.230384	0.125436	1.83666	0.0662606	1.17874	1	285.399	0.175714	0.125682	1.39808	0.16209	0.790245	0.999713	54885	ENSG00000133138	TBC1D8B	TBC1 domain family member 8B
115908	4.18031	13.9243	9.39483	19.2627	15.2394	19.2963	23.0388	17.9747	17.1387	-1.97639	-0.274282	-1.0655	0.658249	-0.044548	0.664127	1.31787	0.433265	0.287215	15.4945	0.203473	0.124974	1.62812	0.103499	0.985063	1	15.4945	0.228173	0.124257	-1.8363	0.066313	1.1784	1	15.4945	-0.0246997	0.124307	-0.1987	0.842497	0.0744314	0.999713	115908	ENSG00000164932	CTHRC1	collagen triple helix repeat containing 1
54936	1881.14	1827.33	1793.07	2055.33	1932.97	1956.48	2730.1	2007.42	1953.81	-0.478309	-0.670157	-0.792306	0.14274	-0.293514	-0.209688	2.54853	-0.028077	-0.219223	2015.29	0.0860367	0.117332	0.733277	0.463389	0.334054	1	2015.29	0.215259	0.117365	-1.8341	0.0666391	1.17627	1	2015.29	-0.129222	0.117361	-1.10107	0.270867	0.567245	0.999713	54936	ENSG00000116863	ADPRS	ADP-ribosylserine hydrolase
275	37.6228	49.1992	45.632	25.0415	23.7735	31.0419	9.21552	33.0735	36.0814	0.440987	1.3997	1.10429	-0.600954	-0.705964	-0.104017	-1.91161	0.064232	0.313334	32.2979	-0.269247	0.133353	-2.01905	0.0434823	1.36169	1	32.2979	-0.243808	0.132951	1.83382	0.0666806	1.176	1	32.2979	-0.0254381	0.132179	-0.192452	0.847388	0.0719176	0.999713	275	ENSG00000145020	AMT	aminomethyltransferase
101927780	10.4508	4.17729	8.05271	7.70508	4.26704	3.35589	2.30388	3.59495	0	1.71578	-0.215955	0.977365	0.870321	-0.188318	-0.468881	-0.792814	-0.395269	-1.50222	4.87862	-0.067965	0.0836003	-0.812975	0.416232	0.380664	1	4.87862	-0.150754	0.0822293	1.83334	0.0667525	1.17553	1	4.87862	0.0827891	0.0812152	1.01938	0.308023	0.511416	0.999713	101927780	ENSG00000250548	LINC01303	long intergenic non-protein coding RNA 1303
1303	4029.82	3902.51	4018.3	4004.71	3764.14	3598.35	2038.93	3336.83	3705.56	0.684114	0.481535	0.665791	0.644165	0.261344	-0.00248	-2.48396	-0.41863	0.168122	3599.91	-0.0462051	0.135023	-0.342201	0.7322	0.135371	1	3599.91	-0.247399	0.13505	1.83191	0.0669654	1.17415	1	3599.91	0.201194	0.135056	1.48971	0.136302	0.865499	0.999713	1303	ENSG00000111799	COL12A1	collagen type XII alpha 1 chain
6199	2669.13	2516.58	2426.55	2669.81	2623.62	2771.96	4418.84	2766.67	2681.75	-0.280619	-0.533621	-0.682943	-0.279489	-0.356093	-0.110065	2.62135	-0.118838	-0.259686	2838.32	0.0543142	0.133165	0.407871	0.683368	0.165345	1	2838.32	0.24385	0.133168	-1.83115	0.0670785	1.17342	1	2838.32	-0.189536	0.133169	-1.42327	0.154658	0.810628	0.999713	6199	ENSG00000175634	RPS6KB2	ribosomal protein S6 kinase B2
374882	1688.85	1725.68	1740.73	1862.7	1754.97	1921.24	3234.65	1870.81	1798.66	-0.548619	-0.47279	-0.441821	-0.190743	-0.412497	-0.070237	2.63334	-0.174052	-0.322577	1955.37	0.0609847	0.137153	0.444647	0.656575	0.182716	1	1955.37	0.251083	0.137155	-1.83065	0.0671529	1.17293	1	1955.37	-0.190098	0.137156	-1.386	0.165746	0.780556	0.999713	374882	ENSG00000105518	TMEM205	transmembrane protein 205
100129250	83.6062	73.7987	72.4744	80.9033	66.444	70.4736	48.3815	57.5192	61.3384	1.35961	0.486922	0.369082	1.1191	-0.16752	0.191046	-1.77475	-0.961663	-0.621825	68.3266	-0.0532693	0.134854	-0.395014	0.692832	0.159372	1	68.3266	-0.248644	0.135869	1.83003	0.0672456	1.17234	1	68.3266	0.195375	0.136356	1.43283	0.151908	0.81842	0.999713	100129250	ENSG00000235453	SMIM27	small integral membrane protein 27
26118	2223.93	2140.63	2388.97	1989.84	1316.08	1648.58	1437.62	1681	2108.96	0.915945	0.692982	1.35772	0.289361	-1.51408	-0.624081	-1.18875	-0.537306	0.608211	1881.73	-0.296458	0.13284	-2.2317	0.0256347	1.59117	1	1881.73	-0.243125	0.132867	1.82984	0.0672742	1.17215	1	1881.73	-0.0533334	0.132918	-0.40125	0.688236	0.162263	0.999713	26118	ENSG00000109046	WSB1	WD repeat and SOCS box containing 1
11228	2934.58	2724.06	2797.65	2534.97	2794.3	2693.94	1688.74	2364.04	2682.65	0.955018	0.388897	0.586795	-0.119573	0.577803	0.307907	-2.39518	-0.579231	0.277558	2579.44	-0.0537822	0.126354	-0.425648	0.670365	0.173689	1	2579.44	-0.231342	0.126433	1.82975	0.0672866	1.17207	1	2579.44	0.17756	0.126454	1.40414	0.160276	0.795131	0.999713	11228	ENSG00000123094	RASSF8	Ras association domain family member 8
55011	2338.88	2401.01	2379.58	2492.59	2346.26	2550.47	3716.16	2551.69	2565.39	-0.591371	-0.447107	-0.49688	-0.234452	-0.574234	-0.10005	2.60673	-0.097215	-0.06542	2593.56	0.0388988	0.123648	0.314592	0.753072	0.123164	1	2593.56	0.226231	0.123655	-1.82953	0.0673197	1.17186	1	2593.56	-0.187332	0.123662	-1.51487	0.129805	0.88671	0.999713	55011	ENSG00000104872	PIH1D1	PIH1 domain containing 1
6492	48.0736	58.482	63.7507	34.6729	67.0535	45.3045	11.5194	41.7014	42.3956	0.130073	0.748315	1.06126	-0.665905	1.25745	-0.034407	-2.04118	-0.248422	-0.207186	45.8837	-0.0687648	0.131042	-0.524754	0.599755	0.222026	1	45.8837	-0.238559	0.130418	1.82919	0.0673714	1.17152	1	45.8837	0.169794	0.130164	1.30446	0.192075	0.716529	0.999713	6492	ENSG00000112246	SIM1	SIM bHLH transcription factor 1
26278	5256.74	4272.9	3741.83	4520.95	3620.89	3648.69	2492.8	2950.73	4347.81	1.6534	0.478178	-0.156203	0.774487	-0.300667	-0.267463	-1.64821	-1.10119	0.567658	3872.59	-0.100264	0.138125	-0.725896	0.467902	0.329845	1	3872.59	-0.25267	0.138136	1.82914	0.0673789	1.17148	1	3872.59	0.152406	0.138141	1.10327	0.269911	0.568779	0.999713	26278	ENSG00000151835	SACS	sacsin molecular chaperone
9817	3664.04	4029.69	3848.53	3921.88	4197.55	4073.21	5480.93	4270.8	4061.86	-0.970714	-0.272033	-0.6182	-0.478026	0.048718	-0.18888	2.50101	0.188681	-0.210556	4172.05	0.0628549	0.112085	0.56078	0.574947	0.240372	1	4172.05	0.205015	0.112102	-1.82882	0.0674259	1.17117	1	4172.05	-0.14216	0.112104	-1.26811	0.204759	0.688758	0.999713	9817	ENSG00000079999	KEAP1	kelch like ECH associated protein 1
127687	2033.72	1892.31	1835.35	2224.84	1884.81	2056.32	4050.22	2059.19	1999.81	-0.277478	-0.481244	-0.563325	-0.002082	-0.492047	-0.244915	2.62821	-0.240783	-0.32634	2226.29	0.049368	0.139842	0.353027	0.724068	0.14022	1	2226.29	0.255684	0.139842	-1.82837	0.0674937	1.17074	1	2226.29	-0.206316	0.139842	-1.47534	0.14012	0.853499	0.999713	127687	ENSG00000197982	C1orf122	chromosome 1 open reading frame 122
51384	6.27047	1.39243	2.01318	0	1.82873	1.67794	0	0	0	2.39684	-0.03607	0.273528	-0.730542	0.181536	0.10633	-0.730542	-0.730542	-0.730542	1.46475	-0.046586	0.0498271	-0.934953	0.349813	0.456164	1	1.46475	-0.0895745	0.0489952	1.82823	0.0675148	1.1706	1	1.46475	0.0429885	0.0483131	0.88979	0.373579	0.427618	NA	51384	ENSG00000002745	WNT16	Wnt family member 16
100507002	43.8933	82.1533	85.8956	90.5347	84.1217	97.3207	156.664	96.3446	82.0852	-1.61217	-0.302807	-0.174735	-0.015974	-0.235443	0.216262	2.24715	0.182858	-0.305139	91.0014	0.134463	0.138863	0.968309	0.33289	0.477699	1	91.0014	0.253763	0.138819	-1.82802	0.0675471	1.17039	1	91.0014	-0.119301	0.138829	-0.859337	0.390154	0.408764	0.999713	100507002	NA	LOC100507002	uncharacterized LOC100507002
150678	1314.71	1014.15	1026.72	1702.82	1066.76	1122.54	2967.4	1185.61	1184.37	-0.13383	-0.614766	-0.594654	0.487213	-0.530584	-0.441322	2.51073	-0.3404	-0.342388	1398.34	0.0738874	0.134814	0.548068	0.583646	0.233851	1	1398.34	0.246225	0.134812	-1.82643	0.0677848	1.16887	1	1398.34	-0.172338	0.134812	-1.27835	0.201124	0.696535	0.999713	150678	ENSG00000172428	COPS9	COP9 signalosome subunit 9
25880	275.9	288.233	291.24	392.959	284.063	288.606	536.804	321.388	319.32	-0.679482	-0.53316	-0.497481	0.709417	-0.582633	-0.528729	2.41614	-0.139768	-0.164306	333.168	0.0921206	0.13853	0.664987	0.506059	0.295799	1	333.168	0.252908	0.138544	-1.82547	0.0679299	1.16794	1	333.168	-0.160788	0.138543	-1.16056	0.24582	0.609382	0.999713	25880	ENSG00000184857	TMEM186	transmembrane protein 186
114044	119.139	84.0099	91.2641	96.3135	80.4642	82.2192	66.8125	64.7091	81.1831	2.09006	-0.068447	0.37729	0.68755	-0.28631	-0.178475	-1.12514	-1.25439	-0.242137	85.1238	-0.100579	0.13647	-0.737002	0.461121	0.336185	1	85.1238	-0.250066	0.137059	1.82451	0.0680745	1.16702	1	85.1238	0.149488	0.137407	1.08792	0.276632	0.558098	0.999713	114044	ENSG00000215424	MCM3AP-AS1	MCM3AP antisense RNA 1
6217	32088.1	27559	28122.1	35422.2	30453.9	30473.1	63596.3	30662.8	30892.9	-0.203278	-0.607914	-0.557603	0.094595	-0.349277	-0.347558	2.61171	-0.330617	-0.310056	34363.4	0.0649053	0.139922	0.463869	0.642742	0.191964	1	34363.4	0.255271	0.139922	-1.82439	0.0680935	1.16689	1	34363.4	-0.190366	0.139922	-1.36052	0.173666	0.760285	0.999713	6217	ENSG00000105193	RPS16	ribosomal protein S16
55567	18.8114	12.0677	18.7897	5.77881	7.31493	3.35589	0	12.9418	7.21628	1.40844	0.378852	1.40512	-0.581302	-0.346776	-0.951219	-1.46358	0.512303	-0.361837	9.58628	-0.232612	0.0996852	-2.33346	0.0196239	1.70722	1	9.58628	-0.18073	0.099064	1.82437	0.0680957	1.16688	1	9.58628	-0.0518821	0.0977155	-0.530951	0.595453	0.225152	0.999713	55567	ENSG00000158486	DNAH3	dynein axonemal heavy chain 3
7074	0	1.39243	4.02636	1.92627	0.609578	0.838972	6.91164	9.34687	2.7061	-0.976663	-0.535734	0.29833	-0.366687	-0.783633	-0.710993	1.21199	1.98313	-0.119743	3.08425	-0.0327763	0.0692781	-0.473112	0.636133	0.196452	1	3.08425	0.126032	0.0691036	-1.82381	0.06818	1.16634	1	3.08425	-0.158808	0.06826	-2.32652	0.0199907	1.69917	0.999713	7074	ENSG00000156299	TIAM1	TIAM Rac1 associated GEF 1
100130348	6.27047	6.96214	4.02636	13.4839	6.70535	2.51691	46.0776	3.59495	9.02035	-0.34574	-0.294767	-0.511119	0.185849	-0.313691	-0.622356	2.58783	-0.542911	-0.143089	10.962	0.0198504	0.0777467	0.255321	0.798475	0.0977386	1	10.962	0.141471	0.0775731	-1.82371	0.0681964	1.16624	1	10.962	-0.12162	0.0773953	-1.57142	0.116086	0.935221	0.999713	100130348	ENSG00000187066	TMEM262	transmembrane protein 262
26137	833.972	792.292	722.06	678.047	669.316	687.957	546.02	465.905	792.889	1.22463	0.875895	0.28827	-0.079983	-0.153032	0.002931	-1.18464	-1.85495	0.880886	687.606	-0.134014	0.133526	-1.00365	0.315546	0.500938	1	687.606	-0.243635	0.133657	1.82284	0.0683281	1.1654	1	687.606	0.109621	0.133728	0.819728	0.412371	0.384712	0.999713	26137	ENSG00000181722	ZBTB20	zinc finger and BTB domain containing 20
6202	30936.4	29467.5	26989.3	34050.7	32539.3	32434.6	54818.5	31991.4	30164.9	-0.339184	-0.518793	-0.821814	0.041619	-0.143192	-0.155984	2.58104	-0.210175	-0.433513	33710.3	0.105898	0.137374	0.77087	0.440784	0.355774	1	33710.3	0.250374	0.137374	-1.82257	0.0683684	1.16514	1	33710.3	-0.144477	0.137374	-1.0517	0.292936	0.533228	0.999713	6202	ENSG00000142937	RPS8	ribosomal protein S8
84337	2374.42	2514.73	2533.92	2384.72	2650.44	2809.72	3713.86	2754.45	2641.16	-0.82412	-0.478106	-0.430772	-0.798706	-0.14342	0.249356	2.47902	0.113066	-0.166318	2708.6	0.0600925	0.120685	0.497927	0.618535	0.208636	1	2708.6	0.219942	0.120699	-1.82223	0.0684201	1.16482	1	2708.6	-0.159849	0.120702	-1.32433	0.185394	0.731905	0.999713	84337	ENSG00000130165	ELOF1	elongation factor 1 homolog
51690	2809.17	2531.9	2263.48	2968.38	2616.92	2651.99	5252.85	2740.07	2652.88	-0.150878	-0.463298	-0.765744	0.028519	-0.367504	-0.327985	2.6026	-0.228737	-0.326976	2943.07	0.0590343	0.139775	0.422351	0.672769	0.172134	1	2943.07	0.254606	0.139776	-1.82154	0.0685254	1.16415	1	2943.07	-0.195572	0.139776	-1.39919	0.161757	0.791136	0.999713	51690	ENSG00000130332	LSM7	LSM7 homolog, U6 small nuclear RNA and mRNA degradation associated
5531	6032.19	5863.05	5510.07	7032.81	5926.31	6319.13	10931.9	6376	6054.46	-0.38709	-0.489453	-0.703087	0.218509	-0.451168	-0.213424	2.57833	-0.179007	-0.373611	6671.77	0.0857578	0.137623	0.623137	0.533194	0.273114	1	6671.77	0.250686	0.137624	-1.82153	0.0685263	1.16414	1	6671.77	-0.164928	0.137623	-1.1984	0.230761	0.636837	0.999713	5531	ENSG00000149923	PPP4C	protein phosphatase 4 catalytic subunit
3315	9671.15	10623.8	10437.7	10906.5	11092.5	11160.8	19265	11161.6	10617	-0.687935	-0.358355	-0.422743	-0.260524	-0.196193	-0.172544	2.63129	-0.172281	-0.360714	11659.6	0.064597	0.137224	0.470742	0.637825	0.195298	1	11659.6	0.249914	0.137224	-1.82121	0.068575	1.16383	1	11659.6	-0.185317	0.137224	-1.35047	0.176866	0.752357	0.999713	3315	ENSG00000106211	HSPB1	heat shock protein family B (small) member 1
284001	831.882	907.4	963.641	795.549	618.721	737.456	635.871	758.534	820.852	0.407704	1.07217	1.56702	0.088024	-1.46784	-0.423124	-1.31694	-0.237663	0.310653	785.545	-0.258305	0.11899	-2.17082	0.0299449	1.52368	1	785.545	-0.216973	0.119155	1.82093	0.0686171	1.16357	1	785.545	-0.0413317	0.119432	-0.346068	0.729291	0.137099	0.999713	284001	ENSG00000176155	CCDC57	coiled-coil domain containing 57
1327	10595	10126.7	9975.3	12002.6	10438.4	10995.6	21799.3	10874	10571.8	-0.356541	-0.481527	-0.521925	0.019114	-0.398332	-0.249639	2.63365	-0.282081	-0.362719	11931	0.0616479	0.139882	0.440715	0.659419	0.180838	1	11931	0.25471	0.139882	-1.82089	0.0686231	1.16353	1	11931	-0.193062	0.139882	-1.38018	0.167532	0.775903	0.999713	1327	ENSG00000131143	COX4I1	cytochrome c oxidase subunit 4I1
10746	1544.62	1440.24	1399.16	1492.86	1432.51	1363.33	1052.87	1220.13	1407.17	1.14824	0.451688	0.177599	0.802823	0.400119	-0.061484	-2.13304	-1.01703	0.231082	1372.54	-0.0251859	0.108873	-0.231332	0.817057	0.0877478	1	1372.54	-0.198722	0.109185	1.82005	0.0687511	1.16272	1	1372.54	0.173536	0.109257	1.58833	0.112212	0.949962	0.999713	10746	ENSG00000169967	MAP3K2	mitogen-activated protein kinase kinase kinase 2
439	5288.09	5190.98	4828.27	5705.61	5471.57	5648.8	8135	5607.4	5373.42	-0.425647	-0.5274	-0.907415	0.011799	-0.233414	-0.047728	2.55715	-0.091098	-0.336246	5694.35	0.0975601	0.125959	0.77454	0.438611	0.35792	1	5694.35	0.229246	0.125966	-1.8199	0.0687743	1.16257	1	5694.35	-0.131686	0.125964	-1.04543	0.295826	0.528964	0.999713	439	ENSG00000198356	GET3	guided entry of tail-anchored proteins factor 3, ATPase
5438	1590.61	1573.91	1489.75	1802.99	1722.67	1693.88	3296.85	1678.84	1579.46	-0.419534	-0.449367	-0.599715	-0.040111	-0.183609	-0.23503	2.62871	-0.261903	-0.439445	1825.44	0.0834504	0.139849	0.596717	0.550697	0.259088	1	1825.44	0.254414	0.13985	-1.8192	0.0688812	1.1619	1	1825.44	-0.170964	0.13985	-1.22248	0.221524	0.654579	0.999713	5438	ENSG00000105258	POLR2I	RNA polymerase II subunit I
1013	2.09016	2.32071	2.01318	1.92627	3.65747	0.838972	4.60776	8.62788	4.51017	-0.560576	-0.461841	-0.593541	-0.630759	0.110611	-1.09638	0.517567	2.23915	0.475776	3.39917	0.00624603	0.0795653	0.078502	0.937429	0.0280618	1	3.39917	0.144119	0.0792384	-1.81881	0.0689411	1.16152	1	3.39917	-0.137873	0.0782463	-1.76204	0.0780623	1.10756	0.999713	1013	ENSG00000129910	CDH15	cadherin 15
9114	3655.68	4478.98	4334.37	4162.67	4630.96	4601.76	6225.09	4684.94	4473.19	-1.34018	-0.150423	-0.359395	-0.607528	0.069206	0.027006	2.3729	0.147208	-0.158789	4583.07	0.075859	0.122588	0.618812	0.53604	0.270803	1	4583.07	0.222753	0.122597	-1.81695	0.0692255	1.15973	1	4583.07	-0.146894	0.122597	-1.19819	0.230843	0.636682	0.999713	9114	ENSG00000159720	ATP6V0D1	ATPase H+ transporting V0 subunit d1
221476	8.36062	1.39243	1.34212	0	0.609578	0.838972	0	0	0.902035	2.60839	-0.038573	-0.057684	-0.567505	-0.335949	-0.248811	-0.567505	-0.567505	-0.224855	1.49397	-0.0813476	0.0485394	-1.67591	0.0937563	1.028	1	1.49397	-0.086913	0.047842	1.81667	0.0692679	1.15947	1	1.49397	0.0055654	0.0470581	0.118266	0.905857	0.0429405	NA	221476	ENSG00000164530	PI16	peptidase inhibitor 16
285908	66.885	66.3724	69.7902	44.3042	31.698	44.4655	16.1272	50.3293	57.7302	0.960144	0.931435	1.12289	-0.304757	-1.01091	-0.295722	-1.88314	0.032748	0.447325	49.7447	-0.294159	0.135446	-2.17179	0.0298716	1.52474	1	49.7447	-0.245566	0.135215	1.81611	0.0693533	1.15893	1	49.7447	-0.0485937	0.134708	-0.360734	0.718299	0.143695	0.999713	285908	ENSG00000179406	LINC00174	long intergenic non-protein coding RNA 174
56935	277.991	323.508	324.793	248.489	393.178	368.309	465.384	388.254	359.01	-1.1046	-0.405212	-0.385465	-1.55791	0.665295	0.283172	1.77477	0.58965	0.140294	349.879	0.0850417	0.133522	0.636913	0.524182	0.280518	1	349.879	0.242444	0.133562	-1.81522	0.0694902	1.15808	1	349.879	-0.157402	0.133569	-1.17843	0.238624	0.622286	0.999713	56935	ENSG00000166002	SMCO4	single-pass membrane protein with coiled-coil domains 4
8473	2470.56	2488.73	2637.93	2207.5	1833	2074.78	1462.96	2013.89	2457.14	0.761868	0.810002	1.20522	0.065055	-0.926969	-0.286528	-1.90715	-0.44781	0.726318	2182.95	-0.212317	0.131347	-1.61645	0.105996	0.974709	1	2182.95	-0.238443	0.131388	1.8148	0.0695542	1.15768	1	2182.95	0.0261257	0.131427	0.198785	0.842431	0.0744659	0.999713	8473	ENSG00000147162	OGT	O-linked N-acetylglucosamine (GlcNAc) transferase
54814	844.423	1039.68	930.089	1047.89	1073.47	1088.99	1421.49	1044.69	1023.81	-1.35546	-0.11143	-0.809662	-0.05912	0.103826	0.202701	2.32119	-0.079499	-0.212546	1057.17	0.13802	0.122331	1.12825	0.259213	0.586343	1	1057.17	0.222128	0.122405	-1.81469	0.0695711	1.15757	1	1057.17	-0.0841073	0.122374	-0.687298	0.491895	0.308128	0.999713	54814	ENSG00000011478	QPCTL	glutaminyl-peptide cyclotransferase like
10755	6456.49	6396.35	5999.27	7179.21	6526.75	6773.02	10586.3	6924.59	6570.42	-0.430362	-0.474276	-0.764245	0.097402	-0.379057	-0.199218	2.58545	-0.088532	-0.347163	7045.83	0.0799229	0.131114	0.609566	0.542149	0.265881	1	7045.83	0.237891	0.131117	-1.81434	0.0696251	1.15723	1	7045.83	-0.157969	0.131117	-1.20479	0.228283	0.641527	0.999713	10755	ENSG00000123159	GIPC1	GIPC PDZ domain containing family member 1
25804	4061.17	4459.02	4175.33	4222.38	4555.37	4642.03	6757.28	4635.33	4491.23	-0.746331	-0.255866	-0.605595	-0.547592	-0.137085	-0.030256	2.5774	-0.038519	-0.216158	4666.57	0.0567604	0.126563	0.448475	0.653811	0.184548	1	4666.57	0.229416	0.126568	-1.81259	0.0698943	1.15556	1	4666.57	-0.172656	0.126569	-1.36412	0.172529	0.763139	0.999713	25804	ENSG00000130520	LSM4	LSM4 homolog, U6 small nuclear RNA and mRNA degradation associated
285148	946.84	834.065	814.666	1111.46	907.661	958.944	1479.09	978.545	918.271	-0.236393	-0.797012	-0.893446	0.581939	-0.431158	-0.176222	2.40949	-0.078785	-0.378412	994.394	0.127234	0.133759	0.951217	0.341494	0.466617	1	994.394	0.242285	0.133785	-1.811	0.0701405	1.15403	1	994.394	-0.115051	0.133772	-0.86005	0.389761	0.409201	0.999713	285148	ENSG00000134330	IAH1	isoamyl acetate hydrolyzing esterase 1 (putative)
1027	2788.27	2898.11	2754.03	2900.96	3022.29	3138.59	2923.62	3293.69	3208.54	-1.08861	-0.501722	-1.27155	-0.486478	0.161758	0.78319	-0.365392	1.61189	1.15691	2992.01	0.0935909	0.0808901	1.15701	0.247267	0.606834	1	2992.01	0.146594	0.0810129	-1.80951	0.0703721	1.1526	1	2992.01	-0.0530027	0.0810057	-0.654308	0.512914	0.289956	0.999713	1027	ENSG00000111276	CDKN1B	cyclin dependent kinase inhibitor 1B
573	1774.54	1650.96	1660.2	1802.99	1723.28	1790.37	3188.57	1914.67	1699.43	-0.282301	-0.536726	-0.517694	-0.223738	-0.387842	-0.249725	2.62877	0.006182	-0.436926	1911.67	0.0376732	0.137441	0.274105	0.784004	0.105682	1	1911.67	0.24866	0.137441	-1.80921	0.070418	1.15232	1	1911.67	-0.210987	0.137443	-1.53508	0.124763	0.903913	0.999713	573	ENSG00000107262	BAG1	BAG cochaperone 1
375748	999.094	825.246	864.996	805.181	728.445	789.472	665.821	720.428	846.109	1.99164	0.207963	0.615793	0.002091	-0.785215	-0.159078	-1.42773	-0.867475	0.422012	804.977	-0.165244	0.112603	-1.46749	0.142243	0.846969	1	804.977	-0.20415	0.112903	1.80818	0.0705782	1.15133	1	804.977	0.0389061	0.113159	0.343817	0.730984	0.136092	0.999713	375748	ENSG00000182150	ERCC6L2	ERCC excision repair 6 like 2
134637	372.048	305.406	322.78	350.581	237.735	249.175	255.731	243.019	282.337	1.64019	0.291891	0.643394	1.20588	-1.07723	-0.84579	-0.713144	-0.970339	-0.174846	290.979	-0.182491	0.130231	-1.40129	0.161127	0.79283	1	290.979	-0.236067	0.130562	1.80809	0.070593	1.15124	1	290.979	0.0535762	0.130859	0.40942	0.682231	0.166068	0.999713	134637	ENSG00000189007	ADAT2	adenosine deaminase tRNA specific 2
57532	3630.6	3070.31	3027.15	3265.03	3016.8	2882.71	2375.3	2705.56	3051.58	1.80564	0.194205	0.070085	0.754234	0.040317	-0.345343	-1.80467	-0.85483	0.140359	3002.78	-0.0680888	0.112204	-0.60683	0.543964	0.26443	1	3002.78	-0.203027	0.112322	1.80754	0.0706779	1.15072	1	3002.78	0.134938	0.112362	1.20092	0.22978	0.638687	0.999713	57532	ENSG00000108256	NUFIP2	nuclear FMR1 interacting protein 2
6902	3409.04	3308.88	2950.65	3919.96	3361.21	3320.65	5773.52	3686.26	3297.84	-0.312774	-0.432933	-0.862655	0.300111	-0.370153	-0.418809	2.52361	0.019771	-0.446172	3669.78	0.0808148	0.136112	0.593739	0.552687	0.257521	1	3669.78	0.245928	0.136114	-1.80677	0.0707978	1.14998	1	3669.78	-0.165113	0.136114	-1.21305	0.22511	0.647604	0.999713	6902	ENSG00000171530	TBCA	tubulin folding cofactor A
101929231	8.36062	8.81872	6.7106	5.77881	7.31493	10.0677	23.0388	14.3798	10.8244	-0.418475	-0.332419	-0.728443	-0.903484	-0.614914	-0.097798	2.33891	0.712262	0.044363	10.5883	0.00404635	0.115483	0.0350384	0.972049	0.0123118	1	10.5883	0.208604	0.115519	-1.8058	0.0709501	1.14905	1	10.5883	-0.204557	0.114527	-1.7861	0.0740827	1.13028	0.999713	101929231	ENSG00000231969	MMADHC-DT	MMADHC divergent transcript
5585	7892.43	9800.84	9749.82	9230.68	10624.3	10540.8	12724.3	10382.2	10077.5	-1.72428	-0.242836	-0.282441	-0.685431	0.396407	0.331597	2.02657	0.208461	-0.028051	10113.7	0.113578	0.11704	0.970419	0.331838	0.479074	1	10113.7	0.211109	0.11705	-1.80358	0.0712973	1.14693	1	10113.7	-0.0975303	0.117046	-0.833263	0.404696	0.392871	0.999713	5585	ENSG00000123143	PKN1	protein kinase N1
25824	6245.38	5889.51	5556.37	6938.42	6074.44	6250.34	11987.1	6296.19	6139.25	-0.291155	-0.471579	-0.640477	0.060208	-0.377822	-0.288644	2.61983	-0.265396	-0.344965	6819.67	0.064835	0.139499	0.464771	0.642096	0.1924	1	6819.67	0.251487	0.139499	-1.80278	0.0714221	1.14617	1	6819.67	-0.186652	0.139499	-1.33801	0.180892	0.742581	0.999713	25824	ENSG00000126432	PRDX5	peroxiredoxin 5
5198	4878.42	4599.66	4600.11	4910.06	4602.31	4633.64	3091.81	4301	4263.92	0.817272	0.307829	0.308662	0.875091	0.312678	0.369932	-2.44776	-0.237972	-0.305732	4431.21	0.00545696	0.116136	0.0469876	0.962523	0.0165888	1	4431.21	-0.209512	0.11622	1.80271	0.0714339	1.1461	1	4431.21	0.214969	0.116231	1.8495	0.0643862	1.19121	0.999713	5198	ENSG00000178921	PFAS	phosphoribosylformylglycinamidine synthase
4696	0	0.928286	1.34212	0	5.4862	3.35589	4.60776	1.43798	9.92238	-0.926975	-0.640996	-0.513506	-0.926975	0.763168	0.106879	0.492547	-0.483974	2.12983	3.00896	0.0670009	0.0640313	1.04638	0.295387	0.529609	1	3.00896	0.114493	0.0635172	-1.80255	0.0714586	1.14595	1	3.00896	-0.0474922	0.0632213	-0.751206	0.452529	0.344354	NA	4696	ENSG00000170906	NDUFA3	NADH:ubiquinone oxidoreductase subunit A3
63931	572.703	569.039	588.519	622.185	595.557	558.755	967.63	594.605	659.387	-0.49888	-0.527531	-0.375172	-0.111858	-0.320124	-0.607968	2.58999	-0.327576	0.179116	636.487	0.0243846	0.131075	0.186036	0.852417	0.0693481	1	636.487	0.236242	0.131076	-1.80233	0.0714933	1.14573	1	636.487	-0.211858	0.131107	-1.61592	0.106111	0.974238	0.999713	63931	ENSG00000120333	MRPS14	mitochondrial ribosomal protein S14
341883	10.4508	1.39243	2.01318	0	0	0	0	1.43798	0	2.5907	-0.090866	0.092897	-0.50307	-0.50307	-0.50307	-0.50307	-0.077381	-0.50307	1.69937	-0.0909824	0.0430497	-2.11343	0.034564	1.46138	1	1.69937	-0.0768286	0.0426361	1.80196	0.0715515	1.14538	1	1.69937	-0.0141539	0.0421767	-0.335585	0.737184	0.132424	NA	341883	ENSG00000131951	LRRC9	leucine rich repeat containing 9
440925	16.7212	11.1394	8.05271	3.85254	7.92451	5.8728	0	6.47091	6.31424	2.00883	0.809485	0.146253	-0.756223	0.118706	-0.322137	-1.584	-0.193624	-0.227285	7.37204	-0.144941	0.10079	-1.43805	0.150421	0.822691	1	7.37204	-0.179382	0.099567	1.80162	0.0716055	1.14505	1	7.37204	0.0344405	0.0981414	0.350927	0.725643	0.139277	0.999713	440925	ENSG00000222033	LINC01124	long intergenic non-protein coding RNA 1124
11096	19777	22610.3	21996.7	21755.3	24525.7	24575.2	11528.6	17075.3	20676.4	-0.177301	0.51535	0.365339	0.30633	0.983638	0.995717	-2.19384	-0.837815	0.042579	20502.3	0.0890818	0.134637	0.661644	0.508199	0.293966	1	20502.3	-0.242544	0.134644	1.80138	0.071643	1.14483	1	20502.3	0.331626	0.134643	2.463	0.0137782	1.86081	0.999713	11096	ENSG00000154736	ADAMTS5	ADAM metallopeptidase with thrombospondin type 1 motif 5
192286	1550.9	1874.67	1718.58	1754.83	1941.5	1880.97	2688.63	1929.77	1820.31	-1.11997	-0.100767	-0.592114	-0.47801	0.109606	-0.080934	2.46143	0.072663	-0.271906	1906.69	0.0821958	0.126373	0.650421	0.51542	0.287839	1	1906.69	0.227521	0.126391	-1.80013	0.0718403	1.14363	1	1906.69	-0.145325	0.126389	-1.14982	0.250217	0.601683	0.999713	192286	ENSG00000146066	HIGD2A	HIG1 hypoxia inducible domain family member 2A
57159	14.6311	29.7052	25.5003	21.189	31.698	21.8133	62.2048	33.0735	31.5712	-1.15185	-0.033308	-0.345325	-0.665237	0.11457	-0.618912	2.37827	0.216636	0.10516	30.154	0.0178265	0.130613	0.136483	0.891439	0.0499083	1	30.154	0.235056	0.130644	-1.79922	0.0719846	1.14276	1	30.154	-0.21723	0.130343	-1.6666	0.0955936	1.01957	0.999713	57159	ENSG00000138100	TRIM54	tripartite motif containing 54
125476	578.973	488.743	471.084	697.31	566.298	547.848	884.69	599.637	542.123	-0.146284	-0.862132	-1.00223	0.792545	-0.246846	-0.393213	2.27914	0.017658	-0.438636	597.412	0.145743	0.135586	1.07491	0.282413	0.549115	1	597.412	0.24401	0.135623	-1.79918	0.0719909	1.14272	1	597.412	-0.0982673	0.135603	-0.724669	0.468655	0.329147	0.999713	125476	ENSG00000153391	INO80C	INO80 complex subunit C
89891	4577.44	4998.36	4630.98	5382	4987.56	5439.05	7243.4	5129.99	5078.46	-0.878357	-0.34769	-0.810854	0.135983	-0.361296	0.207915	2.48273	-0.181731	-0.246704	5274.14	0.114047	0.122024	0.934629	0.349979	0.455958	1	5274.14	0.21956	0.122037	-1.79913	0.0719987	1.14268	1	5274.14	-0.105513	0.122032	-0.864635	0.387239	0.412021	0.999713	89891	ENSG00000119333	DYNC2I2	dynein 2 intermediate chain 2
105371697	12.5409	7.89043	6.03954	1.92627	3.04789	3.35589	0	5.75192	2.7061	2.06019	0.821444	0.328427	-0.767213	-0.46845	-0.38641	-1.28031	0.251815	-0.55949	4.80655	-0.174657	0.0881738	-1.98083	0.0476107	1.3223	1	4.80655	-0.156782	0.0871887	1.79819	0.0721461	1.14179	1	4.80655	-0.0178748	0.0855175	-0.209019	0.834434	0.0786082	0.999713	105371697	NA	NA	NA
8287	572.703	544.44	536.177	508.535	425.485	408.579	269.554	440.022	518.67	1.0959	0.796214	0.708594	0.415492	-0.465147	-0.644414	-2.1186	-0.311005	0.522959	469.352	-0.182686	0.137315	-1.33041	0.183382	0.736643	1	469.352	-0.247027	0.137401	1.79785	0.0722004	1.14146	1	469.352	0.0643411	0.137469	0.468042	0.639755	0.193986	0.999713	8287	ENSG00000114374	USP9Y	ubiquitin specific peptidase 9 Y-linked
10514	4602.52	4254.8	4070.65	4727.07	4150.61	4235.13	3589.45	3996.14	3735.33	1.23257	0.282721	-0.22031	1.57277	-0.001873	0.228989	-1.53477	-0.423822	-1.13628	4151.3	0.0179657	0.0918633	0.19557	0.844946	0.0731708	1	4151.3	-0.165464	0.0920405	1.79772	0.0722207	1.14134	1	4151.3	0.183429	0.0920618	1.99246	0.0463208	1.33422	0.999713	10514	ENSG00000132382	MYBBP1A	MYB binding protein 1a
4835	884.136	990.481	993.168	1055.6	1078.95	1071.37	1649.58	1056.91	1004.87	-0.926128	-0.441181	-0.428928	-0.144251	-0.037742	-0.072334	2.56438	-0.138235	-0.37558	1087.23	0.103776	0.132837	0.781223	0.434671	0.361839	1	1087.23	0.238841	0.132858	-1.79771	0.0722234	1.14132	1	1087.23	-0.135065	0.132851	-1.01666	0.309313	0.509601	0.999713	4835	ENSG00000124588	NQO2	N-ribosyldihydronicotinamide:quinone reductase 2
54935	650.038	922.716	811.982	730.056	988.125	1078.08	1278.65	970.636	911.055	-1.47648	-0.021869	-0.612586	-1.04962	0.327059	0.806919	1.8769	0.233762	-0.084075	926.816	0.139571	0.136061	1.0258	0.304987	0.515719	1	926.816	0.244611	0.136082	-1.79752	0.0722529	1.14114	1	926.816	-0.10504	0.13607	-0.771955	0.440141	0.356408	0.999713	54935	ENSG00000158716	DUSP23	dual specificity phosphatase 23
100287098	37.6228	44.5577	32.8819	26.9678	24.9927	22.6522	25.3427	28.7596	25.257	1.07688	2.04298	0.416425	-0.407471	-0.682621	-1.00867	-0.633862	-0.157854	-0.645802	29.8927	-0.300981	0.139256	-2.16135	0.0306683	1.51331	1	29.8927	-0.24989	0.139052	1.7971	0.0723202	1.14074	1	29.8927	-0.051091	0.138497	-0.368897	0.712204	0.147395	0.999713	100287098	NA	TONSL-AS1	TONSL antisense RNA 1
967	25359.9	25853.2	26240.4	26638.4	26261.2	27259	40218.8	27585.5	27577.9	-0.597326	-0.490185	-0.406098	-0.319681	-0.401588	-0.184903	2.62944	-0.11401	-0.115654	28110.5	0.0363156	0.123227	0.294705	0.768219	0.114515	1	28110.5	0.221447	0.123228	-1.79706	0.0723263	1.1407	1	28110.5	-0.185132	0.123228	-1.50235	0.133007	0.876125	0.999713	967	ENSG00000135404	CD63	CD63 molecule
100996447	119.139	110.466	104.014	140.618	129.23	135.074	285.681	125.823	110.048	-0.372885	-0.52783	-0.643096	0.010848	-0.192592	-0.088186	2.6025	-0.253465	-0.535294	140.01	0.108516	0.13722	0.790817	0.429051	0.367491	1	140.01	0.246437	0.137186	-1.79637	0.072435	1.14005	1	140.01	-0.137922	0.137193	-1.00531	0.314746	0.502039	0.999713	100996447	ENSG00000243150	LOC100996447	uncharacterized LOC100996447
28992	1603.15	1968.89	1785.69	1895.45	1789.72	2050.45	2753.14	2000.95	1925.84	-1.15449	-0.018371	-0.587464	-0.246515	-0.574945	0.234954	2.41773	0.081198	-0.152099	1974.81	0.0690423	0.125586	0.549761	0.582483	0.234717	1	1974.81	0.225487	0.125602	-1.79525	0.0726131	1.13898	1	1974.81	-0.156444	0.125602	-1.24555	0.212929	0.671765	0.999713	28992	ENSG00000133315	MACROD1	mono-ADP ribosylhydrolase 1
6919	1274.99	1800.87	1771.6	1153.84	1776.31	1771.07	2237.07	2075.72	2015.15	-1.38533	0.104256	0.021325	-1.72852	0.034672	0.019829	1.3398	0.88278	0.711191	1764.07	-0.027489	0.13502	-0.203591	0.838673	0.0764073	1	1764.07	0.242251	0.135014	-1.79427	0.0727704	1.13805	1	1764.07	-0.26974	0.135026	-1.99769	0.0457502	1.33961	0.999713	6919	ENSG00000171703	TCEA2	transcription elongation factor A2
51334	190.204	177.303	163.739	159.88	144.47	124.168	253.427	202.755	206.566	0.258706	-0.077583	-0.431142	-0.531708	-0.933396	-1.46259	1.90666	0.585858	0.685191	180.279	-0.221258	0.12585	-1.75811	0.0787296	1.10386	1	180.279	0.224664	0.125217	-1.7942	0.0727808	1.13798	1	180.279	-0.445922	0.126134	-3.53531	0.000407294	3.39009	0.32503	51334	ENSG00000184838	PRR16	proline rich 16
116841	982.373	1093.06	1087.12	1198.14	1156.98	1113.32	1380.02	1208.62	1110.4	-1.5031	-0.497292	-0.551273	0.457619	0.083576	-0.313199	2.11044	0.552871	-0.339646	1147.78	0.107511	0.101345	1.06084	0.288765	0.539456	1	1147.78	0.181973	0.101503	-1.79279	0.0730071	1.13663	1	1147.78	-0.0744624	0.101486	-0.733722	0.463118	0.334308	0.999713	116841	ENSG00000143740	SNAP47	synaptosome associated protein 47
374291	2959.66	3068.91	3033.19	3311.26	3152.74	3270.31	5715.93	3316.7	3073.23	-0.547609	-0.421359	-0.462641	-0.141314	-0.324497	-0.18863	2.63744	-0.135025	-0.416368	3433.55	0.0600412	0.137582	0.436404	0.662543	0.178786	1	3433.55	0.246633	0.137583	-1.79261	0.0730348	1.13647	1	3433.55	-0.186591	0.137583	-1.35621	0.175032	0.756882	0.999713	374291	ENSG00000115286	NDUFS7	NADH:ubiquinone oxidoreductase core subunit S7
389	17141.4	18353.1	17933.4	19170.2	19280.3	20369.4	27540.6	19256.7	18904.8	-0.861287	-0.464576	-0.601992	-0.197077	-0.161035	0.1955	2.5432	-0.16877	-0.28396	19772.2	0.102138	0.122857	0.831358	0.405771	0.391719	1	19772.2	0.220212	0.12286	-1.79238	0.0730726	1.13625	1	19772.2	-0.118073	0.122859	-0.961047	0.336528	0.472978	0.999713	389	ENSG00000155366	RHOC	ras homolog family member C
51070	7334.35	6503.57	5917.4	8768.38	6789.47	7122.03	14765.6	7192.05	6680.47	-0.209122	-0.517887	-0.735739	0.323839	-0.411629	-0.288034	2.55272	-0.262009	-0.452142	7897.03	0.0900166	0.139603	0.644807	0.519052	0.284789	1	7897.03	0.250178	0.139602	-1.79208	0.0731208	1.13596	1	7897.03	-0.160161	0.139602	-1.14727	0.251271	0.599857	0.999713	51070	ENSG00000142546	NOSIP	nitric oxide synthase interacting protein
283871	1147.5	1342.77	1341.45	1252.08	1370.94	1484.98	2103.44	1412.81	1380.11	-1.02673	-0.307444	-0.312298	-0.641504	-0.203664	0.216403	2.49452	-0.049417	-0.169874	1426.23	0.0668064	0.130989	0.510014	0.610041	0.214641	1	1426.23	0.234744	0.131001	-1.79193	0.0731439	1.13582	1	1426.23	-0.167938	0.131002	-1.28195	0.199861	0.699271	0.999713	283871	ENSG00000184207	PGP	phosphoglycolate phosphatase
51506	1686.76	1524.25	1548.13	1926.27	1610.5	1641.03	2695.54	1745.71	1691.32	-0.273306	-0.723101	-0.656981	0.389623	-0.484355	-0.399869	2.51881	-0.110139	-0.260685	1785.5	0.0788655	0.132958	0.59316	0.553074	0.257217	1	1785.5	0.238258	0.132967	-1.79186	0.0731555	1.13575	1	1785.5	-0.159393	0.132966	-1.19875	0.230625	0.637093	0.999713	51506	ENSG00000143222	UFC1	ubiquitin-fold modifier conjugating enzyme 1
54539	3116.42	2627.51	2637.93	3286.22	2808.32	2923.82	6536.11	2868.05	2885.61	-0.148132	-0.545041	-0.53658	-0.010288	-0.398254	-0.304494	2.62807	-0.349767	-0.335511	3298.89	0.0456474	0.139172	0.327994	0.742917	0.12906	1	3298.89	0.249373	0.139171	-1.79184	0.0731585	1.13574	1	3298.89	-0.203726	0.139171	-1.46385	0.143235	0.843951	0.999713	54539	ENSG00000147123	NDUFB11	NADH:ubiquinone oxidoreductase subunit B11
101927380	4.18031	5.10557	0.67106	3.85254	4.87662	3.35589	18.431	5.75192	6.31424	-0.331618	-0.146486	-1.03377	-0.397201	-0.192296	-0.496574	2.51976	-0.017161	0.095352	5.83769	0.0246756	0.0834819	0.29558	0.767551	0.114893	1	5.83769	0.148959	0.083157	-1.79129	0.0732463	1.13521	1	5.83769	-0.124283	0.0825835	-1.50494	0.13234	0.878309	0.999713	101927380	NA	CARNMT1-AS1	CARNMT1 antisense RNA 1
27018	4362.15	4440.92	4584.01	4432.35	4819.93	4574.07	7496.83	4819.39	4711.33	-0.563654	-0.483445	-0.337735	-0.492176	-0.097489	-0.347852	2.62847	-0.09804	-0.208081	4915.66	0.0313326	0.130886	0.239388	0.810805	0.0910838	1	4915.66	0.234396	0.130887	-1.79083	0.0733212	1.13477	1	4915.66	-0.203064	0.13089	-1.55141	0.120804	0.91792	0.999713	27018	ENSG00000166681	BEX3	brain expressed X-linked 3
5872	3417.4	3301.45	3506.29	3698.44	3661.12	3693.99	6282.68	3656.78	3558.53	-0.487083	-0.613528	-0.39016	-0.180624	-0.221314	-0.185472	2.63742	-0.226048	-0.333192	3864.08	0.0677962	0.136457	0.496832	0.619308	0.208094	1	3864.08	0.244183	0.136459	-1.78942	0.0735466	1.13344	1	3864.08	-0.176386	0.136459	-1.2926	0.19615	0.707412	0.999713	5872	ENSG00000143545	RAB13	RAB13, member RAS oncogene family
10193	1475.65	1428.63	1409.9	1560.28	1509.92	1414.51	1628.84	1688.19	1521.73	-0.408828	-0.893684	-1.08689	0.463886	-0.055385	-1.03936	1.17095	1.78292	0.066394	1515.29	0.0501052	0.0839614	0.596765	0.550664	0.259113	1	1515.29	0.150496	0.0841139	-1.78919	0.0735841	1.13322	1	1515.29	-0.100391	0.0841757	-1.19263	0.233013	0.632619	0.999713	10193	ENSG00000181852	RNF41	ring finger protein 41
51537	1134.95	1118.12	1003.23	1254	1177.09	1129.26	2078.1	1151.1	1160.02	-0.345117	-0.397863	-0.757842	0.027899	-0.213078	-0.362973	2.61008	-0.294519	-0.266588	1245.1	0.073381	0.13818	0.531055	0.595381	0.225205	1	1245.1	0.247225	0.138183	-1.78911	0.0735973	1.13314	1	1245.1	-0.173844	0.138183	-1.25807	0.208367	0.681172	0.999713	51537	ENSG00000242114	MTFP1	mitochondrial fission process 1
83658	5334.08	5482.46	5677.16	6073.53	5710.52	6086.74	8708.67	5860.49	5913.74	-0.750922	-0.604328	-0.411967	-0.020377	-0.37901	-0.007326	2.58302	-0.230853	-0.17824	6094.15	0.0828653	0.12547	0.660437	0.508973	0.293305	1	6094.15	0.224443	0.125477	-1.78872	0.0736596	1.13277	1	6094.15	-0.141578	0.125476	-1.12833	0.259181	0.586398	0.999713	83658	ENSG00000125971	DYNLRB1	dynein light chain roadblock-type 1
8693	60.6145	34.8107	39.5925	19.2627	31.698	46.1434	11.5194	32.3545	27.9631	1.86657	0.072149	0.404679	-1.00907	-0.14431	0.860236	-1.54755	-0.098656	-0.404042	33.7732	-0.123061	0.127931	-0.961934	0.336083	0.473554	1	33.7732	-0.227468	0.12724	1.78771	0.0738228	1.13181	1	33.7732	0.104406	0.126776	0.823551	0.410194	0.38701	0.999713	8693	ENSG00000257594	GALNT4	polypeptide N-acetylgalactosaminyltransferase 4
54965	846.513	923.645	971.694	791.697	1029.58	967.334	1227.97	1046.85	1031.93	-1.07142	-0.461072	-0.080851	-1.50519	0.377177	-0.115352	1.94707	0.513856	0.395783	981.912	0.0211031	0.115083	0.183372	0.854506	0.0682849	1	981.912	0.205766	0.115108	-1.78759	0.0738427	1.13169	1	981.912	-0.184663	0.115162	-1.60351	0.108821	0.963286	0.999713	54965	ENSG00000163964	PIGX	phosphatidylinositol glycan anchor biosynthesis class X
54629	639.588	535.621	568.387	562.471	527.285	498.349	506.854	482.442	501.531	2.13571	-0.004434	0.670061	0.548266	-0.176038	-0.771674	-0.596607	-1.09912	-0.706167	535.836	-0.108449	0.101415	-1.06936	0.284907	0.545296	1	535.836	-0.182422	0.102105	1.78661	0.0740003	1.13077	1	535.836	0.0739725	0.102566	0.721216	0.470777	0.327185	0.999713	54629	ENSG00000128923	MINDY2	MINDY lysine 48 deubiquitinase 2
79058	2014.91	2298.9	2286.3	2430.95	2338.34	2515.24	3736.89	2443.13	2292.07	-0.956038	-0.377346	-0.403022	-0.108262	-0.29698	0.063486	2.55288	-0.083453	-0.391263	2484.08	0.0929588	0.132302	0.702628	0.482288	0.316694	1	2484.08	0.236342	0.132311	-1.78627	0.0740558	1.13044	1	2484.08	-0.143383	0.132308	-1.08371	0.278493	0.555186	0.999713	79058	ENSG00000169696	ASPSCR1	ASPSCR1 tether for SLC2A4, UBX domain containing
2495	32888.6	45721.3	42185.5	34642	46819.2	46849.8	65874.9	47477.8	44763.5	-1.31132	0.050335	-0.324846	-1.12526	0.166829	0.170079	2.18878	0.236706	-0.051301	45247	0.0535414	0.135679	0.394619	0.693124	0.159189	1	45247	0.242356	0.135679	-1.78625	0.0740584	1.13043	1	45247	-0.188815	0.135679	-1.39163	0.164034	0.785067	0.999713	2495	ENSG00000167996	FTH1	ferritin heavy chain 1
51079	6776.28	6080.74	6012.02	7369.91	6567.59	6952.56	14242.6	6557.19	6391.82	-0.256294	-0.525298	-0.551873	-0.026708	-0.337007	-0.18812	2.63131	-0.34103	-0.404986	7438.97	0.0669896	0.139685	0.479577	0.631528	0.199607	1	7438.97	0.249313	0.139684	-1.78483	0.0742884	1.12908	1	7438.97	-0.182324	0.139684	-1.30525	0.191806	0.717138	0.999713	51079	ENSG00000186010	NDUFA13	NADH:ubiquinone oxidoreductase subunit A13
151188	1837.25	1716.4	1676.98	1704.75	1812.27	1833.99	2170.26	1945.59	1841.05	-0.002449	-0.80558	-1.06758	-0.883019	-0.168413	-0.024079	2.2107	0.717569	0.02285	1837.61	0.0326895	0.0915354	0.357124	0.720999	0.142065	1	1837.61	0.163514	0.0916144	-1.78481	0.0742924	1.12906	1	1837.61	-0.130825	0.0916635	-1.42723	0.153514	0.813851	0.999713	151188	ENSG00000177917	ARL6IP6	ADP ribosylation factor like GTPase 6 interacting protein 6
6118	2756.91	2936.63	2927.16	3141.75	3110.67	3204.87	3644.74	3157.08	3025.42	-1.38485	-0.660654	-0.698819	0.165869	0.040663	0.420239	2.19273	0.227675	-0.302858	3100.58	0.116411	0.0908943	1.28072	0.20029	0.69834	1	3100.58	0.162388	0.0909919	-1.78464	0.0743192	1.1289	1	3100.58	-0.0459775	0.0909711	-0.505408	0.613272	0.212347	0.999713	6118	ENSG00000117748	RPA2	replication protein A2
1936	265.45	281.271	343.582	290.867	207.256	274.344	460.776	366.685	333.753	-0.66292	-0.445895	0.408875	-0.31426	-1.46119	-0.540916	2.01649	0.725783	0.274036	313.776	-0.140243	0.133882	-1.04751	0.294865	0.530376	1	313.776	0.23868	0.13375	-1.78453	0.0743372	1.12879	1	313.776	-0.378923	0.133935	-2.82917	0.00466694	2.33097	0.999713	1936	ENSG00000104529	EEF1D	eukaryotic translation elongation factor 1 delta
11224	28068.7	23534.8	22248.3	33418.9	25083.5	26467	52231.3	27129.6	25523.1	-0.134403	-0.629063	-0.769427	0.449317	-0.460097	-0.309149	2.50182	-0.236857	-0.412139	29300.6	0.0969575	0.139907	0.693015	0.4883	0.311313	1	29300.6	0.249252	0.139907	-1.78156	0.0748216	1.12597	1	29300.6	-0.152294	0.139907	-1.08854	0.276356	0.558531	0.999713	11224	ENSG00000136942	RPL35	ribosomal protein L35
51198	8.36062	16.7091	10.0659	11.5576	21.3352	11.7456	23.0388	20.8507	22.5509	-1.34295	0.078868	-1.05253	-0.798474	0.866721	-0.766459	1.15685	0.784205	1.07376	16.2461	0.0792292	0.123731	0.640336	0.521954	0.282368	1	16.2461	0.219949	0.123499	-1.78098	0.074916	1.12543	1	16.2461	-0.14072	0.123132	-1.14283	0.253107	0.596695	0.999713	51198	NA	CDKN2A-DT	CDKN2A divergent transcript
381	6427.23	6307.24	5679.85	7601.06	6641.35	6989.47	11077.1	6676.54	6439.63	-0.421204	-0.497084	-0.893846	0.321127	-0.285795	-0.065641	2.51934	-0.26354	-0.413363	7093.27	0.125422	0.136039	0.921955	0.356552	0.447877	1	7093.27	0.242285	0.136042	-1.78096	0.0749187	1.12541	1	7093.27	-0.116863	0.13604	-0.859034	0.390322	0.408577	0.999713	381	ENSG00000004059	ARF5	ADP ribosylation factor 5
23314	752.456	629.378	659.652	645.3	696.747	647.686	513.765	578.787	623.306	1.68856	-0.136195	0.312641	0.099871	0.862621	0.135241	-1.85026	-0.886258	-0.226215	638.564	-0.0209463	0.106443	-0.196784	0.843997	0.0736591	1	638.564	-0.190773	0.10712	1.78093	0.0749239	1.12538	1	638.564	0.169826	0.107304	1.58266	0.113498	0.945012	0.999713	23314	ENSG00000119042	SATB2	SATB homeobox 2
10567	6893.33	6694.33	6193.88	7341.01	6865.67	7346.03	13620.5	7089.96	6678.67	-0.326787	-0.414357	-0.634585	-0.129783	-0.338959	-0.127573	2.63356	-0.240261	-0.421252	7635.94	0.0639505	0.139704	0.457759	0.647126	0.189011	1	7635.94	0.248791	0.139704	-1.78085	0.0749376	1.1253	1	7635.94	-0.18484	0.139704	-1.32309	0.185806	0.73094	0.999713	10567	ENSG00000105404	RABAC1	Rab acceptor 1
388	1711.84	2095.61	1966.2	1681.63	2026.24	2073.94	2135.7	2378.42	2317.33	-1.4017	0.222718	-0.325013	-1.52955	-0.070911	0.131002	0.392418	1.41981	1.16122	2042.99	0.00130228	0.109787	0.0118619	0.990536	0.00412982	1	2042.99	0.195388	0.109798	-1.77952	0.0751538	1.12405	1	2042.99	-0.194086	0.109835	-1.76707	0.0772167	1.11229	0.999713	388	ENSG00000143878	RHOB	ras homolog family member B
123591	8.36062	7.42629	12.0791	1.92627	4.87662	5.03383	0	5.75192	4.51017	0.795197	0.530695	1.84786	-1.02631	-0.191093	-0.146589	-1.57162	0.056696	-0.294831	5.55164	-0.162048	0.0947043	-1.71109	0.0870638	1.06016	1	5.55164	-0.166411	0.0935843	1.7782	0.0753716	1.12279	1	5.55164	0.00436343	0.0919642	0.0474471	0.962157	0.0167541	0.999713	123591	ENSG00000169758	TMEM266	transmembrane protein 266
516	2159.13	1608.26	1585.71	2492.59	1740.34	1829.8	4262.18	1877.28	1911.41	-0.00459	-0.663553	-0.690518	0.394302	-0.505547	-0.398543	2.5111	-0.34174	-0.300914	2162.97	0.0713897	0.13786	0.517841	0.604569	0.218554	1	2162.97	0.245133	0.137859	-1.77814	0.0753803	1.12274	1	2162.97	-0.173743	0.137859	-1.2603	0.207562	0.682851	0.999713	516	ENSG00000159199	ATP5MC1	ATP synthase membrane subunit c locus 1
650368	0	0.928286	1.34212	0	1.21916	1.67794	2.30388	2.87596	5.41221	-1.05022	-0.493469	-0.245268	-1.05022	-0.319017	-0.043853	0.33156	0.67467	2.19582	1.75106	0.0113754	0.0622414	0.182762	0.854985	0.0680417	1	1.75106	0.109788	0.06176	-1.77765	0.0754616	1.12227	1	1.75106	-0.0984123	0.0608825	-1.61643	0.106002	0.974687	NA	650368	ENSG00000223756	TSSC2	tumor suppressing subtransferable candidate 2 (pseudogene)
201475	1619.87	1453.7	1564.91	1619.99	1561.74	1521.89	1907.61	1704.72	1655.23	-0.026403	-1.30678	-0.449867	-0.02546	-0.474316	-0.78131	2.19066	0.627401	0.246074	1623.3	0.0193056	0.0903201	0.213746	0.830745	0.0805323	1	1623.3	0.160691	0.0903997	-1.77756	0.0754768	1.12219	1	1623.3	-0.141385	0.0904747	-1.5627	0.118123	0.927666	0.999713	201475	ENSG00000206418	RAB12	RAB12, member RAS oncogene family
54101	1766.18	1966.11	1837.36	1845.37	2000.02	2047.93	1407.67	1720.54	1671.47	-0.207169	0.808488	0.154431	0.195099	0.980776	1.22414	-2.02844	-0.439019	-0.688309	1806.96	0.0689255	0.100313	0.687103	0.492018	0.308019	1	1806.96	-0.178958	0.100678	1.77752	0.0754821	1.12216	1	1806.96	0.247883	0.100686	2.46193	0.013819	1.85952	0.999713	54101	ENSG00000183421	RIPK4	receptor interacting serine/threonine kinase 4
1351	4730.02	4637.72	4502.81	5568.85	4792.5	5123.6	8807.74	4940.18	4840.32	-0.445047	-0.513851	-0.614411	0.180211	-0.398477	-0.151675	2.59448	-0.288396	-0.362831	5327.08	0.0909754	0.13805	0.659003	0.509894	0.29252	1	5327.08	0.24535	0.138052	-1.77724	0.0755292	1.12188	1	5327.08	-0.154375	0.138051	-1.11824	0.263462	0.579281	0.999713	1351	ENSG00000176340	COX8A	cytochrome c oxidase subunit 8A
26517	4491.74	4215.35	4069.3	5170.11	4282.89	4442.35	9538.07	4369.3	4431.7	-0.294694	-0.454575	-0.539052	0.097703	-0.415504	-0.323263	2.62433	-0.365521	-0.329428	5001.2	0.0555372	0.139729	0.397464	0.691025	0.160506	1	5001.2	0.248258	0.139729	-1.77671	0.0756153	1.12139	1	5001.2	-0.192721	0.139729	-1.37925	0.167818	0.775162	0.999713	26517	ENSG00000099800	TIMM13	translocase of inner mitochondrial membrane 13
53905	41.8031	44.0936	31.5398	26.9678	20.1161	28.525	23.0388	25.1646	29.7671	1.44839	1.73217	0.176791	-0.389671	-1.23858	-0.19673	-0.876459	-0.613074	-0.042835	30.1129	-0.282945	0.138315	-2.04566	0.0407894	1.38945	1	30.1129	-0.245186	0.138022	1.77643	0.0756622	1.12112	1	30.1129	-0.0377596	0.137334	-0.274946	0.783358	0.10604	0.999713	53905	ENSG00000137857	DUOX1	dual oxidase 1
138716	501.637	553.723	541.545	643.374	516.922	573.018	942.287	600.356	561.066	-0.763124	-0.373947	-0.464937	0.29592	-0.64892	-0.229777	2.52937	-0.025504	-0.319081	603.77	0.0694857	0.135525	0.512713	0.608152	0.215988	1	603.77	0.240701	0.13554	-1.77587	0.075754	1.12059	1	603.77	-0.171216	0.135544	-1.26318	0.206525	0.685027	0.999713	138716	ENSG00000164967	RPP25L	ribonuclease P/MRP subunit p25 like
113802	6.27047	1.39243	1.34212	1.92627	0	0.838972	0	0	0	2.47823	0.042259	0.017135	0.308846	-0.653087	-0.234125	-0.653087	-0.653087	-0.653087	1.30781	-0.0530892	0.0429026	-1.23743	0.215926	0.665695	1	1.30781	-0.0752249	0.0423732	1.7753	0.0758491	1.12005	1	1.30781	0.0221357	0.0418303	0.529179	0.596681	0.224258	NA	113802	ENSG00000162639	HENMT1	HEN methyltransferase 1
9361	9071.27	9122.73	8838.53	9327	9563.66	9595.32	12908.6	9820.68	9435.28	-0.548039	-0.506031	-0.738054	-0.339269	-0.146057	-0.120214	2.58476	0.06377	-0.250864	9742.57	0.0602488	0.112364	0.536194	0.591825	0.227807	1	9742.57	0.199445	0.112372	-1.77487	0.0759188	1.11965	1	9742.57	-0.139196	0.112372	-1.23871	0.215454	0.666646	0.999713	9361	ENSG00000196365	LONP1	lon peptidase 1, mitochondrial
55739	1745.28	1822.69	1758.85	1770.24	1772.04	1838.19	2393.73	1977.94	1848.27	-0.661212	-0.283533	-0.595018	-0.539423	-0.53064	-0.207924	2.50255	0.473929	-0.158731	1880.8	0.0117483	0.103037	0.114021	0.909221	0.0413304	1	1880.8	0.18293	0.103067	-1.77487	0.0759191	1.11965	1	1880.8	-0.171182	0.103112	-1.66016	0.0968826	1.01375	0.999713	55739	ENSG00000213995	NAXD	NAD(P)HX dehydratase
10284	4811.54	4241.34	4449.12	5424.38	4510.26	4735.16	6989.97	4968.94	4820.47	-0.222838	-0.917019	-0.664052	0.523254	-0.589619	-0.315828	2.42927	-0.031212	-0.211958	4994.58	0.0852273	0.12618	0.675444	0.499394	0.301557	1	4994.58	0.223946	0.126187	-1.77471	0.0759454	1.1195	1	4994.58	-0.138719	0.126186	-1.09932	0.271627	0.566028	0.999713	10284	ENSG00000150459	SAP18	Sin3A associated protein 18
388830	6.27047	2.32071	0.67106	0	1.82873	0.838972	0	0	0	2.42048	0.487122	-0.320365	-0.64884	0.246302	-0.238174	-0.64884	-0.64884	-0.64884	1.32555	-0.0491363	0.0450228	-1.09136	0.275113	0.560489	1	1.32555	-0.0787123	0.0443655	1.77418	0.0760337	1.11899	1	1.32555	0.029576	0.0438147	0.675025	0.49966	0.301326	NA	388830	ENSG00000237664	LINC00316	long intergenic non-protein coding RNA 316
5605	5812.72	6442.3	6469.01	6221.85	6612.09	6882.92	9991.93	6798.77	6607.41	-0.872527	-0.35345	-0.331429	-0.535209	-0.213468	0.009829	2.57314	-0.059555	-0.217328	6871	0.052194	0.12754	0.409238	0.682365	0.165983	1	6871	0.226198	0.127542	-1.77351	0.0761437	1.11837	1	6871	-0.174004	0.127543	-1.36427	0.172481	0.763258	0.999713	5605	ENSG00000126934	MAP2K2	mitogen-activated protein kinase kinase 2
58516	12.5409	37.1314	32.8819	119.429	36.5747	39.4317	18.431	183.342	36.9834	-0.796012	-0.359818	-0.435197	1.1	-0.369694	-0.319016	-0.691531	2.23372	-0.362443	57.4162	0.112552	0.0896843	1.25498	0.209486	0.678845	1	57.4162	0.158695	0.0895892	-1.77137	0.0764997	1.11634	1	57.4162	-0.0461433	0.0896076	-0.514949	0.606588	0.217106	0.999713	58516	ENSG00000139146	SINHCAF	SIN3-HDAC complex associated factor
581	3582.53	4148.97	3996.16	4210.83	4285.33	4231.77	6121.41	4298.84	4115.98	-1.06256	-0.259937	-0.476466	-0.172298	-0.06673	-0.142618	2.53487	-0.047588	-0.306681	4332.42	0.0844364	0.125325	0.673741	0.500476	0.300617	1	4332.42	0.222011	0.125334	-1.77135	0.0765027	1.11632	1	4332.42	-0.137574	0.125332	-1.09768	0.272346	0.564878	0.999713	581	ENSG00000087088	BAX	BCL2 associated X, apoptosis regulator
860	3486.38	3267.1	3262.69	3525.07	3499.58	3373.5	2329.22	2849.36	3242.82	0.729521	0.163084	0.151689	0.829477	0.763634	0.437943	-2.25965	-0.916041	0.100345	3203.97	0.0438739	0.111363	0.393974	0.6936	0.158891	1	3203.97	-0.197428	0.11151	1.7705	0.0766438	1.11552	1	3203.97	0.241302	0.111517	2.16381	0.0304791	1.516	0.999713	860	ENSG00000124813	RUNX2	RUNX family transcription factor 2
85014	1028.36	833.601	782.455	1217.4	823.539	902.733	2022.81	976.388	909.251	-0.069488	-0.574196	-0.706739	0.420423	-0.60027	-0.39504	2.50762	-0.204164	-0.378149	1055.17	0.0646324	0.138733	0.465877	0.641303	0.192937	1	1055.17	0.245604	0.138731	-1.77036	0.0766673	1.11539	1	1055.17	-0.180971	0.138731	-1.30448	0.19207	0.716539	0.999713	85014	ENSG00000244187	TMEM141	transmembrane protein 141
79822	441.023	386.167	418.07	448.821	435.848	423.681	237.3	340.801	393.287	0.737547	-0.082179	0.394558	0.854075	0.660218	0.478398	-2.30674	-0.760093	0.024221	391.666	0.0522145	0.128838	0.405273	0.685277	0.164134	1	391.666	-0.228887	0.129344	1.76961	0.0767924	1.11468	1	391.666	0.281102	0.12938	2.17269	0.0298038	1.52573	0.999713	79822	ENSG00000088756	ARHGAP28	Rho GTPase activating protein 28
10381	9784.02	8731.92	8361.4	9856.72	8584.68	9006.36	13797.9	10045.7	9397.4	0.033224	-0.608816	-0.834926	0.077592	-0.69867	-0.441341	2.48272	0.192931	-0.20271	9729.57	0.0218501	0.125292	0.174394	0.861556	0.0647164	1	9729.57	0.221694	0.125293	-1.7694	0.0768264	1.11449	1	9729.57	-0.199844	0.125295	-1.59498	0.110716	0.955788	0.999713	10381	ENSG00000258947	TUBB3	tubulin beta 3 class III
124590	4.18031	3.249	8.72377	7.70508	5.4862	5.03383	9.21552	14.3798	9.92238	-0.966522	-1.23413	0.339001	0.046288	-0.591287	-0.721272	0.4803	1.96421	0.68341	7.54399	0.0148612	0.103059	0.144201	0.885342	0.0528889	1	7.54399	0.18205	0.102889	-1.76937	0.0768318	1.11446	1	7.54399	-0.167188	0.101989	-1.63928	0.101154	0.995015	0.999713	124590	ENSG00000182040	USH1G	USH1 protein network component sans
8968	4.18031	3.249	2.68424	1.92627	4.87662	5.03383	13.8233	7.90889	4.51017	-0.325751	-0.58407	-0.740719	-0.950957	-0.132615	-0.08901	2.34893	0.708448	-0.234257	5.35473	0.0415691	0.0922637	0.450547	0.652316	0.185542	1	5.35473	0.16246	0.0918216	-1.7693	0.0768437	1.11439	1	5.35473	-0.120891	0.090963	-1.32901	0.183844	0.735551	0.999713	8968	ENSG00000277775	H3C7	H3 clustered histone 7
55472	33.4425	27.8486	26.1713	25.0415	18.8969	15.9405	9.21552	18.6937	22.5509	1.59598	0.817254	0.583763	0.426481	-0.42891	-0.840478	-1.77666	-0.457194	0.079759	21.9779	-0.208176	0.133977	-1.55382	0.120228	0.919993	1	21.9779	-0.235732	0.133249	1.76911	0.0768757	1.11421	1	21.9779	0.0275555	0.132219	0.208408	0.83491	0.0783602	0.999713	55472	ENSG00000279331	RBM12B-AS1	RBM12B antisense RNA 1
283089	10.4508	3.71314	4.02636	0	3.04789	1.67794	0	2.87596	0.902035	2.34886	0.234465	0.332757	-0.930792	0.025694	-0.404221	-0.930792	-0.02826	-0.647716	2.96601	-0.112334	0.0692159	-1.62295	0.1046	0.980467	1	2.96601	-0.12082	0.0682983	1.76901	0.0768927	1.11411	1	2.96601	0.00848631	0.0671913	0.126301	0.899494	0.0460018	NA	283089	ENSG00000227165	WDR11-AS1	WDR11 antisense RNA 1
53615	9485.12	10981.2	10148.4	10629.2	10846.8	11294.2	16772.3	11063.1	10794.7	-0.876638	-0.167679	-0.562301	-0.33449	-0.23134	-0.019315	2.57668	-0.12885	-0.256064	11335	0.0667593	0.129912	0.513883	0.607334	0.216573	1	11335	0.229794	0.129913	-1.76883	0.076923	1.11394	1	11335	-0.163035	0.129913	-1.25495	0.209497	0.678822	0.999713	53615	ENSG00000071655	MBD3	methyl-CpG binding domain protein 3
84675	20.9016	34.8107	31.5398	32.7466	34.7459	35.2368	71.4203	34.5115	41.4936	-1.19987	-0.193774	-0.43037	-0.34308	-0.198462	-0.162955	2.45431	-0.215418	0.289618	37.4896	0.0688994	0.136351	0.505309	0.613342	0.212298	1	37.4896	0.241084	0.136299	-1.76879	0.0769292	1.11391	1	37.4896	-0.172185	0.136159	-1.26459	0.206019	0.686094	0.999713	84675	ENSG00000147573	TRIM55	tripartite motif containing 55
101928419	8.36062	1.39243	4.69742	0	1.82873	1.67794	0	1.43798	0.902035	2.28387	-0.322755	0.913555	-0.843627	-0.159545	-0.215952	-0.843627	-0.305716	-0.506199	2.25524	-0.0959559	0.0621567	-1.54377	0.122643	0.911357	1	2.25524	-0.108342	0.0612573	1.76864	0.0769541	1.11377	1	2.25524	0.0123862	0.0602263	0.205662	0.837055	0.077246	NA	101928419	NA	LOC101928419	uncharacterized LOC101928419
54939	4013.1	4158.72	3993.48	4490.13	4026.87	4267.85	7450.75	4306.03	4264.82	-0.490718	-0.358218	-0.508573	-0.056669	-0.478188	-0.258925	2.63715	-0.224184	-0.261679	4552.42	0.0428391	0.136622	0.31356	0.753855	0.122712	1	4552.42	0.241546	0.136622	-1.76798	0.0770634	1.11315	1	4552.42	-0.198707	0.136623	-1.45442	0.145831	0.836151	0.999713	54939	ENSG00000140365	COMMD4	COMM domain containing 4
2079	8005.29	6809.91	6797.83	8165.46	7718.47	7398.89	12277.4	8167.72	7353.39	-0.043312	-0.763861	-0.771138	0.05323	-0.216202	-0.408837	2.53179	0.054596	-0.436264	8077.15	0.0692869	0.133505	0.518982	0.603774	0.219126	1	8077.15	0.236034	0.133507	-1.76795	0.0770695	1.11312	1	8077.15	-0.166747	0.133507	-1.24897	0.211674	0.674332	0.999713	2079	ENSG00000100632	ERH	ERH mRNA splicing and mitosis factor
64326	813.07	910.649	880.43	976.619	1010.68	941.326	1232.58	945.472	945.333	-1.27858	-0.439702	-0.699488	0.12744	0.420259	-0.175969	2.32789	-0.140331	-0.141526	961.795	0.132184	0.112479	1.17519	0.239919	0.619935	1	961.795	0.199097	0.112617	-1.76791	0.0770764	1.11308	1	961.795	-0.0669128	0.112577	-0.594372	0.552264	0.257854	0.999713	64326	ENSG00000143207	COP1	COP1 E3 ubiquitin ligase
102465451	14.6311	5.56972	8.72377	9.63135	1.21916	1.67794	4.60776	2.87596	2.7061	1.99633	-0.037798	0.670234	0.873969	-1.01442	-0.911435	-0.253741	-0.642501	-0.68063	5.73809	-0.138332	0.0819631	-1.68774	0.0914609	1.03876	1	5.73809	-0.143361	0.0810956	1.76781	0.0770933	1.11298	1	5.73809	0.00502882	0.0800139	0.0628493	0.949886	0.0223283	0.999713	102465451	ENSG00000275022	MIR6753	microRNA 6753
79622	2558.35	2175.9	2053.44	3049.28	2181.07	2370.93	4969.47	2433.78	2373.25	-0.140151	-0.563189	-0.698646	0.402887	-0.557474	-0.347458	2.52686	-0.277942	-0.344892	2685.05	0.0740122	0.139635	0.530041	0.596084	0.224693	1	2685.05	0.246832	0.139635	-1.7677	0.0771116	1.11288	1	2685.05	-0.172819	0.139635	-1.23765	0.215844	0.665859	0.999713	79622	ENSG00000161981	SNRNP25	small nuclear ribonucleoprotein U11/U12 subunit 25
55272	1488.19	1527.96	1458.88	1639.26	1573.32	1604.11	2278.54	1641.45	1558.72	-0.619055	-0.458115	-0.73766	-0.007703	-0.274542	-0.14992	2.57944	0.001193	-0.333641	1641.16	0.0787632	0.121399	0.648795	0.516471	0.286954	1	1641.16	0.214639	0.12143	-1.76759	0.0771298	1.11278	1	1641.16	-0.135875	0.121429	-1.11897	0.263153	0.579792	0.999713	55272	ENSG00000177971	IMP3	IMP U3 small nucleolar ribonucleoprotein 3
1416	413.851	339.289	337.543	387.18	349.898	354.046	522.981	390.411	419.446	0.399089	-0.876134	-0.905989	-0.057052	-0.694691	-0.62374	2.26552	-0.001789	0.494787	390.516	0.00682508	0.12175	0.0560583	0.955295	0.0198623	1	390.516	0.215065	0.121754	-1.76639	0.0773301	1.11165	1	390.516	-0.20824	0.121903	-1.70825	0.0875908	1.05754	0.999713	1416	ENSG00000100058	CRYBB2P1	crystallin beta B2 pseudogene 1
26013	156.762	158.737	189.91	154.102	110.943	130.041	76.0281	110.005	166.876	0.495442	0.551381	1.43419	0.420109	-0.802127	-0.261292	-1.79091	-0.828682	0.781891	139.267	-0.189734	0.139925	-1.35597	0.175109	0.75669	1	139.267	-0.247124	0.139917	1.76622	0.0773586	1.11149	1	139.267	0.0573902	0.139909	0.410195	0.681663	0.166431	0.999713	26013	ENSG00000185513	L3MBTL1	L3MBTL histone methyl-lysine binding protein 1
84141	468.195	545.368	490.545	470.01	504.73	516.806	741.85	528.457	583.617	-0.836383	0.077262	-0.571787	-0.814896	-0.403844	-0.260875	2.40338	-0.122941	0.530081	538.842	-0.0107185	0.1209	-0.0886559	0.929355	0.0318182	1	538.842	0.213452	0.120887	-1.76572	0.077443	1.11102	1	538.842	-0.224171	0.121009	-1.85251	0.0639526	1.19414	0.999713	84141	ENSG00000115363	EVA1A	eva-1 homolog A, regulator of programmed cell death
162966	142.131	125.319	136.225	123.281	114.601	93.1258	101.371	84.8408	122.677	1.35492	0.48478	1.04927	0.379331	-0.069959	-1.18144	-0.754702	-1.61025	0.348043	115.952	-0.185102	0.134867	-1.37248	0.169915	0.769767	1	115.952	-0.238831	0.135312	1.76504	0.0775578	1.11037	1	115.952	0.0537291	0.135771	0.395733	0.692302	0.159704	0.999713	162966	ENSG00000189190	ZNF600	zinc finger protein 600
55599	282.171	219.54	250.305	202.258	173.12	183.735	193.526	182.623	225.509	1.94668	0.195894	1.05591	-0.287186	-1.10171	-0.804991	-0.531289	-0.836058	0.362752	212.532	-0.306447	0.124706	-2.45736	0.0139962	1.85399	1	212.532	-0.220519	0.125	1.76415	0.0777061	1.10954	1	212.532	-0.0859284	0.125882	-0.682609	0.494854	0.305523	0.999713	55599	ENSG00000185946	RNPC3	RNA binding region (RNP1, RRM) containing 3
728673	27.172	29.7052	38.2504	52.0093	37.7938	43.6265	69.1164	46.0153	36.0814	-1.1824	-0.983054	-0.310565	0.772225	-0.346497	0.112523	2.11851	0.300517	-0.481259	42.1967	0.180792	0.138518	1.30518	0.19183	0.717083	1	42.1967	0.244024	0.138361	-1.76367	0.0777873	1.10909	1	42.1967	-0.0632319	0.13838	-0.456943	0.647712	0.188618	0.999713	728673	ENSG00000170161	LOC728673	uncharacterized LOC728673
100506385	0	0.928286	0.67106	0	2.43831	0.838972	2.30388	5.75192	1.80407	-0.917499	-0.39734	-0.541476	-0.917499	0.448791	-0.447387	0.373464	2.30555	0.093399	1.63739	0.0258196	0.0570693	0.452425	0.650963	0.186444	1	1.63739	0.099711	0.0565694	-1.76263	0.0779626	1.10811	1	1.63739	-0.0738914	0.0559592	-1.32045	0.186684	0.728893	NA	100506385	ENSG00000234380	LINC01426	long intergenic non-protein coding RNA 1426
9158	3325.44	3342.76	3280.14	3272.73	3505.07	3367.63	5248.24	3666.13	3417.81	-0.440879	-0.413355	-0.512861	-0.524631	-0.155429	-0.373829	2.61457	0.100501	-0.294093	3602.88	0.0204561	0.125791	0.16262	0.870818	0.0600727	1	3602.88	0.221697	0.125793	-1.76239	0.0780032	1.10789	1	3602.88	-0.201241	0.1258	-1.59969	0.109668	0.959921	0.999713	9158	ENSG00000172500	FIBP	FGF1 intracellular binding protein
9556	1964.75	1626.36	1505.19	2261.44	1703.16	1797.92	4043.31	1796.76	1732.81	-0.106878	-0.541474	-0.697094	0.274169	-0.442836	-0.321139	2.56264	-0.32263	-0.404757	2047.96	0.0725107	0.138356	0.524086	0.600218	0.221691	1	2047.96	0.243795	0.138355	-1.7621	0.0780528	1.10761	1	2047.96	-0.171284	0.138355	-1.23801	0.215714	0.666122	0.999713	9556	ENSG00000156411	ATP5MPL	ATP synthase membrane subunit 6.8PL
9167	2595.97	2297.51	2294.35	3018.46	2563.88	2568.09	4165.42	2668.17	2494.13	-0.251369	-0.769883	-0.775364	0.482612	-0.307117	-0.299806	2.47517	-0.125942	-0.428304	2740.67	0.114053	0.134754	0.846381	0.39734	0.400837	1	2740.67	0.237462	0.134762	-1.76209	0.0780545	1.1076	1	2740.67	-0.123409	0.134758	-0.91578	0.359782	0.44396	0.999713	9167	ENSG00000115944	COX7A2L	cytochrome c oxidase subunit 7A2 like
1160	39.713	40.3804	41.6057	42.3779	35.3555	31.8809	16.1272	28.0406	34.2773	0.632253	0.71195	0.858242	0.950446	0.111982	-0.302876	-2.18384	-0.761403	-0.01675	34.4176	-0.0901639	0.139529	-0.646203	0.518148	0.285546	1	34.4176	-0.245196	0.139158	1.76199	0.0780704	1.10751	1	34.4176	0.155032	0.138929	1.11591	0.264461	0.577639	0.999713	1160	ENSG00000131730	CKMT2	creatine kinase, mitochondrial 2
162073	1605.24	1623.57	1583.7	1437	1648.3	1673.75	1142.72	1458.83	1462.2	0.54615	0.657148	0.415743	-0.472479	0.806849	0.96094	-2.25416	-0.34029	-0.319897	1515.03	-0.0111147	0.1092	-0.101783	0.918929	0.0367182	1	1515.03	-0.192899	0.109485	1.76187	0.0780906	1.1074	1	1515.03	0.181784	0.10954	1.65952	0.0970112	1.01318	0.999713	162073	ENSG00000205730	ITPRIPL2	ITPRIP like 2
146057	942.66	1018.79	932.773	828.296	977.153	915.318	711.899	828.995	906.545	0.505599	1.3275	0.39886	-0.729019	0.877966	0.210427	-1.98558	-0.721471	0.115719	895.826	-0.0706442	0.108574	-0.650656	0.515269	0.287966	1	895.826	-0.191984	0.10898	1.76163	0.0781312	1.10718	1	895.826	0.121339	0.109145	1.11172	0.266257	0.574698	0.999713	146057	ENSG00000128881	TTBK2	tau tubulin kinase 2
9353	512.088	414.944	408.675	483.494	452.307	361.597	264.946	353.024	405.014	1.42467	0.117249	0.032883	1.03984	0.6201	-0.600729	-1.90151	-0.716106	-0.016397	406.232	-0.0252475	0.133165	-0.189595	0.849626	0.0707721	1	406.232	-0.235081	0.133453	1.76153	0.0781492	1.10708	1	406.232	0.209834	0.133518	1.57158	0.116048	0.935363	0.999713	9353	ENSG00000145147	SLIT2	slit guidance ligand 2
55620	1153.77	1421.67	1398.49	1369.58	1471.52	1479.95	1951.39	1473.93	1442.35	-1.47685	-0.195376	-0.306262	-0.44455	0.043074	0.083376	2.33843	0.054596	-0.096439	1462.52	0.0884031	0.121088	0.730074	0.465345	0.332225	1	1462.52	0.213304	0.121128	-1.76098	0.0782422	1.10656	1	1462.52	-0.124901	0.121123	-1.03119	0.302453	0.519342	0.999713	55620	ENSG00000178078	STAP2	signal transducing adaptor family member 2
84266	1876.96	1952.65	1783.01	2093.86	1911.03	2173.78	3670.08	1965.72	1971.85	-0.480677	-0.350028	-0.642851	-0.106294	-0.421875	0.031656	2.61443	-0.327471	-0.316889	2155.44	0.0761611	0.138924	0.54822	0.583541	0.233929	1	2155.44	0.244587	0.138926	-1.76055	0.0783141	1.10616	1	2155.44	-0.168425	0.138926	-1.21234	0.225382	0.647082	0.999713	84266	ENSG00000125652	ALKBH7	alkB homolog 7
79465	213.196	158.737	159.041	123.281	152.394	158.566	64.5087	159.616	130.795	1.67495	0.303575	0.311236	-0.589266	0.143859	0.299262	-2.06927	0.325705	-0.400054	146.682	-0.12837	0.139601	-0.919547	0.35781	0.446348	1	146.682	-0.245606	0.139528	1.76026	0.0783629	1.10589	1	146.682	0.117236	0.139487	0.840484	0.400637	0.397249	0.999713	79465	ENSG00000131019	ULBP3	UL16 binding protein 3
3185	10147.7	9841.22	9677.35	10340.2	10186	10129.7	11125.4	10661.9	10395	-0.303408	-1.01546	-1.3962	0.143859	-0.214338	-0.345139	1.96819	0.891235	0.271257	10278.3	0.0451573	0.063028	0.716465	0.473705	0.324492	1	10278.3	0.110988	0.0630802	-1.75947	0.0784979	1.10514	1	10278.3	-0.0658303	0.0630898	-1.04344	0.296746	0.527615	0.999713	3185	ENSG00000169813	HNRNPF	heterogeneous nuclear ribonucleoprotein F
55884	2767.37	2686	2739.94	2756.49	2815.03	2827.33	2990.44	3050.67	2880.2	-0.562308	-1.24053	-0.790934	-0.652941	-0.165031	-0.062469	1.297	1.79907	0.378147	2834.83	0.0354122	0.0660816	0.535885	0.592038	0.227651	1	2834.83	0.116395	0.0662295	-1.75745	0.0788419	1.10324	1	2834.83	-0.0809825	0.066293	-1.22158	0.221865	0.653912	0.999713	55884	ENSG00000176871	WSB2	WD repeat and SOCS box containing 2
9487	461.924	422.37	441.557	387.18	319.419	374.181	350.19	355.9	405.916	1.53441	0.679161	1.09403	-0.081721	-1.54687	-0.362785	-0.881532	-0.758067	0.323381	390.96	-0.24084	0.110987	-2.16999	0.0300076	1.52277	1	390.96	-0.195747	0.111391	1.75731	0.0788657	1.10311	1	390.96	-0.0450926	0.112137	-0.402119	0.687596	0.162667	0.999713	9487	ENSG00000108474	PIGL	phosphatidylinositol glycan anchor biosynthesis class L
51374	1879.05	2047.8	1907.82	2288.41	2083.54	2197.27	2983.53	2108.8	2072.88	-0.897822	-0.384749	-0.81034	0.346812	-0.276091	0.0697	2.46028	-0.199287	-0.308503	2174.34	0.125141	0.122761	1.0194	0.308015	0.511428	1	2174.34	0.215781	0.122795	-1.75725	0.0788756	1.10306	1	2174.34	-0.0906396	0.122781	-0.738222	0.46038	0.336884	0.999713	51374	ENSG00000138085	ATRAID	all-trans retinoic acid induced differentiation factor
2905	41.8031	37.1314	36.2372	13.4839	30.4789	40.2706	9.21552	26.6026	27.061	1.10345	0.696277	0.618338	-1.36478	0.116457	0.969881	-1.7368	-0.221387	-0.181432	29.1427	-0.120574	0.127988	-0.942071	0.346157	0.460727	1	29.1427	-0.223542	0.127219	1.75715	0.0788926	1.10296	1	29.1427	0.102968	0.126686	0.812781	0.416343	0.380548	0.999713	2905	ENSG00000161509	GRIN2C	glutamate ionotropic receptor NMDA type subunit 2C
4842	10.4508	30.1693	28.1845	21.189	50.5949	57.0501	0	7.90889	13.5305	-0.718522	0.301417	0.198753	-0.16309	1.35793	1.69182	-1.25909	-0.850001	-0.559222	24.342	0.194168	0.107639	1.80387	0.0712515	1.14721	1	24.342	-0.186945	0.106397	1.75704	0.0789107	1.10286	1	24.342	0.381112	0.106544	3.57706	0.000347485	3.45906	0.320747	4842	ENSG00000089250	NOS1	nitric oxide synthase 1
116138	4853.34	4885.57	4829.62	5046.83	5096.68	5031.31	6098.37	5301.11	5053.2	-0.7167	-0.634074	-0.777525	-0.22065	-0.092843	-0.260424	2.47525	0.431274	-0.204312	5132.89	0.0523277	0.0877471	0.596347	0.550943	0.258893	1	5132.89	0.154235	0.087791	-1.75684	0.078945	1.10268	1	5132.89	-0.101907	0.0877989	-1.16069	0.245769	0.609472	0.999713	116138	ENSG00000124702	KLHDC3	kelch domain containing 3
7001	5214.94	5904.83	5742.93	5593.89	6168.92	5993.61	8441.42	6187.63	5925.47	-0.997875	-0.245882	-0.422356	-0.584813	0.04199	-0.149104	2.51905	0.062374	-0.223384	6130.4	0.055508	0.12122	0.457911	0.647016	0.189085	1	6130.4	0.212972	0.121226	-1.75681	0.0789505	1.10264	1	6130.4	-0.157464	0.121228	-1.29891	0.193976	0.712253	0.999713	7001	ENSG00000167815	PRDX2	peroxiredoxin 2
55974	1042.99	1029.01	982.431	1061.37	1070.42	1103.25	1200.32	1188.49	1057.18	-0.539625	-0.73444	-1.38335	-0.28344	-0.157436	0.299971	1.65249	1.48764	-0.341815	1081.72	0.0763471	0.0873898	0.873639	0.382315	0.417579	1	1081.72	0.153872	0.0876195	-1.75614	0.0790641	1.10202	1	1081.72	-0.0775251	0.0876687	-0.884296	0.376536	0.424193	0.999713	55974	ENSG00000169241	SLC50A1	solute carrier family 50 member 1
84267	1318.89	1186.35	1136.1	1404.25	1276.46	1228.25	1566.64	1373.99	1300.73	0.067666	-0.962808	-1.35346	0.731351	-0.262243	-0.637002	1.9939	0.496074	-0.073478	1310.18	0.0864128	0.104174	0.829503	0.40682	0.390598	1	1310.18	0.183104	0.104283	-1.75584	0.0791161	1.10174	1	1310.18	-0.0966911	0.104283	-0.927197	0.353824	0.451212	0.999713	84267	ENSG00000165118	C9orf64	chromosome 9 open reading frame 64
9877	2888.59	2657.22	2597.67	2773.83	2517.56	2642.76	1946.78	2384.89	2569.9	1.24588	0.386283	0.165056	0.819506	-0.132588	0.332568	-2.25311	-0.625465	0.06187	2553.24	-0.0304043	0.108399	-0.280484	0.779106	0.108403	1	2553.24	-0.190576	0.108567	1.75537	0.0791956	1.1013	1	2553.24	0.160172	0.108607	1.47479	0.14027	0.853035	0.999713	9877	ENSG00000058673	ZC3H11A	zinc finger CCCH-type containing 11A
53844	12.5409	6.96214	6.7106	3.85254	1.21916	5.8728	4.60776	2.15697	3.60814	2.17074	0.502615	0.427399	-0.427195	-1.21461	0.176888	-0.201374	-0.934191	-0.500273	5.28123	-0.147804	0.0887411	-1.66557	0.0957997	1.01864	1	5.28123	-0.15383	0.0876379	1.75529	0.0792094	1.10122	1	5.28123	0.0060258	0.0861137	0.069975	0.944214	0.0249298	0.999713	53844	NA	COPG2IT1	COPG2 imprinted transcript 1
7728	461.924	368.994	375.122	446.895	359.041	364.114	306.416	314.199	355.402	1.71153	-0.066239	0.051002	1.42401	-0.25663	-0.159594	-1.26335	-1.11447	-0.326253	372.456	-0.0309836	0.120857	-0.256366	0.797668	0.0981778	1	372.456	-0.213315	0.121532	1.75522	0.0792225	1.10115	1	372.456	0.182332	0.121729	1.49784	0.134174	0.872331	0.999713	7728	ENSG00000105497	ZNF175	zinc finger protein 175
23440	6.27047	3.249	3.3553	0	1.21916	2.51691	0	0.71899	1.80407	2.07071	0.561093	0.614202	-1.06221	-0.453083	0.195319	-1.06221	-0.702981	-0.160841	2.12599	-0.099648	0.0663052	-1.50287	0.132873	0.876564	1	2.12599	-0.114473	0.0652217	1.75514	0.0792347	1.10108	1	2.12599	0.0148254	0.0639033	0.231998	0.81654	0.0880226	NA	23440	ENSG00000171540	OTP	orthopedia homeobox
3481	0	0.928286	0	0	0.609578	2.51691	0	12.2228	0.902035	-0.482932	-0.248079	-0.482932	-0.482932	-0.328711	0.153839	-0.482932	2.6094	-0.25472	1.90885	0.0136979	0.0428121	0.319954	0.749003	0.125516	1	1.90885	0.0747259	0.0425789	-1.755	0.0792593	1.10095	1	1.90885	-0.061028	0.0424091	-1.43903	0.150142	0.823498	NA	3481	ENSG00000167244	IGF2	insulin like growth factor 2
105371933	41.8031	49.6633	42.9478	23.1152	42.0609	34.3978	9.21552	37.3875	30.6692	0.588499	1.2293	0.681821	-0.935031	0.609512	-0.015216	-2.06821	0.228514	-0.319195	34.5845	-0.140204	0.131459	-1.06652	0.286187	0.54335	1	34.5845	-0.229558	0.130831	1.75462	0.0793243	1.10059	1	34.5845	0.0893542	0.130346	0.685513	0.49302	0.307135	0.999713	105371933	NA	LOC105371933	uncharacterized LOC105371933
2123	50.1637	53.8406	61.0664	94.3872	69.4918	82.2192	103.675	67.585	66.7506	-1.2213	-1.01688	-0.61515	1.23736	-0.146728	0.560864	1.7537	-0.25274	-0.299132	72.131	0.289232	0.139332	2.07584	0.0379085	1.42126	1	72.131	0.244714	0.139485	-1.75442	0.0793594	1.1004	1	72.131	0.0445176	0.139407	0.319334	0.749473	0.125244	0.999713	2123	ENSG00000126860	EVI2A	ecotropic viral integration site 2A
4124	1782.9	1786.02	1720.6	1614.21	1540.4	1574.75	1191.11	1501.25	1715.67	0.96645	0.983209	0.631756	0.06029	-0.33621	-0.151704	-2.21256	-0.546526	0.605292	1602.99	-0.127343	0.114989	-1.10744	0.268103	0.571698	1	1602.99	-0.201917	0.115151	1.75349	0.0795174	1.09954	1	1602.99	0.0745739	0.115248	0.647074	0.517584	0.286019	0.999713	4124	ENSG00000112893	MAN2A1	mannosidase alpha class 2A member 1
105373090	14.6311	14.8526	14.7633	11.5576	14.0203	9.22869	0	5.75192	12.6285	0.750433	0.794114	0.776509	0.144289	0.629971	-0.315018	-2.13508	-1.0007	0.355484	10.826	-0.0748553	0.110646	-0.676531	0.498703	0.302158	1	10.826	-0.191436	0.10919	1.75324	0.0795612	1.0993	1	10.826	0.11658	0.108256	1.0769	0.281526	0.550481	0.999713	105373090	NA	NA	NA
4350	2144.5	2007.88	1803.14	2209.43	1964.06	1974.94	4068.65	2082.91	2068.37	-0.165067	-0.363388	-0.660609	-0.070809	-0.427005	-0.411211	2.62815	-0.254469	-0.275587	2258.21	0.0236071	0.139757	0.168916	0.865863	0.062551	1	2258.21	0.244872	0.139757	-1.75213	0.0797509	1.09826	1	2258.21	-0.221265	0.139757	-1.58321	0.113373	0.945489	0.999713	4350	ENSG00000103152	MPG	N-methylpurine DNA glycosylase
51147	591.514	686.003	673.073	570.176	694.309	665.304	801.75	725.461	770.338	-1.2646	-0.00577	-0.178037	-1.54887	0.104879	-0.281529	1.53626	0.519897	1.11777	686.436	-0.0124275	0.105868	-0.117386	0.906554	0.0426062	1	686.436	0.185493	0.10589	-1.75175	0.0798175	1.0979	1	686.436	-0.19792	0.106072	-1.86591	0.0620534	1.20723	0.999713	51147	ENSG00000111653	ING4	inhibitor of growth family member 4
84303	831.882	785.33	709.981	926.536	775.383	748.363	1492.91	855.598	804.615	-0.207263	-0.402989	-0.719791	0.190705	-0.444812	-0.558417	2.57202	-0.107551	-0.321905	881.178	0.0404558	0.138941	0.291173	0.770919	0.112991	1	881.178	0.243314	0.138942	-1.75119	0.0799132	1.09738	1	881.178	-0.202858	0.138945	-1.45999	0.144293	0.840756	0.999713	84303	ENSG00000159685	CHCHD6	coiled-coil-helix-coiled-coil-helix domain containing 6
10632	5929.77	5086.08	5159.78	6454.93	5475.23	5824.98	9945.85	5767.74	5711.68	-0.149093	-0.718531	-0.668789	0.205355	-0.455882	-0.21982	2.5615	-0.258456	-0.296287	6150.67	0.0787612	0.137462	0.572965	0.566668	0.246671	1	6150.67	0.240708	0.137464	-1.75107	0.0799347	1.09726	1	6150.67	-0.161947	0.137463	-1.17811	0.238754	0.62205	0.999713	10632	ENSG00000167283	ATP5MG	ATP synthase membrane subunit g
79034	819.341	852.167	875.733	822.517	839.388	854.073	1089.74	941.877	903.839	-0.816497	-0.430301	-0.153044	-0.779128	-0.580638	-0.407871	2.36471	0.625142	0.177627	888.741	-0.0168174	0.0953173	-0.176436	0.859952	0.065526	1	888.741	0.166942	0.0953643	-1.75057	0.0800194	1.0968	1	888.741	-0.18376	0.0955644	-1.92289	0.054494	1.26365	0.999713	79034	ENSG00000146576	C7orf26	chromosome 7 open reading frame 26
1300	0	0.928286	2.01318	1.92627	1.21916	2.51691	11.5194	4.31394	0.902035	-0.807617	-0.541338	-0.230136	-0.255066	-0.457902	-0.085639	2.49673	0.429838	-0.548869	2.81546	0.0255489	0.0636656	0.401299	0.6882	0.162285	1	2.81546	0.11065	0.0632111	-1.75049	0.080034	1.09673	1	2.81546	-0.0851014	0.0626441	-1.35849	0.174308	0.758683	NA	1300	ENSG00000123500	COL10A1	collagen type X alpha 1 chain
3655	3559.53	2431.18	2530.57	4210.83	2804.67	2683.03	2167.95	2093.7	2190.14	1.15302	-0.436982	-0.296936	2.07077	0.089308	-0.082092	-0.807907	-0.91254	-0.77664	2741.29	0.115634	0.13661	0.846454	0.3973	0.400882	1	2741.29	-0.239145	0.136647	1.75009	0.0801021	1.09636	1	2741.29	0.354779	0.136644	2.59637	0.00942146	2.02588	0.999713	3655	ENSG00000091409	ITGA6	integrin subunit alpha 6
692208	2.09016	3.249	2.01318	0	1.21916	0.838972	0	0.71899	0	0.850815	1.8729	0.782923	-0.992668	0.082607	-0.252709	-0.992668	-0.358531	-0.992668	1.12549	-0.0707625	0.0516042	-1.37125	0.170296	0.768795	1	1.12549	-0.0887504	0.0507215	1.74976	0.0801596	1.09604	1	1.12549	0.017988	0.049763	0.361472	0.717746	0.144029	NA	692208	NA	SNORD91B	small nucleolar RNA, C/D box 91B
55905	4865.88	4784.85	5084.62	4856.13	5242.98	5235.18	5660.63	5424.78	5205.64	-0.993362	-1.27549	-0.231778	-1.02733	0.319585	0.292447	1.77376	0.952569	0.189599	5151.19	0.0538423	0.0755238	0.712918	0.475897	0.322487	1	5151.19	0.132198	0.075594	-1.74879	0.080328	1.09513	1	5151.19	-0.0783554	0.0756055	-1.03637	0.300029	0.522837	0.999713	55905	ENSG00000124226	RNF114	ring finger protein 114
8633	227.827	224.645	238.897	202.258	221.886	241.624	135.929	203.474	202.056	0.528514	0.428846	0.875295	-0.272433	0.34242	0.960707	-2.35023	-0.234348	-0.278776	210.955	-0.033994	0.127232	-0.26718	0.78933	0.102741	1	210.955	-0.223819	0.128027	1.74821	0.0804273	1.0946	1	210.955	0.189825	0.128286	1.47971	0.138952	0.857135	0.999713	8633	ENSG00000182168	UNC5C	unc-5 netrin receptor C
10428	1452.66	1378.97	1371.65	1529.46	1413	1421.22	2098.84	1486.87	1519.93	-0.296049	-0.624013	-0.656606	0.045762	-0.472548	-0.435978	2.57986	-0.143779	0.00335	1519.18	0.0407684	0.119815	0.340261	0.73366	0.134505	1	1519.18	0.209476	0.119837	-1.74802	0.0804611	1.09441	1	1519.18	-0.168708	0.119853	-1.40763	0.159241	0.797946	0.999713	10428	ENSG00000153774	CFDP1	craniofacial development protein 1
100505761	66.885	73.3346	61.7375	75.1245	79.8547	78.0244	96.763	79.8079	88.3994	-1.03523	-0.421836	-1.52477	-0.251606	0.198252	0.024181	1.80631	0.193801	1.0109	77.7701	0.133548	0.133429	1.00089	0.316879	0.499107	1	77.7701	0.233713	0.13371	-1.74792	0.0804782	1.09432	1	77.7701	-0.100165	0.133854	-0.748317	0.454269	0.342687	0.999713	100505761	ENSG00000269609	RPARP-AS1	RPARP antisense RNA 1
84219	1164.22	1254.11	1232.07	1213.55	1212.45	1260.97	1619.63	1303.53	1324.19	-0.919464	-0.247306	-0.412165	-0.550603	-0.558828	-0.196016	2.4856	0.122158	0.276621	1287.19	0.0104092	0.101099	0.102961	0.917994	0.0371601	1	1287.19	0.17679	0.101148	-1.74784	0.0804916	1.09425	1	1287.19	-0.166381	0.101226	-1.64366	0.100246	0.998934	0.999713	84219	ENSG00000127580	WDR24	WD repeat domain 24
7008	900.857	801.111	765.008	868.748	908.271	819.675	695.772	739.84	697.273	1.24069	0.018305	-0.424136	0.847192	1.33154	0.245811	-1.27262	-0.732562	-1.25423	799.617	0.0715439	0.0966162	0.740496	0.458999	0.338188	1	799.617	-0.170309	0.0974661	1.74736	0.0805743	1.0938	1	799.617	0.241853	0.0975194	2.48005	0.0131366	1.88152	0.999713	7008	ENSG00000167074	TEF	TEF transcription factor, PAR bZIP family member
79004	1532.08	1507.54	1489.75	1685.49	1497.12	1552.1	3124.06	1585.37	1547.89	-0.364517	-0.410996	-0.444669	-0.074061	-0.430714	-0.326623	2.64978	-0.263619	-0.334586	1724.6	0.0325358	0.13977	0.232781	0.815931	0.0883463	1	1724.6	0.244224	0.13977	-1.74733	0.0805798	1.09377	1	1724.6	-0.211689	0.13977	-1.51454	0.129888	0.886432	0.999713	79004	ENSG00000107874	CUEDC2	CUE domain containing 2
84987	597.784	592.711	524.769	701.162	538.257	600.704	1294.78	579.506	610.678	-0.306805	-0.328023	-0.612147	0.125506	-0.55574	-0.294597	2.60794	-0.383244	-0.252887	671.15	0.0442229	0.139424	0.317182	0.751105	0.124299	1	671.15	0.243607	0.139423	-1.74725	0.0805938	1.0937	1	671.15	-0.199384	0.139422	-1.43008	0.152693	0.816179	0.999713	84987	ENSG00000178449	COX14	cytochrome c oxidase assembly factor COX14
5565	5064.45	4811.31	5039.66	4520.95	3777.55	4143.68	3421.26	4003.33	4899.85	1.09757	0.673603	1.05605	0.187311	-1.05777	-0.444562	-1.65449	-0.679618	0.821904	4409.12	-0.199905	0.119329	-1.67524	0.0938876	1.02739	1	4409.12	-0.208566	0.119369	1.74724	0.0805955	1.09369	1	4409.12	0.00866106	0.119408	0.0725331	0.942178	0.0258672	0.999713	5565	ENSG00000131791	PRKAB2	protein kinase AMP-activated non-catalytic subunit beta 2
353500	58.5243	52.9123	64.4217	57.7881	31.0885	48.6603	43.7737	32.3545	46.0038	0.883567	0.394186	1.39783	0.819364	-1.5089	0.023407	-0.402715	-1.39849	-0.208251	48.3919	-0.18574	0.139235	-1.33401	0.182201	0.73945	1	48.3919	-0.242832	0.139002	1.74697	0.0806426	1.09344	1	48.3919	0.0570922	0.138756	0.411457	0.680738	0.16702	0.999713	353500	ENSG00000183682	BMP8A	bone morphogenetic protein 8a
116832	309.343	314.225	311.372	398.738	315.152	286.928	723.419	328.578	324.733	-0.429341	-0.393641	-0.414506	0.224383	-0.386864	-0.593254	2.5987	-0.288677	-0.3168	368.054	0.0398731	0.138963	0.286933	0.774164	0.111167	1	368.054	0.24271	0.138962	-1.7466	0.0807073	1.09309	1	368.054	-0.202837	0.138957	-1.45971	0.14437	0.840523	0.999713	116832	ENSG00000163923	RPL39L	ribosomal protein L39 like
22913	11380.9	13723.3	13070.9	12698	14353.7	14811.2	17799.8	14234.6	13727.2	-1.47367	-0.144374	-0.514614	-0.726247	0.213376	0.472991	2.16898	0.145751	-0.142189	13977.7	0.103238	0.116181	0.888598	0.374219	0.426874	1	13977.7	0.20292	0.116187	-1.74648	0.0807267	1.09298	1	13977.7	-0.0996818	0.116185	-0.857955	0.390917	0.407915	0.999713	22913	ENSG00000125970	RALY	RALY heterogeneous nuclear ribonucleoprotein
127829	978.193	1022.97	976.392	1011.29	1091.75	1058.78	1338.55	1076.33	1068.91	-0.832871	-0.42326	-0.849346	-0.530099	0.205925	-0.09568	2.46354	0.064818	-0.003023	1069.24	0.0731053	0.103736	0.704726	0.480981	0.317872	1	1069.24	0.18135	0.103855	-1.74618	0.0807798	1.0927	1	1069.24	-0.108245	0.103876	-1.04206	0.297383	0.526683	0.999713	127829	ENSG00000143862	ARL8A	ADP ribosylation factor like GTPase 8A
57451	6372.88	6512.85	6656.91	5965.66	7466.11	6843.49	3391.31	5816.63	5767.61	0.248305	0.370374	0.496005	-0.106836	1.2017	0.658721	-2.35191	-0.236804	-0.279551	6088.16	0.0337156	0.135565	0.248705	0.803589	0.0949661	1	6088.16	-0.23669	0.135582	1.74573	0.0808572	1.09228	1	6088.16	0.270405	0.135583	1.99439	0.0461091	1.33621	0.999713	57451	ENSG00000145934	TENM2	teneurin transmembrane protein 2
677807	2.09016	2.78486	4.02636	0	1.21916	0	0	0.71899	0.902035	0.558356	1.05215	1.93459	-0.927313	-0.060746	-0.927313	-0.927313	-0.41626	-0.286153	1.30462	-0.0990206	0.0535977	-1.84748	0.0646777	1.18925	1	1.30462	-0.0921963	0.052823	1.74538	0.0809184	1.09195	1	1.30462	-0.00682428	0.0517966	-0.131751	0.895181	0.0480891	NA	677807	ENSG00000206634	SNORA22	small nucleolar RNA, H/ACA box 22
285954	52.2539	59.8744	56.369	65.4932	46.9375	52.0162	13.8233	38.8254	50.514	0.252535	0.759297	0.526187	1.13294	-0.101002	0.236732	-2.30307	-0.640446	0.136831	48.4563	-0.030617	0.136979	-0.223516	0.823134	0.0845295	1	48.4563	-0.238083	0.136429	1.74511	0.080965	1.0917	1	48.4563	0.207466	0.13625	1.52269	0.127835	0.893349	0.999713	285954	ENSG00000224116	INHBA-AS1	INHBA antisense RNA 1
101928161	0	1.39243	0.67106	1.92627	2.43831	1.67794	9.21552	2.87596	1.80407	-0.911635	-0.392377	-0.661387	-0.1933	-0.002352	-0.285905	2.52497	0.160854	-0.23887	2.44462	0.0495141	0.0653281	0.757929	0.448493	0.348244	1	2.44462	0.11284	0.0646887	-1.74435	0.0810984	1.09099	1	2.44462	-0.0633256	0.0640283	-0.989025	0.322651	0.491267	NA	101928161	ENSG00000226953	NCKAP5-AS2	NCKAP5 antisense RNA 2
94233	6.27047	17.1733	13.4212	3.85254	8.53409	9.22869	4.60776	6.47091	8.11831	-0.552884	2.00099	1.1221	-1.11926	-0.022655	0.140047	-0.942355	-0.505933	-0.120046	8.6308	-0.161617	0.108984	-1.48294	0.138089	0.85984	1	8.6308	-0.187938	0.107796	1.74347	0.0812524	1.09016	1	8.6308	0.0263211	0.106282	0.247654	0.804402	0.0945269	0.999713	94233	ENSG00000122375	OPN4	opsin 4
440	1853.97	1762.35	1696.44	1760.61	1826.9	1894.4	2264.71	1909.64	1906	-0.12836	-0.68744	-1.08966	-0.698061	-0.293514	0.118358	2.37817	0.211352	0.189157	1875	0.0418848	0.0953078	0.439468	0.660322	0.180244	1	1875	0.166291	0.0953839	-1.74338	0.0812665	1.09009	1	1875	-0.124406	0.0954182	-1.3038	0.192303	0.716015	0.999713	440	ENSG00000070669	ASNS	asparagine synthetase (glutamine-hydrolyzing)
51	1891.59	1675.56	1646.78	1812.62	1714.13	1661.16	1465.27	1566.68	1559.62	1.72649	0.073618	-0.146547	1.12229	0.368762	-0.036499	-1.53529	-0.759402	-0.813421	1665.93	-0.00385501	0.0888272	-0.0433989	0.965384	0.0153001	1	1665.93	-0.155564	0.0892486	1.74305	0.0813257	1.08977	1	1665.93	0.151709	0.0893404	1.6981	0.089488	1.04824	0.999713	51	ENSG00000161533	ACOX1	acyl-CoA oxidase 1
10656	263.36	246.46	246.279	252.341	238.345	264.276	387.052	300.538	257.982	-0.206988	-0.571382	-0.575286	-0.444566	-0.746362	-0.187227	2.4601	0.594656	-0.322941	272.959	0.0015078	0.126153	0.0119521	0.990464	0.00416139	1	272.959	0.21984	0.126138	-1.74285	0.0813594	1.08959	1	272.959	-0.218332	0.126325	-1.72833	0.0839288	1.07609	0.999713	10656	ENSG00000131773	KHDRBS3	KH RNA binding domain containing, signal transduction associated 3
692213	37.6228	38.5239	56.369	28.894	48.7662	35.2368	20.7349	30.9166	33.3753	0.085584	0.17058	1.85388	-0.737784	1.13672	-0.139483	-1.50742	-0.547003	-0.315076	36.7155	-0.0895065	0.137509	-0.650914	0.515102	0.288107	1	36.7155	-0.238542	0.136938	1.74197	0.081513	1.08877	1	36.7155	0.149035	0.136613	1.09093	0.275304	0.560188	0.999713	692213	ENSG00000221116	SNORD110	small nucleolar RNA, C/D box 110
440926	1394.13	1720.58	1553.5	1494.79	1903.1	1995.91	2292.36	1883.75	1655.23	-1.3208	-0.161109	-0.754641	-0.963234	0.487301	0.817014	1.87014	0.418567	-0.393243	1765.93	0.146238	0.127696	1.1452	0.252128	0.598379	1	1765.93	0.222357	0.127731	-1.74081	0.0817162	1.08769	1	1765.93	-0.076119	0.127714	-0.596013	0.551166	0.258717	0.999713	440926	NA	H3P6	H3 histone pseudogene 6
79682	3329.62	3201.66	3332.48	3238.06	3598.95	3438.94	4324.38	3633.06	3442.16	-0.512887	-0.888442	-0.504481	-0.781607	0.277584	-0.192016	2.40672	0.377693	-0.182563	3504.37	0.0511229	0.100573	0.508317	0.611231	0.213795	1	3504.37	0.175125	0.100609	-1.74064	0.0817465	1.08753	1	3504.37	-0.124002	0.100618	-1.2324	0.217799	0.661944	0.999713	79682	ENSG00000151725	CENPU	centromere protein U
6232	12752	10007.4	9713.59	14015.5	10754.8	11426.8	23421.2	11182.4	11665.1	-0.004506	-0.656929	-0.726768	0.295838	-0.479269	-0.319526	2.53165	-0.377609	-0.262875	12771	0.0720861	0.139733	0.515883	0.605936	0.217573	1	12771	0.243105	0.139733	-1.73978	0.0818981	1.08673	1	12771	-0.171019	0.139733	-1.22389	0.220992	0.655623	0.999713	6232	ENSG00000177954	RPS27	ribosomal protein S27
152302	171.393	202.366	186.555	223.447	166.415	157.727	327.151	209.945	217.39	-0.700261	-0.089962	-0.401515	0.325413	-0.798348	-0.969535	2.36877	0.059366	0.206069	206.932	-0.0332928	0.13738	-0.24234	0.808517	0.0923111	1	206.932	0.238886	0.137342	-1.73935	0.0819725	1.08633	1	206.932	-0.272178	0.137427	-1.98053	0.0476445	1.32199	0.999713	152302	ENSG00000186162	CIDECP1	cell death inducing DFFA like effector c pseudogene 1
4883	568.522	592.246	605.296	371.77	441.334	434.587	603.617	692.387	793.791	0.010965	0.189009	0.28694	-1.46561	-0.943548	-0.994182	0.27434	0.940538	1.70155	567.061	-0.387277	0.114249	-3.38975	0.000699556	3.15518	1	567.061	0.197689	0.11366	-1.7393	0.0819815	1.08628	1	567.061	-0.584967	0.114402	-5.11327	3.16627e-07	6.49945	0.000743531	4883	ENSG00000113389	NPR3	natriuretic peptide receptor 3
26046	1958.48	1476.9	1470.29	1381.14	1322.78	1298.73	983.757	1343.79	1524.44	2.10379	0.229932	0.204206	-0.142712	-0.369767	-0.463369	-1.68896	-0.28802	0.4149	1417.81	-0.195635	0.131633	-1.48621	0.137223	0.862574	1	1417.81	-0.229035	0.131695	1.73914	0.0820105	1.08613	1	1417.81	0.0333999	0.13175	0.25351	0.799874	0.0969785	0.999713	26046	ENSG00000198862	LTN1	listerin E3 ubiquitin protein ligase 1
114882	4088.34	3263.85	3313.69	3440.32	3124.69	3105.03	2071.19	3031.98	3293.33	1.71251	0.136414	0.231685	0.473743	-0.129603	-0.167187	-2.14349	-0.306837	0.19276	3192.49	-0.0949827	0.13154	-0.722084	0.470243	0.327678	1	3192.49	-0.228797	0.131578	1.73887	0.0820584	1.08588	1	3192.49	0.133814	0.131593	1.01688	0.309211	0.509744	0.999713	114882	ENSG00000091039	OSBPL8	oxysterol binding protein like 8
5269	3889.78	3757.7	3698.21	3921.88	3962.25	3977.56	5953.23	4025.62	4007.74	-0.351153	-0.542104	-0.628116	-0.304736	-0.246372	-0.224238	2.63209	-0.154756	-0.18061	4132.66	0.0464319	0.125133	0.371061	0.710592	0.14838	1	4132.66	0.217497	0.125139	-1.73805	0.0822023	1.08512	1	4132.66	-0.171065	0.125141	-1.36697	0.171633	0.765398	0.999713	5269	ENSG00000124570	SERPINB6	serpin family B member 6
8411	1373.23	1145.04	1109.93	1280.97	1063.1	1086.47	734.938	971.355	1150.09	1.49659	0.238965	0.045473	0.988105	-0.212615	-0.083845	-2.02123	-0.718265	0.266817	1101.68	-0.0547826	0.130673	-0.419233	0.675046	0.170667	1	1101.68	-0.227291	0.130804	1.73764	0.0822735	1.08474	1	1101.68	0.172508	0.13084	1.31846	0.187349	0.727349	0.999713	8411	ENSG00000102189	EEA1	early endosome antigen 1
25906	566.432	526.338	520.742	768.582	613.845	594.831	1092.04	580.944	565.576	-0.446838	-0.66728	-0.698047	0.664604	-0.186158	-0.290699	2.44301	-0.367052	-0.451546	647.703	0.150552	0.139747	1.07732	0.281337	0.550773	1	647.703	0.242836	0.139752	-1.73761	0.0822788	1.08471	1	647.703	-0.0922832	0.139749	-0.660349	0.50903	0.293257	0.999713	25906	ENSG00000110200	ANAPC15	anaphase promoting complex subunit 15
389289	41.8031	55.233	60.3954	52.0093	56.0811	47.8214	78.3319	74.0559	65.8485	-1.44505	-0.320749	0.111422	-0.590627	-0.249748	-0.941222	1.613	1.25503	0.56794	59.0644	-0.0299793	0.138178	-0.216962	0.828238	0.0818447	1	59.0644	0.239861	0.138071	-1.73723	0.0823467	1.08435	1	59.0644	-0.269841	0.138382	-1.94997	0.0511796	1.2909	0.999713	389289	ENSG00000177721	ANXA2R	annexin A2 receptor
23770	10996.3	13549.7	12712.6	11971.8	13681.4	14438.7	19672.8	13649.3	13420.5	-1.14542	-0.097805	-0.44128	-0.745209	-0.043799	0.266922	2.41438	-0.056952	-0.150835	13788.1	0.0723066	0.129568	0.55806	0.576804	0.238972	1	13788.1	0.225087	0.12957	-1.73719	0.082354	1.08432	1	13788.1	-0.15278	0.12957	-1.17914	0.238343	0.622797	0.999713	23770	ENSG00000105701	FKBP8	FKBP prolyl isomerase 8
5692	6841.08	6206.06	6068.39	7450.81	6463.35	6646.33	12210.6	6807.39	6586.66	-0.216864	-0.550856	-0.623261	0.103827	-0.415531	-0.319291	2.60724	-0.23458	-0.350677	7253.4	0.0588723	0.13858	0.424826	0.670964	0.173301	1	7253.4	0.240559	0.13858	-1.73588	0.0825845	1.0831	1	7253.4	-0.181687	0.13858	-1.31106	0.189838	0.721616	0.999713	5692	ENSG00000159377	PSMB4	proteasome 20S subunit beta 4
100130449	2.09016	2.78486	4.69742	0	1.82873	0	0	0.71899	0.902035	0.406592	0.84571	2.05463	-0.914584	0.241348	-0.914584	-0.914584	-0.460114	-0.344412	1.44691	-0.0901196	0.0538494	-1.67355	0.0942193	1.02586	1	1.44691	-0.0921643	0.053095	1.73584	0.0825922	1.08306	1	1.44691	0.00204471	0.0522029	0.0391685	0.968756	0.0137856	NA	100130449	ENSG00000218416	LOC100130449	uncharacterized LOC100130449
79078	106.598	132.745	159.041	157.954	142.032	177.023	271.858	140.203	164.17	-1.18234	-0.61711	-0.048649	-0.072147	-0.416354	0.340076	2.39018	-0.455884	0.062233	161.292	0.118924	0.139926	0.849909	0.395376	0.40299	1	161.292	0.242823	0.139925	-1.73538	0.0826739	1.08263	1	161.292	-0.123899	0.139925	-0.885462	0.375908	0.424919	0.999713	79078	ENSG00000164008	C1orf50	chromosome 1 open reading frame 50
91450	6.27047	4.17729	9.39483	9.63135	4.26704	4.19486	2.30388	2.87596	0.902035	0.457628	-0.236697	1.49401	1.57246	-0.206924	-0.230869	-0.858122	-0.668359	-1.32313	4.89086	-0.0369263	0.08858	-0.41687	0.676774	0.169557	1	4.89086	-0.150645	0.0868635	1.73428	0.0828688	1.08161	1	4.89086	0.113719	0.0858066	1.32529	0.185074	0.732655	0.999713	91450	NA	LOC91450	uncharacterized LOC91450
101930010	0	1.85657	0.67106	3.85254	3.04789	5.03383	9.21552	2.15697	4.51017	-1.22123	-0.548761	-0.978164	0.174194	-0.117257	0.602066	2.11671	-0.439955	0.412394	3.37162	0.108526	0.0745394	1.45596	0.145404	0.837424	1	3.37162	0.127723	0.0736552	-1.73407	0.0829063	1.08141	1	3.37162	-0.0191967	0.0732569	-0.262046	0.793286	0.10057	0.999713	101930010	NA	DST-AS1	DST antisense RNA 1
26770	8.36062	5.56972	8.72377	5.77881	4.26704	4.19486	2.30388	2.87596	3.60814	1.45197	0.218298	1.6125	0.310724	-0.357528	-0.389436	-1.22531	-0.972434	-0.648785	5.07587	-0.109061	0.0975094	-1.11847	0.263366	0.57944	1	5.07587	-0.166071	0.0957982	1.73355	0.0829979	1.08093	1	5.07587	0.0570097	0.0939847	0.606585	0.544127	0.2643	0.999713	26770	NA	SNORD79	small nucleolar RNA, C/D box 79
85301	704.382	632.163	617.375	776.287	518.751	616.644	502.246	555.06	522.278	1.0811	0.295319	0.134419	1.86345	-0.938656	0.126469	-1.11823	-0.543592	-0.900274	605.021	-0.0273716	0.124599	-0.219678	0.826122	0.0829558	1	605.021	-0.216575	0.124964	1.7331	0.0830779	1.08051	1	605.021	0.189203	0.125051	1.51301	0.130278	0.885129	0.999713	85301	ENSG00000196739	COL27A1	collagen type XXVII alpha 1 chain
6161	18320.2	16458.5	16337.6	21418.2	17326	17964.1	36426.7	17484.4	17823.3	-0.256664	-0.549671	-0.568699	0.230917	-0.413136	-0.312718	2.59305	-0.388211	-0.33487	19951	0.0720728	0.139916	0.515115	0.606472	0.217189	1	19951	0.242426	0.139916	-1.73265	0.0831572	1.0801	1	19951	-0.170353	0.139916	-1.21754	0.223399	0.650918	0.999713	6161	ENSG00000144713	RPL32	ribosomal protein L32
6187	70133.1	68187.7	63681.5	79202.4	70027.7	75052.7	132676	70948.5	69392.6	-0.359257	-0.451614	-0.665548	0.071318	-0.364261	-0.125693	2.61001	-0.320545	-0.394409	77700.2	0.0820925	0.139128	0.590048	0.555159	0.255583	1	77700.2	0.241047	0.139129	-1.73255	0.0831764	1.08	1	77700.2	-0.158954	0.139129	-1.1425	0.253247	0.596456	0.999713	6187	ENSG00000140988	RPS2	ribosomal protein S2
57552	6805.55	7128.31	7056.19	6553.17	7182.65	7149.72	5250.54	6436.4	6524.42	0.211919	0.741251	0.622978	-0.201978	0.830375	0.776359	-2.33829	-0.393487	-0.24913	6676.33	-0.00596839	0.0997713	-0.0598206	0.952298	0.0212269	1	6676.33	-0.173008	0.0998578	1.73255	0.0831765	1.08	1	6676.33	0.16704	0.0998723	1.67253	0.0944191	1.02494	0.999713	57552	ENSG00000144959	NCEH1	neutral cholesterol ester hydrolase 1
4201	2568.8	2245.52	2311.13	2800.8	2468.79	2467.42	4091.69	2553.85	2515.78	-0.18065	-0.761704	-0.643786	0.236335	-0.36041	-0.362879	2.55657	-0.20752	-0.275958	2669.31	0.0758067	0.134079	0.565389	0.571809	0.242749	1	2669.31	0.232285	0.134084	-1.73238	0.0832058	1.07985	1	2669.31	-0.156479	0.134084	-1.16702	0.243202	0.614033	0.999713	4201	ENSG00000124733	MEA1	male-enhanced antigen 1
4637	36619.5	26648.8	26349.8	40234	28531.9	30727.3	75733.2	30970.5	30128.9	0.026045	-0.617476	-0.636771	0.259326	-0.495938	-0.354242	2.55047	-0.338549	-0.392868	36216	0.0546671	0.13594	0.402141	0.687581	0.162676	1	36216	0.235458	0.13594	-1.73207	0.0832611	1.07956	1	36216	-0.180791	0.13594	-1.32993	0.183542	0.736265	0.999713	4637	ENSG00000092841	MYL6	myosin light chain 6
100132062	14.6311	15.3167	20.1318	21.189	10.3628	15.1015	4.60776	10.7848	9.92238	0.204409	0.335363	1.25503	1.45695	-0.610821	0.294254	-1.71002	-0.530215	-0.694943	13.5609	-0.0615845	0.122434	-0.503001	0.614963	0.211151	1	13.5609	-0.209123	0.120797	1.7312	0.0834158	1.07875	1	13.5609	0.147539	0.119837	1.23116	0.218261	0.661023	0.999713	100132062	NA	LOC100132062	uncharacterized LOC100132062
65110	2182.12	2080.75	2017.2	2305.74	2001.85	1975.78	3541.06	2298.61	2173	-0.214167	-0.422685	-0.553405	0.040128	-0.584985	-0.638622	2.58121	0.025452	-0.232927	2286.24	0.000228438	0.13291	0.00171873	0.998629	0.000595979	1	2286.24	0.230015	0.132909	-1.73062	0.083519	1.07821	1	2286.24	-0.229787	0.132917	-1.72879	0.0838462	1.07652	0.999713	65110	ENSG00000169062	UPF3A	UPF3A regulator of nonsense mediated mRNA decay
9275	2200.93	2452.53	2294.35	2490.67	2573.03	2623.46	3349.84	2598.43	2386.78	-1.06231	-0.301474	-0.779807	-0.186154	0.062903	0.215424	2.41199	0.139718	-0.500294	2552.23	0.112837	0.116167	0.971327	0.331386	0.479666	1	2552.23	0.201074	0.116208	-1.73029	0.0835782	1.07791	1	2552.23	-0.0882373	0.116196	-0.759384	0.447623	0.349088	0.999713	9275	ENSG00000106635	BCL7B	BAF chromatin remodeling complex subunit BCL7B
112812	1237.37	1055.93	1018.67	1390.77	1125.28	1044.52	2414.47	1197.12	1114.01	-0.117221	-0.531755	-0.616872	0.233225	-0.373307	-0.557813	2.57198	-0.209186	-0.399048	1288.68	0.0475198	0.139673	0.340223	0.733689	0.134488	1	1288.68	0.241539	0.139672	-1.72933	0.0837499	1.07702	1	1288.68	-0.194019	0.139672	-1.38911	0.164799	0.783046	0.999713	112812	ENSG00000267673	FDX2	ferredoxin 2
874	545.531	448.362	424.11	570.176	409.027	398.511	1230.27	471.657	481.687	-0.029668	-0.402666	-0.495764	0.064938	-0.553663	-0.594027	2.59884	-0.313244	-0.274744	553.259	-0.0144761	0.134956	-0.107265	0.914578	0.0387791	1	553.259	0.233377	0.13496	-1.72923	0.0837688	1.07692	1	553.259	-0.247853	0.134949	-1.83664	0.0662624	1.17873	0.999713	874	ENSG00000159231	CBR3	carbonyl reductase 3
54470	422.211	417.729	455.649	506.609	412.074	475.697	681.949	460.872	488.903	-0.70321	-0.757581	-0.297635	0.320461	-0.826162	-0.054476	2.44718	-0.234284	0.105702	480.188	0.06941	0.128421	0.540489	0.58886	0.229988	1	480.188	0.222072	0.128472	-1.72857	0.0838864	1.07631	1	480.188	-0.152663	0.128491	-1.18812	0.234787	0.629327	0.999713	54470	ENSG00000198960	ARMCX6	armadillo repeat containing X-linked 6
7976	296.802	323.044	307.345	294.719	267.605	303.708	228.084	247.332	294.965	0.388188	1.24012	0.730474	0.32057	-0.559709	0.61238	-1.84274	-1.21784	0.328561	284.845	-0.0853875	0.115731	-0.737811	0.46063	0.336648	1	284.845	-0.201504	0.116605	1.7281	0.0839705	1.07587	1	284.845	0.116117	0.117084	0.991742	0.321324	0.493057	0.999713	7976	ENSG00000104290	FZD3	frizzled class receptor 3
150696	22.9917	17.1733	22.145	46.2305	20.1161	13.4235	2.30388	14.3798	6.31424	0.370477	-0.093119	0.303011	2.22208	0.141353	-0.39189	-1.27788	-0.315698	-0.958341	18.342	0.0626036	0.108005	0.579635	0.56216	0.25014	1	18.342	-0.184409	0.106719	1.72798	0.083991	1.07577	1	18.342	0.247012	0.106562	2.31802	0.0204485	1.68934	0.999713	150696	ENSG00000155066	PROM2	prominin 2
284371	334.425	368.994	343.582	306.277	281.625	333.911	248.819	273.216	336.459	0.518522	1.4024	0.752671	-0.201185	-0.831506	0.505375	-1.67031	-1.04651	0.570533	314.145	-0.14417	0.120608	-1.19536	0.231945	0.634616	1	314.145	-0.209374	0.121168	1.72797	0.0839933	1.07576	1	314.145	0.0652036	0.121607	0.536181	0.591834	0.2278	0.999713	284371	ENSG00000197608	ZNF841	zinc finger protein 841
997	2928.31	2930.6	2936.56	2729.52	3018.63	3286.25	4328.99	3273.56	3061.51	-0.505842	-0.500966	-0.488286	-0.928895	-0.313621	0.255938	2.47511	0.228929	-0.222367	3165.99	0.029724	0.120445	0.246785	0.805075	0.0941639	1	3165.99	0.20812	0.120453	-1.72781	0.0840223	1.07561	1	3165.99	-0.178396	0.120462	-1.48094	0.138624	0.858163	0.999713	997	ENSG00000099804	CDC34	cell division cycle 34, ubiqiutin conjugating enzyme
3217	902.947	1055	913.312	1061.37	1121.01	1120.03	1621.93	1125.22	947.137	-0.894487	-0.191584	-0.846572	-0.162101	0.113599	0.10904	2.42927	0.133042	-0.690206	1096.44	0.129388	0.133561	0.968753	0.332669	0.477988	1	1096.44	0.230755	0.133589	-1.72735	0.0841045	1.07518	1	1096.44	-0.101367	0.133576	-0.758867	0.447932	0.348788	0.999713	3217	ENSG00000260027	HOXB7	homeobox B7
8000	14.6311	11.1394	8.72377	5.77881	9.75324	6.71177	4.60776	5.75192	5.41221	1.9908	0.93349	0.202006	-0.689757	0.513738	-0.407247	-1.04436	-0.6979	-0.800767	8.05667	-0.110625	0.111813	-0.989374	0.32248	0.491497	1	8.05667	-0.19007	0.110089	1.7265	0.0842567	1.0744	1	8.05667	0.0794443	0.108459	0.732481	0.463875	0.333599	0.999713	8000	ENSG00000167653	PSCA	prostate stem cell antigen
25912	3682.85	3334.87	3372.75	4095.25	3699.53	3689.8	4499.48	3906.99	3611.75	-0.229525	-1.1911	-1.08643	0.910026	-0.183455	-0.21034	2.02701	0.38982	-0.426009	3765.92	0.121789	0.101974	1.19432	0.232352	0.633854	1	3765.92	0.176149	0.102031	-1.72644	0.0842686	1.07433	1	3765.92	-0.0543602	0.102014	-0.532869	0.594124	0.226123	0.999713	25912	ENSG00000143612	C1orf43	chromosome 1 open reading frame 43
105373474	0	2.32071	1.34212	1.92627	6.09578	0.838972	6.91164	6.47091	3.60814	-1.25492	-0.366854	-0.74133	-0.517795	1.07774	-0.933868	1.38994	1.22129	0.1258	3.27939	0.0568006	0.0713733	0.795825	0.426134	0.370454	1	3.27939	0.122215	0.0708076	-1.72601	0.0843454	1.07394	1	3.27939	-0.0654141	0.0703314	-0.930084	0.352328	0.453053	0.999713	105373474	NA	NA	NA
81889	1837.25	1781.38	1689.06	1878.11	1940.89	1820.57	3144.8	1922.58	1813.09	-0.32421	-0.450329	-0.658754	-0.231952	-0.090219	-0.361862	2.62764	-0.131569	-0.378744	1980.86	0.0546048	0.135311	0.403549	0.686544	0.163332	1	1980.86	0.23353	0.135315	-1.72582	0.0843798	1.07376	1	1980.86	-0.178925	0.135317	-1.32227	0.186079	0.730302	0.999713	81889	ENSG00000180185	FAHD1	fumarylacetoacetate hydrolase domain containing 1
285598	244.548	227.894	268.424	200.332	243.221	218.972	110.586	211.383	218.292	0.642466	0.268181	1.17905	-0.351259	0.612649	0.067651	-2.36823	-0.102897	0.052387	215.961	-0.089646	0.138621	-0.646696	0.517829	0.285814	1	215.961	-0.239434	0.138764	1.72548	0.0844411	1.07345	1	215.961	0.149788	0.138824	1.07898	0.280599	0.551914	0.999713	285598	ENSG00000175414	ARL10	ADP ribosylation factor like GTPase 10
3823	0	0.464143	0	0	0	0.838972	6.91164	0	3.60814	-0.546778	-0.353589	-0.546778	-0.546778	-0.546778	-0.197576	2.33003	-0.546778	0.955025	1.31366	0.00326909	0.0369913	0.0883744	0.929579	0.0317136	1	1.31366	0.0633814	0.0367335	-1.72544	0.0844483	1.07341	1	1.31366	-0.0601123	0.0364973	-1.64704	0.0995508	1.00196	NA	3823	ENSG00000205810	KLRC3	killer cell lectin like receptor C3
6543	8.36062	2.32071	5.36848	3.85254	0	0.838972	2.30388	1.43798	0	2.05228	-0.145414	0.963552	0.41196	-0.989834	-0.684564	-0.151539	-0.466607	-0.989834	2.72035	-0.0980276	0.0589808	-1.66203	0.0965076	1.01544	1	2.72035	-0.100589	0.0582995	1.72538	0.0844596	1.07335	1	2.72035	0.0025611	0.0575432	0.0445074	0.9645	0.0156978	NA	6543	ENSG00000118160	SLC8A2	solute carrier family 8 member A2
2319	4924.41	5022.03	4800.76	5655.53	5144.23	5202.46	6570.67	5422.62	5125.36	-0.737762	-0.555091	-0.969131	0.63033	-0.326431	-0.217456	2.34276	0.194509	-0.361728	5318.67	0.0979741	0.103447	0.947095	0.34359	0.463959	1	5318.67	0.178519	0.10348	-1.72516	0.0844978	1.07315	1	5318.67	-0.0805454	0.103473	-0.778417	0.436323	0.360192	0.999713	2319	ENSG00000132589	FLOT2	flotillin 2
6843	351.146	356.462	419.412	350.581	239.564	304.547	292.593	289.034	327.439	0.494212	0.597219	1.81705	0.483264	-1.66799	-0.408777	-0.640415	-0.70938	0.034817	325.642	-0.249092	0.127689	-1.95077	0.051084	1.29172	1	325.642	-0.220708	0.127939	1.72511	0.0845079	1.0731	1	325.642	-0.0283839	0.128341	-0.22116	0.824968	0.083563	0.999713	6843	ENSG00000139190	VAMP1	vesicle associated membrane protein 1
3430	1065.98	1094.45	1011.96	1232.81	1163.07	1204.76	1748.65	1140.32	1113.11	-0.60305	-0.472245	-0.851251	0.163463	-0.15695	0.03459	2.53345	-0.261503	-0.386504	1197.23	0.123851	0.130137	0.9517	0.341249	0.466928	1	1197.23	0.224529	0.130172	-1.72487	0.0845518	1.07288	1	1197.23	-0.100678	0.130157	-0.773507	0.439222	0.357316	0.999713	3430	ENSG00000068079	IFI35	interferon induced protein 35
27243	3515.64	3800.4	4018.3	3908.4	4178.04	4088.31	6351.8	3970.26	4058.25	-0.840316	-0.495664	-0.231934	-0.364952	-0.038598	-0.147207	2.59233	-0.290081	-0.183581	4209.94	0.0680428	0.131992	0.515508	0.606198	0.217386	1	4209.94	0.227553	0.131996	-1.72394	0.0847187	1.07202	1	4209.94	-0.15951	0.131996	-1.20845	0.226875	0.644214	0.999713	27243	ENSG00000130724	CHMP2A	charged multivesicular body protein 2A
5300	3413.22	3294.95	3174.11	3958.48	3437.41	3602.54	6271.16	3533.83	3372.71	-0.38711	-0.510503	-0.636574	0.181757	-0.361879	-0.189593	2.59456	-0.261277	-0.429379	3784.27	0.0874621	0.138327	0.632287	0.527199	0.278025	1	3784.27	0.238371	0.138328	-1.72322	0.0848483	1.07136	1	3784.27	-0.150908	0.138328	-1.09095	0.275296	0.5602	0.999713	5300	ENSG00000127445	PIN1	peptidylprolyl cis/trans isomerase, NIMA-interacting 1
4728	3406.95	3550.69	3432.47	3704.22	3653.2	3709.09	7089.04	3561.88	3568.45	-0.473402	-0.351244	-0.451717	-0.220774	-0.264132	-0.21663	2.65579	-0.341742	-0.336155	3964	0.0471883	0.139667	0.337864	0.735466	0.133437	1	3964	0.240661	0.139667	-1.72311	0.0848687	1.07125	1	3964	-0.193473	0.139667	-1.38524	0.165978	0.77995	0.999713	4728	ENSG00000110717	NDUFS8	NADH:ubiquinone oxidoreductase core subunit S8
5788	0	0.464143	0	3.85254	0	0	6.91164	1.43798	2.7061	-0.712596	-0.518956	-0.712596	0.894683	-0.712596	-0.712596	2.17094	-0.112671	0.41639	1.70805	0.0213642	0.0430769	0.495955	0.619926	0.20766	1	1.70805	0.0736293	0.0427435	-1.72259	0.0849633	1.07077	1	1.70805	-0.0522651	0.0424745	-1.2305	0.218508	0.660532	NA	5788	ENSG00000081237	PTPRC	protein tyrosine phosphatase receptor type C
231	7823.45	10097.9	9698.15	8188.57	10348.2	10426.7	13332.6	10628.8	10166.8	-1.43029	0.011966	-0.241515	-1.19876	0.170681	0.22049	2.0631	0.348636	0.055682	10079	0.0486198	0.126423	0.38458	0.700549	0.154562	1	10079	0.217653	0.126426	-1.72159	0.0851438	1.06985	1	10079	-0.169033	0.126426	-1.33701	0.18122	0.741794	0.999713	231	ENSG00000085662	AKR1B1	aldo-keto reductase family 1 member B
51608	2462.2	3024.36	2845.29	2677.51	2815.03	2937.24	3935.03	3109.63	2958.67	-1.25128	0.123422	-0.314464	-0.724752	-0.388471	-0.089615	2.3504	0.331955	-0.037197	2973.89	0.0120154	0.116946	0.102743	0.918167	0.0370784	1	2973.89	0.201286	0.116953	-1.72108	0.0852355	1.06938	1	2973.89	-0.189271	0.116969	-1.61813	0.105634	0.976197	0.999713	51608	ENSG00000239857	GET4	guided entry of tail-anchored proteins factor 4
100628315	0	0.464143	0.67106	0	2.43831	0	4.60776	0.71899	5.41221	-0.761486	-0.539236	-0.440156	-0.761486	0.406072	-0.761486	1.44489	-0.417205	1.83009	1.59027	0.0166125	0.0482939	0.343987	0.730856	0.136168	1	1.59027	0.0824439	0.0479065	-1.72093	0.0852629	1.06924	1	1.59027	-0.0658314	0.0475052	-1.38577	0.165817	0.780372	NA	100628315	NA	DNM3OS	DNM3 opposite strand/antisense RNA
100302135	6.27047	0.928286	1.34212	0	0.609578	0	0	0	0	2.58481	-0.043507	0.160096	-0.500218	-0.20031	-0.500218	-0.500218	-0.500218	-0.500218	1.01672	-0.0584542	0.0372591	-1.56886	0.116681	0.932999	1	1.01672	-0.0636933	0.0370128	1.72084	0.0852791	1.06916	1	1.01672	0.00523904	0.0365125	0.143486	0.885906	0.0526123	NA	100302135	ENSG00000221493	MIR320C1	microRNA 320c-1
105369174	167.212	184.729	211.384	146.396	124.354	158.566	108.282	143.798	177.701	0.290242	0.844932	1.689	-0.368931	-1.06695	0.016426	-1.57588	-0.451218	0.622377	158.047	-0.254977	0.135799	-1.87761	0.0604342	1.21872	1	158.047	-0.233995	0.136013	1.72038	0.0853628	1.06873	1	158.047	-0.0209825	0.136367	-0.153868	0.877714	0.056647	0.999713	105369174	NA	NA	NA
105372489	4.18031	7.89043	5.36848	5.77881	4.87662	12.5846	9.21552	12.9418	14.4326	-1.1307	-0.178398	-0.825728	-0.720404	-0.951976	1.02648	0.161724	1.11818	1.50082	8.58546	0.0543639	0.106462	0.510642	0.609602	0.214954	1	8.58546	0.182536	0.106103	-1.72037	0.0853647	1.06872	1	8.58546	-0.128172	0.105473	-1.21521	0.224285	0.6492	0.999713	105372489	NA	LOC105372489	uncharacterized LOC105372489
11000	2.09016	28.3127	36.9083	1.92627	1.82873	5.8728	13.8233	2.87596	14.4326	-0.772181	1.26948	1.93872	-0.78494	-0.792535	-0.477668	0.141347	-0.710999	0.188784	12.0079	-0.213084	0.0791616	-2.69176	0.00710767	2.14827	1	12.0079	-0.135727	0.0789172	1.71987	0.0854565	1.06825	1	12.0079	-0.0773566	0.0784087	-0.986582	0.323848	0.489659	0.999713	11000	ENSG00000143554	SLC27A3	solute carrier family 27 member 3
10349	0	0.928286	0	1.92627	0.609578	0.838972	2.30388	3.59495	1.80407	-1.13159	-0.344155	-1.13159	0.502404	-0.614507	-0.419918	0.822721	1.91789	0.398746	1.334	0.0267712	0.0528092	0.506941	0.612196	0.21311	1	1.334	0.0898437	0.0522427	-1.71974	0.0854803	1.06813	1	1.334	-0.0630725	0.0515526	-1.22346	0.221157	0.6553	NA	10349	ENSG00000154263	ABCA10	ATP binding cassette subfamily A member 10
2537	704.382	990.945	916.667	622.185	983.249	883.437	1147.33	1189.93	1023.81	-1.26692	0.272527	-0.126501	-1.70849	0.23118	-0.305017	1.11265	1.34148	0.449077	940.215	-0.0436689	0.134349	-0.325041	0.74515	0.127756	1	940.215	0.231013	0.134334	-1.71969	0.0854893	1.06809	1	940.215	-0.274682	0.134364	-2.04431	0.0409229	1.38803	0.999713	2537	ENSG00000126709	IFI6	interferon alpha inducible protein 6
7311	21403.2	19076.3	19749.3	24847	20645.2	21559.9	45432.5	20507	20294	-0.279475	-0.559708	-0.478658	0.135261	-0.370764	-0.260604	2.61441	-0.387402	-0.413059	23723.8	0.0691459	0.139497	0.495681	0.62012	0.207525	1	23723.8	0.239886	0.139497	-1.71965	0.0854956	1.06806	1	23723.8	-0.17074	0.139497	-1.22397	0.220963	0.65568	0.999713	7311	ENSG00000221983	UBA52	ubiquitin A-52 residue ribosomal protein fusion product 1
167555	22.9917	19.494	20.8028	19.2627	20.7256	32.7199	41.4699	26.6026	31.5712	-0.417516	-0.875224	-0.70395	-0.905493	-0.714053	0.85551	2.00053	0.055006	0.705195	26.1823	0.0907987	0.135473	0.670232	0.50271	0.298683	1	26.1823	0.232683	0.135333	-1.71933	0.0855536	1.06776	1	26.1823	-0.141884	0.135117	-1.05009	0.293678	0.532128	0.999713	167555	ENSG00000152380	FAM151B	family with sequence similarity 151 member B
55824	66.885	45.0219	40.9346	38.5254	41.4513	41.1096	29.9504	28.7596	41.4936	2.30877	0.314804	-0.057961	-0.277689	-0.010842	-0.042003	-1.05974	-1.16835	-0.006982	41.5702	-0.126501	0.139582	-0.906281	0.364787	0.43796	1	41.5702	-0.23949	0.139321	1.71898	0.0856186	1.06743	1	41.5702	0.11299	0.139123	0.812158	0.416701	0.380175	0.999713	55824	ENSG00000076641	PAG1	phosphoprotein membrane anchor with glycosphingolipid microdomains 1
4716	3041.18	2952.41	2974.81	3172.57	3121.65	3152.86	5391.08	3090.94	3171.55	-0.387847	-0.502667	-0.473699	-0.217885	-0.283753	-0.243383	2.65191	-0.323478	-0.219194	3341	0.045951	0.135901	0.33812	0.735273	0.133551	1	3341	0.233433	0.135903	-1.71764	0.0858616	1.0662	1	3341	-0.187482	0.135904	-1.37952	0.167736	0.775374	0.999713	4716	ENSG00000140990	NDUFB10	NADH:ubiquinone oxidoreductase subunit B10
51186	2756.91	2926.89	2745.98	2735.3	3005.83	2895.29	4064.05	3139.83	2890.12	-0.630195	-0.219611	-0.65662	-0.682401	-0.02892	-0.295932	2.52733	0.294775	-0.308424	3017.8	0.027325	0.116383	0.234785	0.814376	0.0891753	1	3017.8	0.19989	0.116395	-1.71735	0.0859158	1.06593	1	3017.8	-0.172565	0.116406	-1.48244	0.138224	0.859417	0.999713	51186	ENSG00000185222	TCEAL9	transcription elongation factor A like 9
57602	3898.14	3810.15	3806.92	3648.35	3825.71	3974.21	2697.84	3661.81	3422.32	0.669237	0.442539	0.434219	0.025687	0.482625	0.865221	-2.42322	0.060366	-0.556672	3638.38	-0.00629093	0.109448	-0.0574788	0.954164	0.0203771	1	3638.38	-0.18814	0.109569	1.71709	0.0859625	1.06569	1	3638.38	0.181849	0.109589	1.65937	0.0970405	1.01305	0.999713	57602	ENSG00000055483	USP36	ubiquitin specific peptidase 36
51142	12749.9	11516.3	10551.1	14217.8	12005.6	12578.7	21419.2	12594.5	12024.1	-0.170196	-0.555224	-0.856487	0.287934	-0.402505	-0.223644	2.53555	-0.218699	-0.396732	13295.3	0.0905334	0.137804	0.656974	0.511198	0.291411	1	13295.3	0.236595	0.137804	-1.71689	0.0859988	1.06551	1	13295.3	-0.146062	0.137804	-1.05992	0.28918	0.538832	0.999713	51142	ENSG00000106153	CHCHD2	coiled-coil-helix-coiled-coil-helix domain containing 2
7784	83.6062	95.1493	112.738	80.9033	100.58	126.685	152.056	131.575	111.852	-1.15335	-0.659633	0.092655	-1.26895	-0.427344	0.689171	1.77433	0.89834	0.054773	110.572	0.0484546	0.137843	0.351519	0.725199	0.139543	1	110.572	0.236644	0.137861	-1.71654	0.0860631	1.06518	1	110.572	-0.18819	0.137942	-1.36427	0.172483	0.763255	0.999713	7784	ENSG00000188372	ZP3	zona pellucida glycoprotein 3
1945	257.089	252.03	242.924	260.046	241.393	272.666	465.384	281.125	257.982	-0.343027	-0.415061	-0.544711	-0.300922	-0.566506	-0.121251	2.6226	-0.000812	-0.330314	281.182	0.0247217	0.137558	0.179718	0.857374	0.0668297	1	281.182	0.236084	0.137559	-1.71624	0.0861176	1.06491	1	281.182	-0.211363	0.137589	-1.53618	0.124493	0.904855	0.999713	1945	ENSG00000243364	EFNA4	ephrin A4
57001	593.604	505.452	511.347	674.194	558.983	521.84	958.414	565.845	598.951	-0.115261	-0.740763	-0.698929	0.456583	-0.360924	-0.624475	2.47332	-0.312231	-0.07732	609.848	0.0732787	0.13717	0.534219	0.59319	0.226806	1	609.848	0.235385	0.137182	-1.71586	0.0861881	1.06455	1	609.848	-0.162107	0.137184	-1.18168	0.237334	0.624639	0.999713	57001	ENSG00000196636	SDHAF3	succinate dehydrogenase complex assembly factor 3
283131	6951.86	6362.47	7573.58	6208.37	2997.29	3780.41	3589.45	3469.84	7061.13	0.884126	0.562296	1.22361	0.478148	-1.27524	-0.847628	-0.9519	-1.01721	0.943794	5332.71	-0.282446	0.137403	-2.0556	0.0398215	1.39988	1	5332.71	-0.235736	0.137401	1.71568	0.086221	1.06439	1	5332.71	-0.0467096	0.137397	-0.339961	0.733886	0.134371	0.999713	283131	ENSG00000245532	NEAT1	nuclear paraspeckle assembly transcript 1
158399	137.95	132.745	128.843	123.281	115.21	119.134	73.7242	112.162	118.167	1.07792	0.797893	0.588011	0.288789	-0.145402	0.065682	-2.37717	-0.309359	0.01364	117.913	-0.10946	0.131049	-0.835256	0.403574	0.394077	1	117.913	-0.226169	0.131854	1.71529	0.0862915	1.06403	1	117.913	0.116709	0.132391	0.881553	0.378018	0.422487	0.999713	158399	ENSG00000173258	ZNF483	zinc finger protein 483
3437	468.195	591.318	571.743	541.282	593.729	537.781	813.27	611.141	598.049	-1.31598	-0.005491	-0.213846	-0.538062	0.020164	-0.575326	2.35689	0.205499	0.06615	591.834	0.0216228	0.124154	0.174161	0.861739	0.0646243	1	591.834	0.212981	0.124174	-1.71518	0.0863116	1.06393	1	591.834	-0.191358	0.124235	-1.54029	0.123489	0.908373	0.999713	3437	ENSG00000119917	IFIT3	interferon induced protein with tetratricopeptide repeats 3
389538	282.171	350.428	312.714	354.434	320.028	308.742	446.953	360.933	354.5	-1.30011	0.148437	-0.651935	0.233445	-0.496707	-0.736234	2.19689	0.371372	0.234847	343.433	0.0277091	0.119548	0.231783	0.816706	0.0879341	1	343.433	0.205134	0.119608	-1.71505	0.0863365	1.06381	1	343.433	-0.177425	0.119769	-1.48139	0.138504	0.858539	0.999713	389538	NA	CCZ1P-OR7E38P	CCZ1P-OR7E38P readthrough
3155	953.111	859.593	875.062	1051.74	922.291	953.072	1635.76	947.628	948.039	-0.264571	-0.656408	-0.591594	0.148695	-0.393705	-0.264735	2.59568	-0.287542	-0.285823	1016.25	0.07335	0.136927	0.535688	0.592174	0.227551	1	1016.25	0.2347	0.136935	-1.71396	0.0865367	1.0628	1	1016.25	-0.16135	0.136935	-1.1783	0.238677	0.622189	0.999713	3155	ENSG00000117305	HMGCL	3-hydroxy-3-methylglutaryl-CoA lyase
4603	3342.16	2679.5	2690.95	3014.61	2451.11	2587.39	2363.78	2379.86	2596.06	2.08785	0.003519	0.039537	1.05759	-0.714847	-0.286202	-0.989534	-0.938973	-0.258937	2678.38	-0.0898225	0.113056	-0.794495	0.426907	0.369667	1	2678.38	-0.193879	0.113173	1.71313	0.0866894	1.06203	1	2678.38	0.104057	0.113223	0.919044	0.358073	0.446029	0.999713	4603	ENSG00000185697	MYBL1	MYB proto-oncogene like 1
128866	6080.26	6768.6	6683.08	6676.45	7109.5	6972.69	8298.58	7019.5	6976.34	-1.48056	-0.314018	-0.458943	-0.470181	0.263723	0.031867	2.27888	0.111187	0.038044	6953.89	0.075618	0.0953623	0.792955	0.427804	0.368755	1	6953.89	0.163392	0.0953923	-1.71284	0.0867416	1.06177	1	6953.89	-0.087774	0.0953912	-0.920148	0.357495	0.446729	0.999713	128866	ENSG00000101421	CHMP4B	charged multivesicular body protein 4B
666	2535.36	2701.78	2463.46	2835.47	2702.87	2795.45	3835.96	2839.29	2647.47	-0.700085	-0.287084	-0.878517	0.044702	-0.284378	-0.054606	2.52763	0.054186	-0.421851	2817.46	0.0854677	0.12025	0.710749	0.47724	0.321263	1	2817.46	0.205959	0.120273	-1.71243	0.0868182	1.06139	1	2817.46	-0.120492	0.12027	-1.00184	0.31642	0.499736	0.999713	666	ENSG00000176720	BOK	BCL2 family apoptosis regulator BOK
2194	18604.5	18041.2	17745.5	17902.7	17981.3	17136.8	14300.2	17125.6	16798.6	1.04572	0.596635	0.360833	0.486214	0.548859	-0.124473	-2.38621	-0.133416	-0.394159	17292.9	-0.0325109	0.0892512	-0.364263	0.715662	0.145292	1	17292.9	-0.152895	0.0892904	1.71234	0.0868343	1.06131	1	17292.9	0.120385	0.0893004	1.34809	0.177631	0.750481	0.999713	2194	ENSG00000169710	FASN	fatty acid synthase
9551	3509.37	2687.85	2715.11	3806.31	2869.28	2984.22	6568.36	3182.25	3032.64	0.020976	-0.656448	-0.633974	0.265831	-0.506841	-0.412062	2.54342	-0.248769	-0.372135	3483.93	0.0512474	0.139373	0.367701	0.713096	0.146852	1	3483.93	0.238641	0.139372	-1.71226	0.0868488	1.06124	1	3483.93	-0.187394	0.139372	-1.34456	0.178767	0.747711	0.999713	9551	ENSG00000241468	ATP5MF	ATP synthase membrane subunit f
2876	12317.3	11103.7	10032.3	13884.6	11448.5	12259.1	23755.3	11908.6	11186.1	-0.189244	-0.482854	-0.742051	0.189932	-0.399439	-0.203333	2.57801	-0.288113	-0.462909	13099.5	0.0806765	0.139907	0.576644	0.56418	0.248583	1	13099.5	0.239551	0.139907	-1.71222	0.0868565	1.0612	1	13099.5	-0.158874	0.139907	-1.13557	0.256135	0.591531	0.999713	2876	ENSG00000233276	GPX1	glutathione peroxidase 1
79177	562.252	466	465.044	643.374	507.169	552.043	999.884	557.217	503.335	-0.131605	-0.713111	-0.718883	0.358494	-0.46439	-0.19328	2.51234	-0.162022	-0.487547	584.035	0.0971353	0.13979	0.694866	0.487139	0.312347	1	584.035	0.239337	0.139793	-1.71208	0.0868824	1.06107	1	584.035	-0.142201	0.139792	-1.01723	0.309043	0.509982	0.999713	79177	ENSG00000124444	ZNF576	zinc finger protein 576
10422	1703.48	1763.74	1597.79	1764.46	1821.42	1820.57	1928.35	1936.96	1778.81	-0.828289	-0.25546	-1.8328	-0.24862	0.292728	0.284654	1.30909	1.39093	-0.112228	1790.62	0.0862898	0.08181	1.05476	0.291536	0.535308	1	1790.62	0.140381	0.0820033	-1.71189	0.0869162	1.0609	1	1790.62	-0.0540912	0.0820131	-0.659543	0.509547	0.292816	0.999713	10422	ENSG00000130560	UBAC1	UBA domain containing 1
79763	2272	2127.63	1943.39	2392.43	2166.44	2188.04	4105.52	2211.61	2205.48	-0.199046	-0.421126	-0.704548	-0.013791	-0.361429	-0.328203	2.62146	-0.291938	-0.301379	2401.39	0.0489108	0.138977	0.351935	0.724887	0.13973	1	2401.39	0.237781	0.138978	-1.71093	0.0870945	1.06001	1	2401.39	-0.18887	0.138978	-1.35899	0.17415	0.759077	0.999713	79763	ENSG00000063241	ISOC2	isochorismatase domain containing 2
5688	18268	15872.8	14501.6	19684.5	17219.3	17399.4	30673.9	17526.1	16768.8	-0.082251	-0.588436	-0.878209	0.217122	-0.303858	-0.2658	2.53953	-0.239032	-0.399067	18657.2	0.0887961	0.138648	0.640441	0.521886	0.282425	1	18657.2	0.237195	0.138649	-1.71076	0.0871248	1.05986	1	18657.2	-0.148399	0.138648	-1.07032	0.284473	0.545959	0.999713	5688	ENSG00000101182	PSMA7	proteasome 20S subunit alpha 7
100216546	73.1554	64.98	65.0928	82.8296	32.9172	37.7537	29.9504	23.0077	63.1424	0.951921	0.574483	0.579688	1.39855	-0.905779	-0.682489	-1.04275	-1.36328	0.489646	52.5366	-0.129173	0.124693	-1.03593	0.300235	0.522539	1	52.5366	-0.212496	0.12426	1.71009	0.0872493	1.05924	1	52.5366	0.0833231	0.123974	0.6721	0.50152	0.299712	0.999713	100216546	NA	LINC01004	long intergenic non-protein coding RNA 1004
84681	1193.48	1241.12	1164.29	1319.49	1298.4	1292.86	2184.08	1230.91	1289.91	-0.520668	-0.369136	-0.613516	-0.119838	-0.186935	-0.204573	2.63021	-0.401606	-0.213941	1357.17	0.0722163	0.136443	0.529277	0.596613	0.224307	1	1357.17	0.233306	0.13645	-1.70983	0.0872977	1.059	1	1357.17	-0.16109	0.13645	-1.18058	0.23777	0.623842	0.999713	84681	ENSG00000137133	HINT2	histidine triad nucleotide binding protein 2
114971	1726.47	1673.24	1694.43	2037.99	1839.71	1813.86	2999.65	1788.85	1795.05	-0.490117	-0.618359	-0.567311	0.260369	-0.217322	-0.279593	2.57708	-0.339844	-0.324901	1929.91	0.0995951	0.135102	0.737186	0.461009	0.33629	1	1929.91	0.231004	0.135111	-1.70974	0.0873147	1.05891	1	1929.91	-0.131409	0.135108	-0.972625	0.33074	0.480513	0.999713	114971	ENSG00000110536	PTPMT1	protein tyrosine phosphatase mitochondrial 1
100616150	6.27047	3.249	2.68424	1.92627	3.04789	1.67794	0	0	1.80407	2.09772	0.503176	0.20513	-0.194879	0.397041	-0.32593	-1.21144	-1.21144	-0.259368	2.29554	-0.0533228	0.0669662	-0.796264	0.425878	0.370714	1	2.29554	-0.112226	0.06569	1.70842	0.0875592	1.0577	1	2.29554	0.0589031	0.0646177	0.911562	0.361999	0.441293	NA	100616150	ENSG00000284473	MIR4720	microRNA 4720
28991	1145.41	1086.09	1067.66	1311.79	1039.33	1204.76	1861.54	1162.61	1201.51	-0.342419	-0.579169	-0.652772	0.321739	-0.765841	-0.10548	2.51616	-0.273757	-0.118463	1231.19	0.068703	0.133714	0.513806	0.607388	0.216534	1	1231.19	0.228428	0.133726	-1.70818	0.0876021	1.05749	1	1231.19	-0.159725	0.133727	-1.19441	0.232316	0.633921	0.999713	28991	ENSG00000170619	COMMD5	COMM domain containing 5
8574	2146.59	2380.13	2266.84	2407.84	2411.49	2511.88	3220.83	2517.9	2341.68	-1.05046	-0.285392	-0.656519	-0.194608	-0.182645	0.14624	2.46875	0.165966	-0.411331	2467.24	0.0859817	0.11374	0.755951	0.449679	0.347098	1	2467.24	0.194333	0.113779	-1.70798	0.0876393	1.0573	1	2467.24	-0.108351	0.113775	-0.952328	0.340931	0.467334	0.999713	8574	ENSG00000053371	AKR7A2	aldo-keto reductase family 7 member A2
126003	1394.13	2220.92	1960.16	1548.72	2172.53	2327.31	2529.66	2391.36	2314.62	-1.80441	0.322705	-0.348162	-1.4067	0.198211	0.596401	1.11701	0.761192	0.563764	2095.49	0.0715887	0.135787	0.527213	0.598046	0.223266	1	2095.49	0.231887	0.135792	-1.70766	0.0876989	1.05701	1	2095.49	-0.160299	0.135792	-1.18047	0.237813	0.623765	0.999713	126003	ENSG00000181029	TRAPPC5	trafficking protein particle complex 5
151903	1465.2	1270.82	1278.37	1562.2	1347.78	1449.74	2681.72	1383.34	1406.27	-0.166908	-0.610217	-0.593009	0.054331	-0.434712	-0.202158	2.60758	-0.353611	-0.301301	1538.38	0.0625635	0.139592	0.44819	0.654016	0.184411	1	1538.38	0.238181	0.139593	-1.70626	0.08796	1.05571	1	1538.38	-0.175618	0.139593	-1.25807	0.208366	0.681172	0.999713	151903	ENSG00000160799	CCDC12	coiled-coil domain containing 12
751580	4.18031	9.747	19.4607	0	1.21916	4.19486	2.30388	5.75192	7.21628	-0.311286	0.636692	2.29089	-1.02317	-0.815556	-0.308809	-0.630833	-0.04365	0.205723	6.00824	-0.227995	0.0844707	-2.6991	0.00695269	2.15785	1	6.00824	-0.143271	0.0840116	1.70538	0.0881243	1.0549	1	6.00824	-0.0847237	0.08274	-1.02397	0.305848	0.514495	0.999713	751580	ENSG00000236871	LINC00106	long intergenic non-protein coding RNA 106
29094	286.351	314.689	315.398	285.088	314.542	330.555	430.826	326.421	359.01	-0.969795	-0.328561	-0.312517	-0.998383	-0.331886	0.030456	2.29942	-0.063077	0.674346	329.209	0.0164172	0.117182	0.1401	0.888581	0.0513028	1	329.209	0.199902	0.117237	-1.70511	0.0881741	1.05466	1	329.209	-0.183484	0.117457	-1.56214	0.118255	0.927181	0.999713	29094	ENSG00000119862	LGALSL	galectin like
280636	3057.9	2910.64	2766.78	3392.16	2840.63	3144.47	5593.82	3055.71	3034.45	-0.288854	-0.457092	-0.621452	0.093036	-0.537076	-0.189952	2.60839	-0.291357	-0.315647	3310.73	0.0566488	0.138782	0.408185	0.683138	0.165491	1	3310.73	0.236582	0.138783	-1.70469	0.0882523	1.05427	1	3310.73	-0.179934	0.138783	-1.29651	0.194801	0.710408	0.999713	280636	ENSG00000211450	SELENOH	selenoprotein H
554210	20.9016	19.494	19.4607	9.63135	15.2394	8.38972	6.91164	12.2228	14.4326	1.32196	1.04935	1.04291	-0.860827	0.225337	-1.1013	-1.38757	-0.358915	0.069061	14.076	-0.227446	0.125549	-1.81161	0.070046	1.15462	1	14.076	-0.212503	0.124679	1.7044	0.0883059	1.05401	1	14.076	-0.0149435	0.123039	-0.121453	0.903332	0.0441525	0.999713	554210	ENSG00000198976	MIR429	microRNA 429
84105	223.647	223.717	217.423	263.899	237.735	214.777	269.554	267.464	248.962	-0.771159	-0.767997	-1.05098	1.03871	-0.137689	-1.16998	1.29299	1.19902	0.367084	240.798	0.0761657	0.111836	0.68105	0.49584	0.304659	1	240.798	0.19101	0.112147	-1.70321	0.0885291	1.05291	1	240.798	-0.114844	0.112404	-1.02171	0.306918	0.512977	0.999713	84105	ENSG00000132570	PCBD2	pterin-4 alpha-carbinolamine dehydratase 2
1854	5141.78	5087.47	4803.44	5944.47	5275.89	5341.73	8017.5	5329.87	5323.81	-0.461288	-0.517799	-0.813333	0.373919	-0.321742	-0.253237	2.53094	-0.265578	-0.271885	5585.11	0.097297	0.128161	0.75918	0.447745	0.34897	1	5585.11	0.218241	0.128168	-1.70277	0.0886111	1.05251	1	5585.11	-0.120944	0.128166	-0.94365	0.345348	0.461743	0.999713	1854	ENSG00000128951	DUT	deoxyuridine triphosphatase
28996	6629.97	6958.9	6458.28	6397.14	7112.55	6742.81	3614.79	5817.35	6264.63	0.388638	0.701838	0.22515	0.166936	0.848148	0.496085	-2.48241	-0.385143	0.040761	6221.82	0.00972751	0.133464	0.0728851	0.941898	0.0259963	1	6221.82	-0.227259	0.133484	1.70251	0.0886594	1.05228	1	6221.82	0.236986	0.133487	1.77536	0.075839	1.12011	0.999713	28996	ENSG00000064393	HIPK2	homeodomain interacting protein kinase 2
102724532	77.3357	79.8326	91.2641	98.2398	103.628	108.227	188.918	87.7167	93.8116	-0.768166	-0.694066	-0.354805	-0.147783	0.012133	0.148625	2.54334	-0.460082	-0.2792	103.219	0.141947	0.139458	1.01785	0.30875	0.510393	1	103.219	0.237351	0.139422	-1.7024	0.0886806	1.05217	1	103.219	-0.0954037	0.139431	-0.684237	0.493825	0.306427	0.999713	102724532	ENSG00000264920	LOC102724532	uncharacterized LOC102724532
7056	68.9751	70.5497	48.3163	52.0093	59.7386	58.728	43.7737	46.7343	45.1017	1.39277	1.54836	-0.648683	-0.283752	0.480038	0.380174	-1.09757	-0.805008	-0.966336	54.8808	-0.0633702	0.139218	-0.455187	0.648975	0.187772	1	54.8808	-0.237446	0.139503	1.70208	0.0887403	1.05188	1	54.8808	0.174076	0.139648	1.24653	0.212569	0.6725	0.999713	7056	ENSG00000178726	THBD	thrombomodulin
101927571	0	0	0	0	3.04789	0.838972	4.60776	2.87596	0.902035	-0.794361	-0.794361	-0.794361	-0.794361	0.981146	-0.305629	1.88983	0.880991	-0.268893	1.36362	0.0477428	0.0458856	1.04047	0.298119	0.52561	1	1.36362	0.0772592	0.0453987	-1.70179	0.0887941	1.05162	1	1.36362	-0.0295164	0.0450697	-0.654905	0.512529	0.290282	NA	101927571	ENSG00000266850	LOC101927571	uncharacterized LOC101927571
406974	10.4508	5.56972	2.68424	3.85254	1.21916	0.838972	0	2.15697	2.7061	2.27048	0.725985	-0.187054	0.182626	-0.650644	-0.770944	-1.03642	-0.353895	-0.180135	3.27539	-0.130164	0.0726228	-1.79232	0.0730813	1.13619	1	3.27539	-0.121956	0.0717089	1.70071	0.0889978	1.05062	1	3.27539	-0.00820759	0.0704116	-0.116566	0.907204	0.042295	0.999713	406974	ENSG00000284443	MIR197	microRNA 197
101929162	8.36062	7.89043	16.1054	7.70508	9.75324	5.03383	4.60776	4.31394	6.31424	0.15804	0.028457	2.29248	-0.022625	0.541841	-0.758813	-0.876236	-0.957213	-0.405935	7.78717	-0.104339	0.105131	-0.992461	0.320973	0.493532	1	7.78717	-0.176254	0.103649	1.70048	0.0890401	1.05041	1	7.78717	0.0719149	0.102317	0.702862	0.482142	0.316825	0.999713	101929162	ENSG00000258136	LOC101929162	uncharacterized LOC101929162
51016	1417.13	1302.85	1257.57	1566.06	1231.96	1348.23	2248.59	1478.96	1375.6	-0.169138	-0.537059	-0.682855	0.310362	-0.765306	-0.390961	2.50783	0.029951	-0.302822	1469.66	0.0374953	0.134387	0.279011	0.780237	0.107774	1	1469.66	0.228449	0.134391	-1.69989	0.089152	1.04987	1	1469.66	-0.190954	0.134396	-1.42083	0.155367	0.808642	0.999713	51016	ENSG00000100908	EMC9	ER membrane protein complex subunit 9
7390	1095.24	1326.06	1294.47	1190.43	1315.47	1340.68	1615.02	1379.74	1370.19	-1.6198	0.005638	-0.216773	-0.949433	-0.068926	0.108594	2.04057	0.383694	0.316439	1325.26	0.0385323	0.107405	0.358756	0.719778	0.142802	1	1325.26	0.182668	0.107464	-1.69981	0.0891674	1.04979	1	1325.26	-0.144135	0.1075	-1.34079	0.179989	0.744754	0.999713	7390	ENSG00000188690	UROS	uroporphyrinogen III synthase
51329	7894.52	7157.55	6742.14	9022.65	7141.2	7832.64	14919.9	7658.68	7449	-0.21022	-0.502677	-0.667529	0.237464	-0.509164	-0.234776	2.57773	-0.30381	-0.387017	8424.26	0.0695938	0.139881	0.49752	0.618823	0.208434	1	8424.26	0.23775	0.139881	-1.69965	0.0891962	1.04965	1	8424.26	-0.168156	0.139881	-1.20213	0.229312	0.639574	0.999713	51329	ENSG00000182196	ARL6IP4	ADP ribosylation factor like GTPase 6 interacting protein 4
6051	2282.45	2380.13	2422.52	2554.23	2438.92	2396.94	2912.11	2590.52	2478.79	-1.17268	-0.634241	-0.400511	0.325541	-0.310133	-0.54154	2.29833	0.525573	-0.090336	2495.18	0.051864	0.0874111	0.593335	0.552957	0.257308	1	2495.18	0.148651	0.0875032	-1.69881	0.0893552	1.04888	1	2495.18	-0.0967872	0.0875266	-1.1058	0.268811	0.570552	0.999713	6051	ENSG00000176393	RNPEP	arginyl aminopeptidase
402	742.005	935.712	813.324	778.213	866.819	913.64	1423.8	912.398	884.896	-0.882973	0.08349	-0.527141	-0.702321	-0.260238	-0.026635	2.5187	-0.032832	-0.170047	918.978	0.0233662	0.134934	0.173168	0.862519	0.0642312	1	918.978	0.229152	0.134936	-1.69822	0.0894654	1.04834	1	918.978	-0.205785	0.134948	-1.52492	0.127279	0.895244	0.999713	402	ENSG00000213465	ARL2	ADP ribosylation factor like GTPase 2
7769	422.211	409.838	426.123	470.01	415.122	407.74	672.733	466.624	440.193	-0.440673	-0.589065	-0.393762	0.132582	-0.525693	-0.614228	2.56388	0.091979	-0.225016	458.955	0.0245148	0.128734	0.19043	0.848973	0.0711064	1	458.955	0.218621	0.128751	-1.69801	0.0895055	1.04815	1	458.955	-0.194106	0.128809	-1.50693	0.131829	0.879987	0.999713	7769	ENSG00000167380	ZNF226	zinc finger protein 226
6038	79.4259	71.0139	68.4481	57.7881	68.8823	78.8633	99.0669	84.1218	96.5177	0.088103	-0.534973	-0.725022	-1.5146	-0.692861	0.046434	1.5429	0.435927	1.35409	78.2364	-0.0258272	0.134858	-0.191514	0.848123	0.0715411	1	78.2364	0.228691	0.134726	-1.69745	0.0896109	1.04764	1	78.2364	-0.254519	0.1352	-1.88253	0.0597638	1.22356	0.999713	6038	ENSG00000258818	RNASE4	ribonuclease A family member 4
284454	171.393	172.661	178.502	209.963	99.3611	114.1	145.144	94.1877	130.795	0.633634	0.665581	0.812681	1.60506	-1.18053	-0.809316	-0.027445	-1.31082	-0.388844	146.234	-0.158265	0.139526	-1.13431	0.256666	0.590632	1	146.234	-0.236681	0.139455	1.69718	0.0896619	1.04739	1	146.234	0.0784156	0.139404	0.562508	0.57377	0.241262	0.999713	284454	NA	MIR23AHG	miR-23a/27a/24-2 cluster host gene
100996511	89.8767	52.4482	64.4217	59.7144	23.7735	23.4912	48.3815	24.4457	52.318	1.85346	0.166114	0.705904	0.493688	-1.12659	-1.13932	-0.017218	-1.09629	0.160248	48.7634	-0.277058	0.125435	-2.20877	0.0271906	1.56558	1	48.7634	-0.212376	0.125197	1.69634	0.0898215	1.04662	1	48.7634	-0.0646818	0.124665	-0.518845	0.603869	0.219058	0.999713	100996511	NA	LINC01355	long intergenic non-protein coding RNA 1355
64928	3156.13	2781.14	2739.26	3713.85	2813.2	3038.75	6273.47	3013.29	2959.58	-0.206527	-0.541071	-0.578434	0.291032	-0.512473	-0.311247	2.57457	-0.333968	-0.381885	3387.63	0.0649702	0.139757	0.464879	0.642018	0.192453	1	3387.63	0.237062	0.139757	-1.69624	0.0898402	1.04653	1	3387.63	-0.172091	0.139757	-1.23136	0.218188	0.66117	0.999713	64928	ENSG00000180992	MRPL14	mitochondrial ribosomal protein L14
54998	5198.22	4478.05	4270.62	5187.44	4385.3	4861	9941.24	4909.98	4632.85	-0.068035	-0.476051	-0.593572	-0.074138	-0.5286	-0.259088	2.61917	-0.231338	-0.388348	5318.3	0.0234871	0.139882	0.167907	0.866657	0.0621529	1	5318.3	0.237133	0.139881	-1.69524	0.0900298	1.04561	1	5318.3	-0.213646	0.139881	-1.52733	0.126678	0.897299	0.999713	54998	ENSG00000175756	AURKAIP1	aurora kinase A interacting protein 1
9284	41.8031	6.96214	28.8556	5.77881	6.70535	15.9405	2.30388	17.9747	9.92238	2.07164	-0.63524	1.06571	-0.727177	-0.655191	0.062307	-0.997152	0.220355	-0.405252	15.1385	-0.163281	0.0890293	-1.83402	0.0666513	1.17619	1	15.1385	-0.150167	0.0886202	1.6945	0.0901712	1.04493	1	15.1385	-0.0131148	0.0881313	-0.14881	0.881704	0.0546774	0.999713	9284	ENSG00000183426	NPIPA1	nuclear pore complex interacting protein family member A1
6834	762.907	805.288	776.416	830.222	818.053	803.735	1384.63	823.962	823.558	-0.550301	-0.332246	-0.480795	-0.203958	-0.266569	-0.340238	2.64852	-0.236166	-0.238247	869.864	0.0396989	0.13509	0.293871	0.768856	0.114155	1	869.864	0.228902	0.135096	-1.69436	0.090196	1.04481	1	869.864	-0.189203	0.135105	-1.40042	0.161389	0.792127	0.999713	6834	ENSG00000148290	SURF1	SURF1 cytochrome c oxidase assembly factor
11145	1145.41	1446.73	1470.96	1327.2	1621.48	1568.88	1985.95	1487.59	1541.58	-1.60208	-0.280323	-0.174046	-0.80465	0.486172	0.255448	2.08489	-0.101111	0.135702	1510.64	0.108504	0.125754	0.862826	0.388233	0.410908	1	1510.64	0.21306	0.125791	-1.69377	0.0903099	1.04426	1	1510.64	-0.104556	0.12578	-0.831263	0.405825	0.391661	0.999713	11145	ENSG00000176485	PLAAT3	phospholipase A and acyltransferase 3
57095	2326.34	2323.04	2091.02	2323.08	2616.31	2302.14	3435.09	2553.13	2286.66	-0.374138	-0.382576	-0.974556	-0.38246	0.365701	-0.435896	2.4548	0.204513	-0.475392	2472.98	0.0751485	0.125261	0.599934	0.54855	0.260784	1	2472.98	0.212163	0.125278	-1.69354	0.0903529	1.04406	1	2472.98	-0.137015	0.125277	-1.09369	0.27409	0.562107	0.999713	57095	ENSG00000057757	PITHD1	PITH domain containing 1
645212	353.236	387.559	426.794	471.936	454.745	438.782	495.334	442.179	438.389	-1.90667	-1.09965	-0.177152	0.88425	0.480043	0.104721	1.4344	0.184582	0.095476	434.328	0.17499	0.104936	1.66758	0.0953996	1.02045	1	434.328	0.17858	0.105449	-1.69352	0.0903567	1.04404	1	434.328	-0.00359007	0.105336	-0.0340821	0.972812	0.0119712	0.999713	645212	ENSG00000179523	EIF3J-DT	EIF3J divergent transcript
114926	415.941	437.223	411.359	460.378	472.423	430.392	748.761	463.748	434.781	-0.563547	-0.360477	-0.607262	-0.139526	-0.024601	-0.425651	2.61221	-0.10737	-0.383777	475.001	0.0664996	0.135458	0.490924	0.62348	0.205177	1	475.001	0.229399	0.135479	-1.69324	0.09041	1.04378	1	475.001	-0.162899	0.135487	-1.20233	0.229238	0.639714	0.999713	114926	ENSG00000176209	SMIM19	small integral membrane protein 19
391356	997.004	836.85	779.1	940.02	925.339	906.928	1566.64	920.307	932.704	0.081443	-0.616707	-0.868451	-0.166966	-0.230963	-0.311219	2.56461	-0.252898	-0.198856	978.321	0.0523157	0.137027	0.381792	0.702616	0.153282	1	978.321	0.231931	0.137032	-1.69253	0.0905451	1.04314	1	978.321	-0.179616	0.137036	-1.31072	0.189952	0.721357	0.999713	391356	ENSG00000184924	PTRHD1	peptidyl-tRNA hydrolase domain containing 1
653513	85.6964	63.5876	72.4744	80.9033	74.978	68.7957	112.89	86.9978	86.5953	0.295293	-1.23689	-0.621013	-0.036874	-0.447508	-0.875959	2.17988	0.385482	0.357594	81.4354	0.0288336	0.136203	0.211695	0.832345	0.0796968	1	81.4354	0.2305	0.136204	-1.69232	0.0905855	1.04294	1	81.4354	-0.201666	0.136459	-1.47785	0.139447	0.85559	0.999713	653513	NA	LOC653513	phosphodiesterase 4D interacting protein-like
6223	27834.6	22789	22102	31704.5	23960.1	25185.9	58744.3	24716	24078	-0.102247	-0.540154	-0.599774	0.233616	-0.438516	-0.332123	2.58039	-0.372909	-0.428278	29012.7	0.0599503	0.137603	0.435676	0.663072	0.178439	1	29012.7	0.232848	0.137603	-1.69217	0.0906127	1.04281	1	29012.7	-0.172898	0.137603	-1.2565	0.208935	0.679988	0.999713	6223	ENSG00000105372	RPS19	ribosomal protein S19
28973	2.09016	11.1394	1.34212	1.92627	1.21916	2.51691	0	0.71899	2.7061	-0.162931	2.57435	-0.389201	-0.212504	-0.426396	-0.033842	-0.795174	-0.57769	0.023386	2.62879	-0.0891027	0.0614403	-1.45023	0.146993	0.832702	1	2.62879	-0.102776	0.0607391	1.69208	0.0906302	1.04273	1	2.62879	0.0136729	0.0600447	0.227711	0.819871	0.0862546	NA	28973	ENSG00000204568	MRPS18B	mitochondrial ribosomal protein S18B
22834	599.875	636.804	643.546	558.618	632.132	606.576	481.511	567.283	574.596	0.213889	0.939814	1.07234	-0.597087	0.847971	0.345627	-2.11278	-0.426765	-0.283008	588.994	-0.0536524	0.101053	-0.530932	0.595466	0.225143	1	588.994	-0.172182	0.101783	1.69166	0.0907114	1.04234	1	588.994	0.118529	0.102094	1.16098	0.24565	0.609683	0.999713	22834	ENSG00000198740	ZNF652	zinc finger protein 652
4605	21867.2	23744.2	23069	23691.2	25754	25364.6	29208.6	25217.8	23831.8	-1.31596	-0.424748	-0.74532	-0.4499	0.529575	0.344674	2.16985	0.27498	-0.383155	24638.7	0.106468	0.0959375	1.10976	0.2671	0.573326	1	24638.7	0.16224	0.095948	-1.69092	0.0908519	1.04167	1	24638.7	-0.0557724	0.0959455	-0.581292	0.561043	0.251003	0.999713	4605	ENSG00000101057	MYBL2	MYB proto-oncogene like 2
25873	10592.9	9573.88	9647.15	12449.5	9905.64	10395.7	20410.1	10137	10444.7	-0.265067	-0.560796	-0.539532	0.273723	-0.464518	-0.322299	2.58394	-0.397364	-0.308089	11506.3	0.0679763	0.139878	0.485968	0.62699	0.202739	1	11506.3	0.236493	0.139878	-1.6907	0.0908937	1.04147	1	11506.3	-0.168516	0.139878	-1.20474	0.228306	0.641483	0.999713	25873	ENSG00000130255	RPL36	ribosomal protein L36
84874	250.819	216.291	226.147	211.89	177.387	184.574	152.056	186.218	213.782	1.639	0.476704	0.808494	0.328557	-0.83288	-0.59096	-1.68558	-0.535599	0.392266	202.129	-0.199618	0.124991	-1.59706	0.110253	0.957609	1	202.129	-0.212227	0.125528	1.69068	0.0908985	1.04144	1	202.129	0.0126095	0.1262	0.0999167	0.92041	0.0360185	0.999713	84874	ENSG00000144026	ZNF514	zinc finger protein 514
55512	66.885	46.8784	73.8165	38.5254	24.9927	32.7199	41.4699	31.6355	55.0241	1.27546	0.066845	1.69421	-0.437772	-1.2553	-0.788489	-0.259894	-0.853995	0.558935	45.7719	-0.394494	0.137338	-2.87244	0.00407314	2.39007	1	45.7719	-0.23207	0.137278	1.69051	0.0909303	1.04129	1	45.7719	-0.162424	0.136643	-1.18868	0.234566	0.629734	0.999713	55512	ENSG00000103056	SMPD3	sphingomyelin phosphodiesterase 3
6419	397.13	398.699	338.214	419.927	364.527	338.944	714.203	386.097	423.956	-0.201245	-0.187549	-0.715421	-0.002285	-0.485775	-0.709045	2.56596	-0.297525	0.032882	420.189	-0.00853182	0.138876	-0.0614348	0.951013	0.0218136	1	420.189	0.234546	0.138871	-1.68895	0.0912293	1.03987	1	420.189	-0.243078	0.138887	-1.75018	0.0800873	1.09644	0.999713	6419	ENSG00000170364	SETMAR	SET domain and mariner transposase fusion gene
388524	2382.78	2475.74	2152.09	2848.95	2315.18	2735.89	4312.86	2507.84	2436.4	-0.46901	-0.324889	-0.826651	0.253711	-0.573813	0.078422	2.52324	-0.275128	-0.385883	2685.3	0.0990712	0.137937	0.718233	0.472614	0.325494	1	2685.3	0.232964	0.137941	-1.68887	0.0912448	1.03979	1	2685.3	-0.133893	0.13794	-0.970663	0.331716	0.479233	0.999713	388524	NA	RPSAP58	ribosomal protein SA pseudogene 58
92591	83.6062	90.972	97.9747	78.9771	59.129	70.4736	59.9009	72.618	77.575	0.522511	1.08823	1.62605	0.166978	-1.35741	-0.486111	-1.29813	-0.321418	0.059296	76.8029	-0.27287	0.135344	-2.01612	0.0437878	1.35865	1	76.8029	-0.229118	0.135702	1.68839	0.0913368	1.03935	1	76.8029	-0.0437519	0.136528	-0.320462	0.748618	0.12574	0.999713	92591	ENSG00000161664	ASB16	ankyrin repeat and SOCS box containing 16
10204	4715.39	4940.8	4889.34	5353.1	5476.44	5527.14	7234.19	5257.97	5017.12	-0.885715	-0.584884	-0.653565	-0.034635	0.129974	0.197637	2.47582	-0.161596	-0.483035	5379.06	0.128227	0.119547	1.07261	0.283445	0.547531	1	5379.06	0.201721	0.119566	-1.68712	0.0915806	1.0382	1	5379.06	-0.073494	0.119558	-0.614714	0.538744	0.268618	0.999713	10204	ENSG00000102898	NUTF2	nuclear transport factor 2
142827	0	0.928286	0	0	0.609578	1.67794	6.91164	0.71899	2.7061	-0.679821	-0.26074	-0.679821	-0.679821	-0.404623	0.077698	2.44049	-0.355228	0.541868	1.50584	0.0170357	0.0480257	0.354721	0.722799	0.140982	1	1.50584	0.0802744	0.0475878	-1.68687	0.0916283	1.03797	1	1.50584	-0.0632387	0.0471024	-1.34258	0.179408	0.746158	NA	142827	ENSG00000173124	ACSM6	acyl-CoA synthetase medium chain family member 6
1001	2.09016	5.10557	1.34212	0	0	0	0	0.71899	0.902035	0.578421	2.39264	0.128365	-0.67912	-0.67912	-0.67912	-0.67912	-0.24654	-0.136411	1.12876	-0.0973137	0.0457764	-2.12585	0.033516	1.47475	1	1.12876	-0.0762919	0.0452358	1.68654	0.091692	1.03767	1	1.12876	-0.0210218	0.0445163	-0.472228	0.636764	0.196021	NA	1001	ENSG00000062038	CDH3	cadherin 3
135458	14.6311	9.747	10.737	19.2627	10.3628	13.4235	2.30388	4.31394	7.21628	0.84352	-0.090878	0.098514	1.72962	0.026936	0.612499	-1.51486	-1.1303	-0.575043	10.222	0.0682832	0.11547	0.591348	0.554287	0.256265	1	10.222	-0.190496	0.112956	1.68646	0.091707	1.0376	1	10.222	0.25878	0.112382	2.30267	0.0212975	1.67167	0.999713	135458	ENSG00000188996	HUS1B	HUS1 checkpoint clamp component B
54512	1017.91	911.113	893.851	1080.64	898.517	1004.25	2066.58	991.487	929.096	-0.188686	-0.475507	-0.521867	-0.020203	-0.509335	-0.225365	2.62781	-0.259641	-0.427209	1088.16	0.0366107	0.139716	0.262036	0.793294	0.100566	1	1088.16	0.235601	0.139716	-1.68629	0.0917405	1.03744	1	1088.16	-0.19899	0.139715	-1.42426	0.154372	0.811432	0.999713	54512	ENSG00000178896	EXOSC4	exosome component 4
3776	37.6228	47.3426	61.0664	78.9771	61.5673	57.889	55.2931	74.7749	71.2608	-1.74481	-1.00812	0.032032	1.38952	0.069998	-0.208788	-0.405536	1.07103	0.804681	60.6438	0.192661	0.139727	1.37884	0.167944	0.774835	1	60.6438	0.235694	0.139786	-1.6861	0.0917767	1.03727	1	60.6438	-0.0430327	0.139776	-0.307869	0.758182	0.120227	0.999713	3776	ENSG00000082482	KCNK2	potassium two pore domain channel subfamily K member 2
9988	1009.54	826.175	897.207	924.609	644.323	701.38	624.352	678.726	859.639	1.545	0.216962	0.731404	0.929866	-1.10007	-0.686848	-1.24472	-0.850917	0.459326	796.217	-0.182284	0.131503	-1.38616	0.165699	0.780681	1	796.217	-0.221876	0.131613	1.68581	0.0918317	1.03701	1	796.217	0.0395921	0.131708	0.300605	0.763716	0.117068	0.999713	9988	ENSG00000135164	DMTF1	cyclin D binding myb like transcription factor 1
54014	1475.65	1331.16	1370.97	1302.16	1246.59	1224.06	1022.92	1121.62	1385.53	1.43217	0.397622	0.682685	0.189951	-0.207952	-0.369245	-1.80941	-1.1027	0.786871	1275.63	-0.117042	0.111785	-1.04703	0.295085	0.530053	1	1275.63	-0.188824	0.11201	1.68578	0.0918382	1.03698	1	1275.63	0.0717816	0.112142	0.640098	0.522109	0.282239	0.999713	54014	ENSG00000185658	BRWD1	bromodomain and WD repeat domain containing 1
6183	1922.94	1715.47	1535.38	2321.15	1735.47	1731.64	3921.2	1867.22	1688.61	-0.171014	-0.452951	-0.697677	0.370127	-0.425779	-0.430984	2.54448	-0.246742	-0.489456	2048.79	0.0686777	0.138908	0.494412	0.621015	0.206898	1	2048.79	0.234134	0.138907	-1.68555	0.0918825	1.03677	1	2048.79	-0.165456	0.138907	-1.19113	0.233601	0.631525	0.999713	6183	ENSG00000128626	MRPS12	mitochondrial ribosomal protein S12
83990	2754.82	2154.09	2289.66	2727.6	1935.41	2015.21	1691.05	2000.23	2090.92	1.60629	-0.085153	0.296552	1.52963	-0.700869	-0.47618	-1.38889	-0.518359	-0.263018	2184.33	-0.0761368	0.128712	-0.591529	0.554166	0.25636	1	2184.33	-0.217044	0.128784	1.68533	0.0919249	1.03657	1	2184.33	0.140907	0.128809	1.09392	0.273989	0.562266	0.999713	83990	ENSG00000136492	BRIP1	BRCA1 interacting protein C-terminal helicase 1
348094	165.122	166.163	194.607	156.028	128.621	130.88	122.106	154.583	146.13	0.595907	0.641719	1.89355	0.195658	-1.01053	-0.911128	-1.29727	0.132061	-0.239966	151.582	-0.262591	0.126547	-2.07504	0.0379827	1.42041	1	151.582	-0.213922	0.126997	1.68446	0.0920922	1.03578	1	151.582	-0.0486688	0.127977	-0.380293	0.703728	0.152595	0.999713	348094	ENSG00000166839	ANKDD1A	ankyrin repeat and death domain containing 1A
100133957	8.36062	3.249	4.02636	0	1.82873	0	0	2.87596	0	2.1859	0.354344	0.63288	-0.809811	-0.154555	-0.809811	-0.809811	0.220678	-0.809811	2.26007	-0.101174	0.0537135	-1.88358	0.0596223	1.22459	1	2.26007	-0.0895677	0.0531738	1.68443	0.0920981	1.03575	1	2.26007	-0.0116058	0.0525441	-0.220878	0.825188	0.0834474	NA	100133957	ENSG00000267064	UXT-AS1	UXT antisense RNA 1
55556	1726.47	1884.42	2062.17	1729.79	1417.27	1667.88	1384.63	1573.15	1796.85	0.152247	0.884443	1.70839	0.167646	-1.28107	-0.119363	-1.43235	-0.558469	0.478521	1693.62	-0.186861	0.116773	-1.6002	0.109553	0.960375	1	1693.62	-0.196856	0.116885	1.68418	0.0921464	1.03552	1	1693.62	0.00999574	0.116996	0.0854365	0.931914	0.030624	0.999713	55556	ENSG00000132199	ENOSF1	enolase superfamily member 1
203328	112.868	148.526	157.028	80.9033	127.402	135.913	218.869	165.368	180.407	-0.866542	0.026286	0.239172	-1.66692	-0.502641	-0.289516	1.78761	0.447991	0.824561	147.476	-0.153191	0.138278	-1.10785	0.267926	0.571985	1	147.476	0.232659	0.138159	-1.68399	0.0921834	1.03535	1	147.476	-0.38585	0.138334	-2.78927	0.00528275	2.27714	0.999713	203328	ENSG00000157303	SUSD3	sushi domain containing 3
10654	794.259	773.726	754.271	783.992	792.451	773.532	1520.56	802.393	799.203	-0.291908	-0.375403	-0.454518	-0.333659	-0.29926	-0.376194	2.66158	-0.258833	-0.271803	866.043	0.00960112	0.139129	0.0690085	0.944983	0.0245761	1	866.043	0.234262	0.139129	-1.68378	0.0922243	1.03515	1	866.043	-0.224661	0.139134	-1.61472	0.106372	0.973171	0.999713	10654	ENSG00000163344	PMVK	phosphomevalonate kinase
8912	14.6311	14.8526	15.4344	1.92627	9.75324	3.35589	9.21552	5.75192	9.92238	1.04178	1.08611	1.20258	-1.50154	0.065303	-1.21535	-0.04234	-0.735703	0.099163	9.42703	-0.252083	0.107015	-2.35559	0.0184935	1.73298	1	9.42703	-0.179068	0.106381	1.68328	0.0923207	1.0347	1	9.42703	-0.0730145	0.104585	-0.698132	0.485094	0.314174	0.999713	8912	ENSG00000196557	CACNA1H	calcium voltage-gated channel subunit alpha1 H
200942	587.334	571.824	556.979	643.374	496.196	577.212	983.757	623.364	607.971	-0.287103	-0.397805	-0.503763	0.112898	-0.937618	-0.359346	2.54246	-0.029927	-0.139796	627.557	-0.00151195	0.135108	-0.0111906	0.991071	0.00389507	1	627.557	0.227375	0.135104	-1.68297	0.0923811	1.03442	1	627.557	-0.228887	0.135131	-1.69382	0.0902997	1.04431	0.999713	200942	ENSG00000185909	KLHDC8B	kelch domain containing 8B
729440	319.794	325.828	320.095	414.148	302.96	334.75	605.921	345.115	349.99	-0.518351	-0.454435	-0.515156	0.481015	-0.696648	-0.359944	2.5122	-0.250157	-0.198528	368.733	0.0642785	0.138811	0.463065	0.643318	0.191575	1	368.733	0.233621	0.138821	-1.6829	0.0923954	1.03435	1	368.733	-0.169342	0.138825	-1.21982	0.222532	0.652608	0.999713	729440	ENSG00000104983	CCDC61	coiled-coil domain containing 61
6634	3007.73	2844.73	2935.89	3245.76	2956.45	2957.37	4501.78	3028.38	3196.81	-0.350183	-0.670194	-0.491238	0.117131	-0.450862	-0.449049	2.58301	-0.309639	0.021025	3186.1	0.0432874	0.124089	0.34884	0.727209	0.138341	1	3186.1	0.208838	0.124098	-1.68284	0.0924066	1.0343	1	3186.1	-0.16555	0.124103	-1.33397	0.182213	0.739421	0.999713	6634	ENSG00000100028	SNRPD3	small nuclear ribonucleoprotein D3 polypeptide
4052	357.417	305.87	316.74	321.687	370.014	311.258	271.858	278.249	271.512	1.29712	-0.162943	0.144948	0.28507	1.65393	-0.010321	-1.12635	-0.945318	-1.13613	311.623	0.0437023	0.111147	0.393194	0.694176	0.158531	1	311.623	-0.189164	0.112422	1.68262	0.0924481	1.0341	1	311.623	0.232866	0.112633	2.06748	0.0386891	1.41241	0.999713	4052	ENSG00000049323	LTBP1	latent transforming growth factor beta binding protein 1
27338	12432.2	9682.95	9340.48	13641.8	9475.88	10468.7	26605.2	10614.4	10324.7	-0.014132	-0.516352	-0.578912	0.206829	-0.554177	-0.372819	2.57488	-0.346193	-0.399123	12509.6	0.0338226	0.135642	0.249351	0.803089	0.0952364	1	12509.6	0.228185	0.135642	-1.68226	0.0925191	1.03377	1	12509.6	-0.194362	0.135642	-1.43291	0.151884	0.818487	0.999713	27338	ENSG00000108106	UBE2S	ubiquitin conjugating enzyme E2 S
339479	0	0	0.67106	0	0	0	2.30388	4.31394	0.902035	-0.611382	-0.611382	-0.160582	-0.611382	-0.611382	-0.611382	0.936304	2.28661	-0.005419	0.910101	-0.00665211	0.0372514	-0.178574	0.858273	0.0663748	1	0.910101	0.0624164	0.0371171	-1.68161	0.0926452	1.03318	1	0.910101	-0.0690685	0.036684	-1.88279	0.0597284	1.22382	NA	339479	ENSG00000162670	BRINP3	BMP/retinoic acid inducible neural specific 3
29107	1254.09	1220.7	1181.74	1525.61	1307.54	1344.87	1992.86	1335.88	1262.85	-0.506615	-0.640273	-0.796194	0.579995	-0.292702	-0.143315	2.44997	-0.179287	-0.471575	1380.68	0.129307	0.130602	0.990084	0.322133	0.491964	1	1380.68	0.219666	0.130634	-1.68154	0.0926579	1.03312	1	1380.68	-0.0903596	0.13062	-0.691773	0.48908	0.31062	0.999713	29107	ENSG00000132661	NXT1	nuclear transport factor 2 like export factor 1
35	518.359	793.685	762.324	730.056	808.3	839.811	896.21	851.284	828.068	-2.38775	0.116278	-0.168942	-0.462407	0.249201	0.535783	1.04872	0.64013	0.428987	780.899	0.133769	0.126702	1.05578	0.291069	0.536004	1	780.899	0.213149	0.126781	-1.68123	0.0927179	1.03284	1	780.899	-0.0793798	0.126753	-0.626258	0.531146	0.274786	0.999713	35	ENSG00000122971	ACADS	acyl-CoA dehydrogenase short chain
118424	5026.82	4650.71	4569.92	5846.23	4861.99	5035.51	7720.3	5056.65	5078.46	-0.297904	-0.684979	-0.768132	0.54539	-0.467542	-0.288967	2.4741	-0.267202	-0.244765	5316.29	0.0968829	0.13082	0.740582	0.458947	0.338238	1	5316.29	0.21994	0.130826	-1.68116	0.0927317	1.03277	1	5316.29	-0.123057	0.130824	-0.940627	0.346896	0.459801	0.999713	118424	ENSG00000160087	UBE2J2	ubiquitin conjugating enzyme E2 J2
1907	22.9917	23.2071	25.5003	17.3364	32.3076	26.8471	57.597	25.1646	36.9834	-0.571796	-0.553623	-0.3602	-1.04882	0.213996	-0.246596	2.34715	-0.38851	0.6084	29.7706	0.0458295	0.132208	0.346646	0.728857	0.137357	1	29.7706	0.221946	0.132144	-1.67958	0.0930396	1.03133	1	29.7706	-0.176117	0.131893	-1.33531	0.181776	0.740462	0.999713	1907	ENSG00000127129	EDN2	endothelin 2
10488	2108.97	2016.7	1862.19	2247.96	2101.21	2116.73	2723.19	2166.32	2116.17	-0.225791	-0.617438	-1.27331	0.364194	-0.2587	-0.192857	2.38145	0.017646	-0.195198	2162.16	0.0906318	0.108608	0.834488	0.404006	0.393612	1	2162.16	0.182514	0.108669	-1.67954	0.093046	1.0313	1	2162.16	-0.0918824	0.108662	-0.845578	0.397788	0.400348	0.999713	10488	ENSG00000107175	CREB3	cAMP responsive element binding protein 3
8192	2669.13	2771.4	2545.33	3259.25	2755.29	2882.71	4663.05	3015.44	2630.33	-0.539623	-0.382929	-0.729303	0.364535	-0.407608	-0.212387	2.51539	-0.009013	-0.599062	3021.33	0.0956577	0.135695	0.704947	0.480844	0.317996	1	3021.33	0.227853	0.135701	-1.67909	0.0931348	1.03089	1	3021.33	-0.132195	0.135699	-0.974183	0.329966	0.481531	0.999713	8192	ENSG00000125656	CLPP	caseinolytic mitochondrial matrix peptidase proteolytic subunit
57697	453.564	337.896	316.069	437.263	294.426	325.521	241.907	262.431	331.047	1.68873	0.063901	-0.242712	1.45975	-0.546741	-0.109938	-1.28449	-0.996183	-0.032314	333.347	-0.040341	0.137037	-0.29438	0.768467	0.114375	1	333.347	-0.230367	0.137218	1.67884	0.0931825	1.03067	1	333.347	0.190026	0.137266	1.38437	0.166246	0.779248	0.999713	57697	ENSG00000187790	FANCM	FA complementation group M
7027	5990.38	6071.45	6120.73	5930.98	6401.78	6163.92	6259.64	7020.22	6718.36	-0.851538	-0.626755	-0.490117	-1.01624	0.289155	-0.370363	-0.104959	2.0039	1.16692	6297.5	0.0232191	0.0758324	0.306189	0.75946	0.119495	1	6297.5	0.127374	0.0758792	-1.67865	0.0932208	1.03049	1	6297.5	-0.104155	0.0758998	-1.37227	0.169978	0.769607	0.999713	7027	ENSG00000198176	TFDP1	transcription factor Dp-1
7409	58.5243	64.5159	83.8824	71.272	81.0738	87.253	34.5582	48.1723	63.1424	-0.421407	-0.075404	1.04299	0.314752	0.880795	1.23764	-1.80542	-1.01922	-0.154718	65.8216	0.109851	0.139698	0.786347	0.431664	0.364854	1	65.8216	-0.234652	0.13985	1.67789	0.0933693	1.0298	1	65.8216	0.344504	0.139858	2.46323	0.0137691	1.86109	0.999713	7409	ENSG00000141968	VAV1	vav guanine nucleotide exchange factor 1
970	1782.9	2478.99	2185.64	2118.9	2469.4	2600.81	2465.15	2709.15	2572.6	-2.0318	0.353011	-0.652004	-0.880672	0.320159	0.770384	0.305611	1.14157	0.673741	2375.95	0.11804	0.119108	0.991038	0.321667	0.492593	1	2375.95	0.199851	0.119148	-1.67733	0.0934782	1.02929	1	2375.95	-0.0818102	0.119135	-0.686701	0.492271	0.307796	0.999713	970	ENSG00000125726	CD70	CD70 molecule
100507404	10.4508	0.464143	0.67106	0	0	0	0	0	0	2.65957	-0.23892	-0.178865	-0.373631	-0.373631	-0.373631	-0.373631	-0.373631	-0.373631	1.28733	-0.0517218	0.0306062	-1.68991	0.091045	1.04074	1	1.28733	-0.0510111	0.0304232	1.67672	0.0935976	1.02874	1	1.28733	0	0.0302522	0	1	0	NA	100507404	ENSG00000224533	TMLHE-AS1	TMLHE antisense RNA 1
84545	2094.34	1900.2	1872.26	2317.3	2149.37	2157.83	3149.4	2114.55	2034.09	-0.274054	-0.783273	-0.856575	0.310793	-0.129697	-0.107494	2.49342	-0.221035	-0.432084	2198.82	0.121205	0.129051	0.939199	0.347629	0.458884	1	2198.82	0.216401	0.129073	-1.67658	0.0936255	1.02861	1	2198.82	-0.0951965	0.129065	-0.737589	0.460764	0.336521	0.999713	84545	ENSG00000055950	MRPL43	mitochondrial ribosomal protein L43
1175	6071.9	5165.91	5195.34	6582.06	5429.51	5288.88	11961.7	5620.34	5552.93	-0.114023	-0.532535	-0.518939	0.121641	-0.410769	-0.475732	2.60673	-0.322615	-0.353757	6318.74	0.0338414	0.139683	0.242273	0.808568	0.0922833	1	6318.74	0.234155	0.139683	-1.67634	0.0936725	1.02839	1	6318.74	-0.200314	0.139683	-1.43406	0.151554	0.819432	0.999713	1175	ENSG00000042753	AP2S1	adaptor related protein complex 2 subunit sigma 1
147808	326.064	425.619	454.307	392.959	449.868	480.731	642.783	465.186	442.899	-1.50154	-0.327404	0.010941	-0.712593	-0.041413	0.322575	2.23379	0.139247	-0.123606	453.38	0.0832304	0.133134	0.625162	0.531865	0.274199	1	453.38	0.223213	0.133177	-1.67606	0.0937273	1.02813	1	453.38	-0.139983	0.133181	-1.05107	0.293225	0.532798	0.999713	147808	ENSG00000179922	ZNF784	zinc finger protein 784
100505683	29.2622	10.6753	19.4607	21.189	18.8969	10.9066	2.30388	8.62788	13.5305	1.77752	-0.536347	0.557347	0.772495	0.487157	-0.507548	-1.5785	-0.791228	-0.180901	14.9837	-0.0345362	0.110564	-0.312364	0.754764	0.122189	1	14.9837	-0.183186	0.1093	1.676	0.0937383	1.02808	1	14.9837	0.14865	0.108754	1.36684	0.171674	0.765295	0.999713	100505683	ENSG00000232645	LINC01431	long intergenic non-protein coding RNA 1431
100507303	434.752	362.032	391.228	398.738	277.967	274.344	1034.44	350.867	427.565	-0.018872	-0.334253	-0.207633	-0.175063	-0.69883	-0.714545	2.58191	-0.382673	-0.050045	439.104	-0.104916	0.133813	-0.784047	0.433013	0.3635	1	439.104	0.224217	0.133834	-1.67534	0.0938678	1.02748	1	439.104	-0.329133	0.133802	-2.45984	0.0138997	1.85699	0.999713	100507303	ENSG00000260260	SNHG19	small nucleolar RNA host gene 19
55009	1538.35	1682.98	1517.27	1685.49	1577.59	1748.42	2916.71	1669.49	1630.88	-0.541981	-0.209523	-0.590458	-0.203769	-0.451797	-0.059109	2.62646	-0.240529	-0.329294	1774.13	0.0468657	0.137531	0.340764	0.733281	0.13473	1	1774.13	0.230373	0.137534	-1.67503	0.0939279	1.02721	1	1774.13	-0.183507	0.137535	-1.33426	0.182119	0.739644	0.999713	55009	ENSG00000228300	FAM174C	family with sequence similarity 174 member C
6135	25435.1	18282.6	20846.5	27851.9	20695.8	21304	48439.1	21308	23254.5	0.018217	-0.76434	-0.483827	0.282643	-0.500314	-0.433767	2.53509	-0.433332	-0.220367	25268.6	0.0479157	0.138832	0.345135	0.729993	0.136681	1	25268.6	0.232498	0.138832	-1.67468	0.093998	1.02688	1	25268.6	-0.184582	0.138832	-1.32954	0.18367	0.735962	0.999713	6135	ENSG00000142676	RPL11	ribosomal protein L11
5982	2558.35	2737.52	2645.99	2677.51	2889.4	2874.32	3398.22	2870.93	2796.31	-1.11021	-0.371492	-0.74887	-0.618881	0.254734	0.192553	2.35268	0.178574	-0.129084	2827.62	0.0759322	0.0961117	0.790041	0.429504	0.367033	1	2827.62	0.161051	0.0961838	-1.67441	0.09405	1.02664	1	2827.62	-0.085119	0.0961847	-0.884953	0.376182	0.424602	0.999713	5982	ENSG00000049541	RFC2	replication factor C subunit 2
8818	1247.82	1707.12	1654.83	1535.24	1715.35	1867.55	2306.18	1722.7	1724.69	-1.68729	-0.046607	-0.233379	-0.660597	-0.017196	0.526488	2.09337	0.009053	0.016166	1720.17	0.102239	0.129286	0.790794	0.429064	0.367477	1	1720.17	0.216492	0.12931	-1.67421	0.0940885	1.02646	1	1720.17	-0.114253	0.129303	-0.883608	0.376908	0.423765	0.999713	8818	ENSG00000136908	DPM2	dolichyl-phosphate mannosyltransferase subunit 2, regulatory
91272	1243.64	1325.13	1264.28	1546.79	1311.2	1375.07	2082.71	1436.54	1295.32	-0.71647	-0.405173	-0.637644	0.441647	-0.458378	-0.214367	2.48897	0.020453	-0.519041	1431.19	0.094984	0.130814	0.726098	0.467779	0.32996	1	1431.19	0.219044	0.130837	-1.67418	0.0940949	1.02643	1	1431.19	-0.12406	0.130832	-0.948244	0.343005	0.464699	0.999713	91272	ENSG00000145919	BOD1	biorientation of chromosomes in cell division 1
105370705	12.5409	18.1016	20.8028	7.70508	15.849	11.7456	23.0388	30.1976	27.9631	-0.809754	-0.073958	0.28348	-1.44965	-0.372021	-0.914994	0.579347	1.52661	1.23094	18.6605	-0.143798	0.130942	-1.09818	0.272125	0.565232	1	18.6605	0.220056	0.131532	-1.67302	0.0943233	1.02538	1	18.6605	-0.363854	0.130397	-2.79035	0.00526505	2.2786	0.999713	105370705	NA	LOC105370705	collagen alpha-2(I) chain-like
221937	1759.91	1579.94	1664.23	1575.69	1701.33	1604.11	1128.9	1543.67	1523.54	1.0821	0.085048	0.551998	0.061479	0.757556	0.218958	-2.41378	-0.115903	-0.227449	1564.59	-0.0262927	0.115032	-0.228568	0.819205	0.0866077	1	1564.59	-0.192774	0.115249	1.67268	0.0943898	1.02508	1	1564.59	0.166482	0.115298	1.44392	0.14876	0.827512	0.999713	221937	ENSG00000164916	FOXK1	forkhead box K1
6252	0	4.64143	2.68424	5.77881	6.70535	6.71177	4.60776	8.62788	8.11831	-1.95786	-0.249568	-0.969918	0.169048	0.510065	0.512428	-0.26196	1.21766	1.03011	5.31951	0.125532	0.094315	1.33099	0.183193	0.737092	1	5.31951	0.156194	0.0933922	-1.67245	0.0944351	1.02487	1	5.31951	-0.0306619	0.0930232	-0.329616	0.74169	0.129777	0.999713	6252	ENSG00000139970	RTN1	reticulon 1
6224	30158.9	24749.5	25317.7	32484.6	26947	27835.4	59631.3	27053.4	27118.8	-0.100579	-0.59684	-0.544709	0.11279	-0.395239	-0.313735	2.60327	-0.385474	-0.379479	31255.2	0.0539698	0.139455	0.387005	0.698753	0.155677	1	31255.2	0.233208	0.139455	-1.67228	0.0944687	1.02471	1	31255.2	-0.179238	0.139455	-1.28528	0.198695	0.701812	0.999713	6224	ENSG00000008988	RPS20	ribosomal protein S20
101928796	37.6228	70.0856	53.6848	88.6084	76.1972	99.8376	117.498	71.899	62.2404	-1.56152	-0.216005	-0.895784	0.551726	0.037308	1.01715	1.74914	-0.140844	-0.541171	75.2971	0.285576	0.138826	2.05707	0.0396791	1.40144	1	75.2971	0.231867	0.13867	-1.67207	0.0945103	1.02452	1	75.2971	0.0537092	0.138763	0.387058	0.698714	0.155701	0.999713	101928796	NA	LOC101928796	uncharacterized LOC101928796
100507171	137.95	133.673	131.528	171.438	162.148	142.625	182.007	151.707	159.66	-0.828232	-1.07126	-1.19318	1.07461	0.546711	-0.562595	1.67514	-0.046556	0.405368	152.526	0.175114	0.121766	1.43811	0.150403	0.822745	1	152.526	0.204607	0.122372	-1.67201	0.0945222	1.02447	1	152.526	-0.0294931	0.122346	-0.241062	0.809507	0.0917795	0.999713	100507171	ENSG00000225439	BOLA3-AS1	BOLA3 divergent transcript
8448	31.3523	9.28286	14.7633	3.85254	7.31493	14.2625	6.91164	3.59495	12.6285	2.3293	-0.266876	0.377826	-0.905681	-0.498377	0.318914	-0.545818	-0.935983	0.126692	11.5515	-0.141074	0.0959958	-1.46959	0.141673	0.848711	1	11.5515	-0.159268	0.0952656	1.67183	0.0945582	1.0243	1	11.5515	0.0181936	0.094493	0.192539	0.84732	0.0719524	0.999713	8448	ENSG00000149927	DOC2A	double C2 domain alpha
55611	4654.78	5283.8	5028.92	5349.25	5249.07	5446.6	7264.14	5294.64	5326.52	-1.07215	-0.205635	-0.556751	-0.115479	-0.25348	0.018629	2.52237	-0.190707	-0.146797	5433.08	0.0766629	0.117554	0.652153	0.514303	0.288781	1	5433.08	0.196495	0.117567	-1.67133	0.0946556	1.02385	1	5433.08	-0.119832	0.117566	-1.01927	0.308076	0.511342	0.999713	55611	ENSG00000167770	OTUB1	OTU deubiquitinase, ubiquitin aldehyde binding 1
6138	33494.7	30513.7	29539.4	36797.5	32613.6	34067.3	50038	33922.7	32248.6	-0.215039	-0.70468	-0.864713	0.327449	-0.359764	-0.120998	2.50221	-0.144753	-0.419711	34803.9	0.100034	0.129325	0.773507	0.439222	0.357316	1	34803.9	0.21614	0.129326	-1.67128	0.0946663	1.0238	1	34803.9	-0.116107	0.129326	-0.897783	0.369301	0.432619	0.999713	6138	ENSG00000174748	RPL15	ribosomal protein L15
6926	1392.04	1200.74	1328.03	1437	1283.16	1300.41	1186.5	1114.43	1153.7	1.14492	-0.59589	0.562391	1.55398	0.154127	0.311051	-0.725463	-1.38122	-1.02389	1266.22	0.03252	0.0932033	0.348915	0.727153	0.138374	1	1266.22	-0.156666	0.093742	1.67124	0.0946734	1.02377	1	1266.22	0.189186	0.0938113	2.01666	0.0437307	1.35921	0.999713	6926	ENSG00000135111	TBX3	T-box transcription factor 3
26097	2809.17	2828.95	2780.87	2891.33	2899.15	2974.99	3893.56	3056.43	2899.14	-0.565208	-0.507738	-0.647413	-0.326527	-0.303809	-0.083487	2.58495	0.153074	-0.303841	3003.73	0.0474151	0.108787	0.435854	0.662943	0.178524	1	3003.73	0.181841	0.108816	-1.67109	0.094704	1.02363	1	3003.73	-0.134426	0.108825	-1.23525	0.216737	0.664067	0.999713	26097	ENSG00000160679	CHTOP	chromatin target of PRMT1
3690	1404.58	778.832	811.311	1022.85	658.344	688.796	640.479	763.567	764.024	2.35697	-0.241442	-0.106574	0.771832	-0.741765	-0.615315	-0.815949	-0.304829	-0.302933	836.976	-0.173133	0.139908	-1.23748	0.21591	0.665727	1	836.976	-0.233713	0.139911	1.67044	0.0948315	1.02305	1	836.976	0.0605802	0.139913	0.432985	0.665026	0.177162	0.999713	3690	ENSG00000259207	ITGB3	integrin subunit beta 3
23557	944.75	953.35	921.365	1051.74	1007.02	1083.11	1495.22	1027.44	967.883	-0.60215	-0.553048	-0.735677	0.00876	-0.246589	0.187872	2.54092	-0.130027	-0.470064	1050.21	0.109932	0.127264	0.863808	0.387693	0.411512	1	1050.21	0.212581	0.127313	-1.66975	0.0949683	1.02242	1	1050.21	-0.102649	0.1273	-0.806356	0.420037	0.376712	0.999713	23557	ENSG00000143553	SNAPIN	SNAP associated protein
64979	1212.29	933.856	991.826	1298.31	1046.04	1073.04	2045.85	1058.35	1158.21	0.030738	-0.798915	-0.62618	0.287039	-0.464653	-0.384173	2.51449	-0.42795	-0.130397	1201.97	0.0641562	0.139693	0.459265	0.646044	0.189738	1	1201.97	0.233193	0.139694	-1.66931	0.095056	1.02202	1	1201.97	-0.169037	0.139694	-1.21005	0.226261	0.64539	0.999713	64979	ENSG00000171421	MRPL36	mitochondrial ribosomal protein L36
6168	17333.7	14855.8	15211.6	19488.1	15834.4	16235.8	36058	15902.6	15842.4	-0.178029	-0.547019	-0.494042	0.142798	-0.401295	-0.341521	2.61034	-0.391135	-0.400096	18529.2	0.0522821	0.139112	0.375828	0.707045	0.150553	1	18529.2	0.23219	0.139112	-1.66909	0.0951002	1.02182	1	18529.2	-0.179908	0.139112	-1.29326	0.195922	0.707918	0.999713	6168	ENSG00000197756	RPL37A	ribosomal protein L37a
100505679	16.7212	5.10557	18.7897	7.70508	10.3628	6.71177	6.91164	6.47091	4.51017	1.45835	-0.810282	1.86233	-0.302579	0.216498	-0.496579	-0.457543	-0.543621	-0.926567	9.25432	-0.106512	0.100809	-1.05657	0.290709	0.536542	1	9.25432	-0.166226	0.0996558	1.668	0.0953152	1.02084	1	9.25432	0.0597143	0.098652	0.605303	0.544978	0.263621	0.999713	100505679	ENSG00000259511	UBE2Q2L	ubiquitin conjugating enzyme E2 Q2 like
822	4466.66	3827.32	3625.06	4596.08	3687.33	3907.09	7715.7	4234.13	4088.02	0.004615	-0.500676	-0.660529	0.106898	-0.611314	-0.437633	2.57244	-0.179162	-0.294637	4460.82	0.0172122	0.139479	0.123404	0.901788	0.0448958	1	4460.82	0.232614	0.139479	-1.66774	0.0953681	1.0206	1	4460.82	-0.215402	0.139479	-1.54433	0.122509	0.911831	0.999713	822	ENSG00000042493	CAPG	capping actin protein, gelsolin like
221749	2719.29	3122.29	2865.42	2943.34	3161.88	3146.14	3481.16	3392.19	3009.19	-1.54445	0.119113	-0.941218	-0.619585	0.282534	0.217578	1.60053	1.23326	-0.347766	3093.43	0.0753138	0.0936674	0.804056	0.421365	0.375342	1	3093.43	0.156292	0.0937401	-1.66729	0.0954576	1.02019	1	3093.43	-0.0809778	0.0937412	-0.863844	0.387674	0.411534	0.999713	221749	ENSG00000168994	PXDC1	PX domain containing 1
283629	94.057	87.2589	83.8824	48.1567	73.1493	78.0244	25.3427	76.2129	68.5546	1.10163	0.78351	0.62551	-1.04628	0.123252	0.35138	-2.11386	0.266614	-0.091755	70.5154	-0.157841	0.137081	-1.15144	0.24955	0.602843	1	70.5154	-0.228084	0.136821	1.66703	0.0955088	1.01996	1	70.5154	0.0702435	0.136611	0.514186	0.607122	0.216724	0.999713	283629	ENSG00000139908	TSSK4	testis specific serine kinase 4
51259	248.728	268.275	269.766	304.351	271.872	304.547	387.052	271.059	314.81	-1.08222	-0.608525	-0.572384	0.265763	-0.521354	0.270515	2.27	-0.541044	0.519247	293.384	0.111866	0.123048	0.909126	0.363284	0.439754	1	293.384	0.20535	0.12326	-1.66599	0.0957164	1.01901	1	293.384	-0.0934843	0.123273	-0.758354	0.448239	0.34849	0.999713	51259	ENSG00000187049	TMEM216	transmembrane protein 216
105369647	6.27047	19.0299	15.4344	13.4839	9.75324	5.03383	4.60776	8.62788	8.11831	-0.760918	1.81472	1.08893	0.6952	-0.057877	-1.01055	-1.09655	-0.285046	-0.387907	10.04	-0.143202	0.108571	-1.31898	0.187176	0.727749	1	10.04	-0.179026	0.10746	1.66597	0.0957196	1.019	1	10.04	0.0358231	0.106225	0.337237	0.735938	0.133159	0.999713	105369647	NA	LOC105369647	uncharacterized LOC105369647
101101772	8.36062	2.32071	0	0	1.21916	0.838972	0	0	0	2.54785	0.332084	-0.519281	-0.519281	-0.072029	-0.2115	-0.519281	-0.519281	-0.519281	1.4155	-0.0473527	0.0377042	-1.2559	0.209152	0.679538	1	1.4155	-0.062184	0.0373273	1.66591	0.0957311	1.01895	1	1.4155	0.0148313	0.0370445	0.400363	0.688889	0.161851	NA	101101772	ENSG00000235180	LINC00601	long intergenic non-protein coding RNA 601
55788	746.185	771.87	812.653	687.678	820.491	805.413	1039.05	823.962	885.798	-0.763025	-0.502659	-0.089233	-1.35612	-0.009775	-0.16263	2.20578	0.025409	0.652249	821.456	-0.0057108	0.110413	-0.051722	0.95875	0.0182945	1	821.456	0.183976	0.110441	-1.66582	0.0957483	1.01887	1	821.456	-0.189687	0.110555	-1.71577	0.0862046	1.06447	0.999713	55788	ENSG00000168216	LMBRD1	LMBR1 domain containing 1
6477	376.228	337.896	348.28	456.526	394.397	347.334	656.606	396.882	362.618	-0.323632	-0.707681	-0.603645	0.480876	-0.141599	-0.61312	2.48549	-0.116695	-0.459991	408.53	0.0971505	0.138451	0.701694	0.48287	0.31617	1	408.53	0.230641	0.13847	-1.66564	0.0957857	1.0187	1	408.53	-0.13349	0.138467	-0.964058	0.335017	0.474933	0.999713	6477	ENSG00000196470	SIAH1	siah E3 ubiquitin protein ligase 1
8526	587.334	573.217	546.914	620.259	561.421	536.942	414.699	513.359	518.67	0.7881	0.545765	0.094241	1.3533	0.343278	-0.076936	-2.17539	-0.481768	-0.390592	541.424	0.00490475	0.107752	0.0455187	0.963694	0.0160609	1	541.424	-0.180776	0.108534	1.66561	0.0957902	1.01868	1	541.424	0.185681	0.108705	1.70812	0.0876147	1.05742	0.999713	8526	ENSG00000153933	DGKE	diacylglycerol kinase epsilon
4577	18.8114	13.9243	15.4344	26.9678	10.3628	7.55074	4.60776	10.7848	5.41221	0.86681	0.179195	0.391663	2.01441	-0.321903	-0.717561	-1.13164	-0.262524	-1.01845	12.6507	-0.042089	0.108484	-0.387975	0.698035	0.156123	1	12.6507	-0.178411	0.107119	1.66555	0.095804	1.01862	1	12.6507	0.136322	0.106449	1.28064	0.200321	0.698274	0.999713	4577	NA	TRNV	tRNA
641638	2368.15	2126.7	2074.92	2377.02	2217.03	2162.03	3974.19	2234.62	2341.68	-0.106269	-0.51641	-0.604381	-0.0912	-0.362965	-0.456401	2.62194	-0.333091	-0.151223	2430.7	0.0241173	0.137053	0.175971	0.860317	0.0653415	1	2430.7	0.228262	0.137054	-1.66549	0.0958152	1.01857	1	2430.7	-0.204145	0.137057	-1.48949	0.136358	0.865318	0.999713	641638	ENSG00000245910	SNHG6	small nucleolar RNA host gene 6
105378948	98.2373	123.462	126.159	105.945	73.7589	103.193	59.9009	90.5927	104.636	-0.00908	1.16898	1.29495	0.350883	-1.15229	0.222388	-1.79949	-0.366102	0.289759	98.4317	-0.185342	0.139411	-1.32947	0.183694	0.735904	1	98.4317	-0.232343	0.13952	1.6653	0.0958527	1.0184	1	98.4317	0.0470007	0.13963	0.336608	0.736412	0.132879	0.999713	105378948	NA	LOC105378948	uncharacterized LOC105378948
80700	5850.34	6640.96	5883.85	6087.01	6694.38	6934.94	8402.25	6823.21	6410.76	-1.01665	0.005879	-0.97332	-0.710562	0.074973	0.386097	2.28383	0.241597	-0.291843	6636.41	0.0810064	0.112258	0.72161	0.470534	0.327409	1	6636.41	0.18694	0.112274	-1.66504	0.0959056	1.01816	1	6636.41	-0.105934	0.112272	-0.943543	0.345403	0.461674	0.999713	80700	ENSG00000167671	UBXN6	UBX domain protein 6
6285	0	0.928286	1.34212	0	2.43831	2.51691	2.30388	3.59495	4.51017	-1.27267	-0.669729	-0.400938	-1.27267	0.311059	0.362113	0.223744	1.06231	1.65677	1.9594	0.0443246	0.0656629	0.675033	0.499655	0.30133	1	1.9594	0.108221	0.0649969	-1.66502	0.0959086	1.01814	1	1.9594	-0.0638965	0.0642564	-0.9944	0.320028	0.494812	NA	6285	ENSG00000160307	S100B	S100 calcium binding protein B
137872	33.4425	45.0219	53.6848	13.4839	28.0406	21.8133	27.6466	23.7267	39.6895	0.128267	1.05445	1.74735	-1.46812	-0.303805	-0.801897	-0.335319	-0.648853	0.627938	31.8388	-0.372909	0.134569	-2.77114	0.0055861	2.25289	1	31.8388	-0.223849	0.134448	1.66494	0.0959246	1.01807	1	31.8388	-0.149061	0.133463	-1.11686	0.264053	0.57831	0.999713	137872	ENSG00000147576	ADHFE1	alcohol dehydrogenase iron containing 1
80311	721.104	612.205	642.204	543.208	610.187	622.517	391.66	591.01	594.441	1.44977	0.226325	0.563359	-0.54883	0.20366	0.342181	-2.25143	-0.011794	0.026756	592.059	-0.102659	0.128413	-0.799444	0.424033	0.3726	1	592.059	-0.214191	0.128651	1.66491	0.095931	1.01804	1	592.059	0.111532	0.128765	0.866167	0.386399	0.412964	0.999713	80311	ENSG00000174010	KLHL15	kelch like family member 15
388591	271.72	356.926	423.439	244.636	190.188	255.047	115.194	243.738	344.577	2e-05	0.920631	1.63927	-0.292611	-0.880898	-0.180123	-1.69118	-0.302321	0.787209	271.718	-0.243557	0.136307	-1.78682	0.0739658	1.13097	1	271.718	-0.226834	0.136252	1.66481	0.0959503	1.01795	1	271.718	-0.0167229	0.136178	-0.122802	0.902264	0.0446664	0.999713	388591	ENSG00000158286	RNF207	ring finger protein 207
100131801	1097.33	905.079	911.299	970.84	970.447	952.233	1762.47	975.669	1070.72	0.107703	-0.60932	-0.586122	-0.364058	-0.365522	-0.433455	2.58839	-0.346047	0.008435	1068.45	-0.00443767	0.137457	-0.032284	0.974246	0.0113316	1	1068.45	0.228818	0.137455	-1.66467	0.0959777	1.01783	1	1068.45	-0.233256	0.137465	-1.69684	0.0897269	1.04708	0.999713	100131801	ENSG00000229833	PET100	PET100 cytochrome c oxidase chaperone
5710	4125.97	4075.18	3938.45	5160.48	4121.35	4303.92	7789.42	4234.13	4196.27	-0.436415	-0.477877	-0.589491	0.408085	-0.44018	-0.291143	2.55417	-0.348118	-0.379027	4660.57	0.0884445	0.139089	0.635886	0.524851	0.279964	1	4660.57	0.231494	0.13909	-1.66435	0.0960422	1.01754	1	4660.57	-0.14305	0.139089	-1.02847	0.303728	0.517516	0.999713	5710	ENSG00000159352	PSMD4	proteasome 26S subunit, non-ATPase 4
7054	10.4508	8.81872	12.0791	13.4839	11.582	12.5846	25.3427	12.9418	18.0407	-0.699561	-1.0282	-0.371683	-0.088806	-0.47178	-0.269894	2.29912	-0.197959	0.828766	13.9249	0.0654663	0.124268	0.526816	0.598321	0.223066	1	13.9249	0.206316	0.123999	-1.66386	0.0961409	1.01709	1	13.9249	-0.14085	0.123393	-1.14148	0.253672	0.595728	0.999713	7054	ENSG00000180176	TH	tyrosine hydroxylase
5037	4874.24	5801.79	5542.28	5497.57	6391.42	5976.83	7406.98	6045.98	5727.02	-1.49173	-0.166389	-0.537191	-0.601072	0.676121	0.083729	2.12722	0.182538	-0.273223	5918.24	0.109846	0.113907	0.964351	0.33487	0.475124	1	5918.24	0.189553	0.113927	-1.66381	0.0961508	1.01705	1	5918.24	-0.0797073	0.113921	-0.69967	0.484134	0.315035	0.999713	5037	ENSG00000089220	PEBP1	phosphatidylethanolamine binding protein 1
55168	1469.38	1410.99	1374.33	1581.47	1508.09	1512.67	2621.82	1565.96	1389.13	-0.345572	-0.495712	-0.589998	-0.057328	-0.246011	-0.234257	2.61801	-0.097207	-0.551929	1603.76	0.0661082	0.137607	0.480413	0.630934	0.200016	1	1603.76	0.228946	0.137611	-1.66371	0.0961697	1.01696	1	1603.76	-0.162837	0.137612	-1.18331	0.236685	0.625829	0.999713	55168	ENSG00000096080	MRPS18A	mitochondrial ribosomal protein S18A
4820	2301.26	2215.82	2239.33	2207.5	1626.35	1899.43	1172.68	1828.39	2169.39	0.907218	0.678576	0.74148	0.656328	-0.898829	-0.168073	-2.11287	-0.358177	0.554343	1962.24	-0.143393	0.137292	-1.04444	0.296283	0.528293	1	1962.24	-0.228436	0.137315	1.66359	0.0961945	1.01685	1	1962.24	0.0850433	0.137329	0.619267	0.53574	0.271046	0.999713	4820	ENSG00000114857	NKTR	natural killer cell triggering receptor
23753	764.997	759.338	697.231	699.236	746.123	733.261	1426.1	766.443	768.534	-0.230371	-0.255004	-0.525361	-0.516633	-0.31253	-0.368519	2.64747	-0.224075	-0.214975	817.918	-0.0147642	0.138853	-0.10633	0.915321	0.0384267	1	817.918	0.230965	0.13885	-1.66341	0.0962305	1.01669	1	817.918	-0.245729	0.138859	-1.76963	0.0767882	1.11471	0.999713	23753	ENSG00000128228	SDF2L1	stromal cell derived factor 2 like 1
8345	18.8114	32.9542	37.5793	21.189	35.9651	31.0419	46.0776	40.9824	50.514	-1.54523	-0.196344	0.244792	-1.31847	0.090829	-0.378724	1.05533	0.569367	1.47846	35.0128	-0.0141726	0.137827	-0.102828	0.918099	0.0371104	1	35.0128	0.229364	0.137889	-1.6634	0.0962326	1.01668	1	35.0128	-0.243537	0.137631	-1.76948	0.0768133	1.11456	0.999713	8345	ENSG00000275713	H2BC9	H2B clustered histone 9
8208	2140.32	2166.62	2232.62	2313.45	2295.67	2291.23	2382.21	2355.41	2351.6	-1.66167	-1.35105	-0.571617	0.383072	0.173075	0.120662	1.19518	0.878642	0.833697	2281.01	0.0713739	0.0645829	1.10515	0.269094	0.570096	1	2281.01	0.107833	0.0648304	-1.66331	0.0962511	1.01659	1	2281.01	-0.036459	0.0648749	-0.561989	0.574123	0.240995	0.999713	8208	ENSG00000159259	CHAF1B	chromatin assembly factor 1 subunit B
91612	1603.15	1725.68	1693.08	1591.1	2044.52	1866.71	1850.02	2043.37	1906.9	-1.22923	-0.514319	-0.704521	-1.29953	1.3459	0.308487	0.211079	1.33916	0.542969	1813.84	0.111749	0.104075	1.07373	0.282945	0.548298	1	1813.84	0.173238	0.104179	-1.66289	0.0963342	1.01622	1	1813.84	-0.0614896	0.104159	-0.590344	0.55496	0.255738	0.999713	91612	ENSG00000258289	CHURC1	churchill domain containing 1
837	315.613	257.599	279.161	263.899	231.639	277.7	393.964	314.918	320.222	0.433049	-0.783846	-0.331577	-0.651707	-1.32838	-0.362227	2.07651	0.418451	0.529725	294.968	-0.0963266	0.121949	-0.789896	0.429589	0.366947	1	294.968	0.202454	0.121768	-1.66262	0.0963878	1.01598	1	294.968	-0.298781	0.122183	-2.44535	0.014471	1.8395	0.999713	837	ENSG00000196954	CASP4	caspase 4
252839	3461.3	3804.12	3536.48	3781.27	3953.72	4087.47	5439.46	3881.11	3758.78	-0.864918	-0.278676	-0.736344	-0.317748	-0.022843	0.205877	2.51787	-0.147017	-0.356204	3967.08	0.0963256	0.1223	0.787615	0.430922	0.365601	1	3967.08	0.203135	0.122317	-1.66072	0.0967691	1.01426	1	3967.08	-0.10681	0.122313	-0.873247	0.382529	0.417336	0.999713	252839	ENSG00000116857	TMEM9	transmembrane protein 9
472	1126.59	1029.47	1028.73	897.642	821.101	858.268	463.08	709.643	1125.74	1.07334	0.622068	0.618653	0.009553	-0.34608	-0.17339	-2.00956	-0.863951	1.06937	895.586	-0.15512	0.139926	-1.10859	0.267608	0.5725	1	895.586	-0.23235	0.139926	1.66052	0.0968092	1.01408	1	895.586	0.0772297	0.139926	0.551934	0.580993	0.235829	0.999713	472	ENSG00000149311	ATM	ATM serine/threonine kinase
79940	211.106	330.47	330.832	238.857	310.885	280.216	96.763	224.325	261.59	-0.580897	1.03961	1.04453	-0.204136	0.773714	0.35736	-2.13323	-0.401433	0.104486	253.894	-0.032859	0.137553	-0.238882	0.811197	0.0908736	1	253.894	-0.228005	0.137447	1.65886	0.097145	1.01258	1	253.894	0.195146	0.137423	1.42004	0.155596	0.808	0.999713	79940	ENSG00000233237	LINC00472	long intergenic non-protein coding RNA 472
7283	4684.04	5208.61	5103.41	5162.4	5390.49	5345.09	6190.53	5549.88	5189.41	-1.54935	-0.258706	-0.517549	-0.3724	0.18879	0.077072	2.15716	0.580941	-0.30596	5313.76	0.0733165	0.091254	0.803433	0.421724	0.374971	1	5313.76	0.151417	0.0913008	-1.65844	0.0972296	1.0122	1	5313.76	-0.0781001	0.0913007	-0.855416	0.392321	0.406358	0.999713	7283	ENSG00000131462	TUBG1	tubulin gamma 1
28958	2175.85	2009.74	1972.24	2533.04	2137.79	2229.99	4393.5	2081.48	2087.31	-0.296289	-0.513608	-0.562662	0.171014	-0.346086	-0.225466	2.60498	-0.419758	-0.412127	2402.33	0.0782213	0.139888	0.559171	0.576045	0.239543	1	2402.33	0.231938	0.139888	-1.65803	0.0973124	1.01183	1	2402.33	-0.153716	0.139888	-1.09885	0.271832	0.565699	0.999713	28958	ENSG00000183978	COA3	cytochrome c oxidase assembly factor 3
214	29063.6	25725.1	26088.8	27177.7	28458.1	27885.7	20096.8	24901.5	25147.8	1.12304	-0.125448	0.010548	0.417784	0.896611	0.682554	-2.23029	-0.433463	-0.34134	26060.6	0.0391163	0.103305	0.37865	0.704948	0.151843	1	26060.6	-0.17128	0.103327	1.65765	0.0973888	1.01149	1	26060.6	0.210396	0.103328	2.03619	0.0417312	1.37954	0.999713	214	ENSG00000170017	ALCAM	activated leukocyte cell adhesion molecule
105370943	22.9917	25.5279	21.4739	13.4839	25.6023	22.6522	0	17.9747	14.4326	0.584237	0.895913	0.397709	-0.584209	0.905056	0.542518	-2.24129	-0.032314	-0.467624	18.2377	-0.0353224	0.116304	-0.303706	0.761352	0.118415	1	18.2377	-0.190839	0.11515	1.65732	0.0974553	1.01119	1	18.2377	0.155517	0.114677	1.35613	0.175056	0.756822	0.999713	105370943	NA	LOC105370943	uncharacterized LOC105370943
659	1726.47	1720.58	1654.16	1492.86	1508.09	1480.78	1045.96	1367.52	1719.28	0.916199	0.889549	0.589054	-0.140747	-0.071813	-0.195376	-2.1627	-0.707839	0.883669	1523.97	-0.132454	0.127363	-1.03997	0.298356	0.525265	1	1523.97	-0.211192	0.127457	1.65697	0.0975256	1.01088	1	1523.97	0.0787388	0.127512	0.617501	0.536904	0.270103	0.999713	659	ENSG00000204217	BMPR2	bone morphogenetic protein receptor type 2
2810	859.054	833.601	850.903	872.6	773.554	883.437	1557.42	888.671	882.19	-0.314539	-0.42209	-0.348978	-0.257299	-0.675816	-0.211508	2.6364	-0.189391	-0.216777	933.493	-0.00487612	0.13746	-0.0354731	0.971703	0.0124667	1	933.493	0.227754	0.137457	-1.6569	0.0975391	1.01082	1	933.493	-0.23263	0.137469	-1.69224	0.0906004	1.04287	0.999713	2810	ENSG00000175793	SFN	stratifin
79019	1178.85	1186.35	1102.55	1359.95	1213.06	1328.93	1840.8	1203.59	1252.02	-0.536836	-0.502528	-0.885762	0.291378	-0.380376	0.149536	2.49045	-0.423688	-0.202179	1296.23	0.118248	0.128159	0.92266	0.356184	0.448325	1	1296.23	0.212405	0.128199	-1.65683	0.0975538	1.01076	1	1296.23	-0.0941571	0.128186	-0.734536	0.462622	0.334774	0.999713	79019	ENSG00000100162	CENPM	centromere protein M
79366	466.105	633.555	583.822	516.24	782.088	690.474	886.994	695.263	609.776	-1.42653	-0.138706	-0.521194	-1.04095	1.00362	0.299039	1.81043	0.335874	-0.32159	651.591	0.146038	0.136272	1.07166	0.283874	0.546875	1	651.591	0.225738	0.136308	-1.65609	0.097704	1.01009	1	651.591	-0.0797007	0.136291	-0.584783	0.558694	0.252826	0.999713	79366	ENSG00000198157	HMGN5	high mobility group nucleosome binding domain 5
3489	2230.2	3754.45	3392.21	2556.16	3602.6	3699.86	4702.22	3907.71	3710.07	-1.74336	0.339238	-0.155702	-1.298	0.131765	0.264653	1.63418	0.548633	0.278596	3506.16	0.0409862	0.138076	0.296838	0.76659	0.115437	1	3506.16	0.22856	0.138077	-1.6553	0.097863	1.00938	1	3506.16	-0.187573	0.138078	-1.35846	0.174318	0.758658	0.999713	3489	ENSG00000167779	IGFBP6	insulin like growth factor binding protein 6
153768	292.622	299.372	333.517	271.604	373.061	332.233	375.533	361.652	373.442	-1.07201	-0.900367	-0.032169	-1.60644	0.973349	-0.064814	1.03618	0.683234	0.983036	334.782	0.0686907	0.118393	0.580195	0.561783	0.250431	1	334.782	0.196204	0.118557	-1.65493	0.0979379	1.00905	1	334.782	-0.127513	0.118654	-1.07466	0.282525	0.548943	0.999713	153768	ENSG00000186314	PRELID2	PRELI domain containing 2
26472	8661.6	7980.47	7613.17	8438.99	8243.32	8690.07	15442.9	8436.63	8215.73	-0.173777	-0.45646	-0.608899	-0.266167	-0.347374	-0.161964	2.64061	-0.267147	-0.358822	9080.32	0.0362218	0.138708	0.261138	0.793986	0.100187	1	9080.32	0.229546	0.138708	-1.65489	0.0979473	1.00901	1	9080.32	-0.193324	0.138708	-1.39375	0.163394	0.786764	0.999713	26472	ENSG00000173457	PPP1R14B	protein phosphatase 1 regulatory inhibitor subunit 14B
23405	1893.68	1926.66	1885.01	1758.68	1772.04	1668.71	926.16	1530.01	1885.25	0.633575	0.738221	0.606048	0.205189	0.247578	-0.080312	-2.43667	-0.520464	0.606831	1694.02	-0.0796785	0.13781	-0.578178	0.563144	0.249381	1	1694.02	-0.228029	0.137838	1.65433	0.0980606	1.00851	1	1694.02	0.14835	0.137847	1.07619	0.28184	0.549997	0.999713	23405	ENSG00000100697	DICER1	dicer 1, ribonuclease III
56107	35.5326	34.8107	49.6584	26.9678	37.7938	39.4317	2.30388	30.9166	28.8651	0.28784	0.232037	1.37976	-0.374222	0.462629	0.589234	-2.28074	-0.068982	-0.227558	31.809	-0.0528115	0.120914	-0.43677	0.662278	0.17896	1	31.809	-0.198733	0.120158	1.65392	0.0981435	1.00814	1	31.809	0.145921	0.119854	1.21749	0.223419	0.65088	0.999713	56107	ENSG00000261934	PCDHGA9	protocadherin gamma subfamily A, 9
6134	35599.5	31298.1	29264.9	39981.7	33252.5	33494.3	60525.2	33937.8	33188.6	-0.119996	-0.577815	-0.794216	0.346413	-0.369804	-0.344068	2.53295	-0.296865	-0.376604	36726.9	0.0830888	0.13888	0.598276	0.549656	0.259909	1	36726.9	0.229648	0.138881	-1.65356	0.0982162	1.00782	1	36726.9	-0.146559	0.138881	-1.05529	0.291293	0.535669	0.999713	6134	ENSG00000147403	RPL10	ribosomal protein L10
2783	11167.7	12179.6	11185.2	11856.2	12568.3	12705.4	17253.8	12534.1	11846.4	-0.773057	-0.222503	-0.763524	-0.398455	-0.011017	0.063586	2.53832	-0.029583	-0.403768	12588.5	0.0778674	0.121692	0.639874	0.522255	0.282118	1	12588.5	0.200991	0.121697	-1.65158	0.098621	1.00603	1	12588.5	-0.123124	0.121696	-1.01173	0.311666	0.506311	0.999713	2783	ENSG00000172354	GNB2	G protein subunit beta 2
115950	305.163	347.643	372.438	408.369	403.54	395.156	497.638	374.594	380.659	-1.5764	-0.760553	-0.28436	0.405707	0.312968	0.151937	2.12014	-0.242961	-0.12648	387.244	0.169819	0.119469	1.42144	0.155187	0.809143	1	387.244	0.197784	0.119775	-1.6513	0.0986775	1.00578	1	387.244	-0.0279644	0.119681	-0.233659	0.81525	0.0887092	0.999713	115950	ENSG00000161914	ZNF653	zinc finger protein 653
84163	219.466	258.064	232.187	242.71	291.378	256.725	345.582	265.307	268.806	-1.21559	-0.173034	-0.872002	-0.587752	0.726835	-0.209181	2.19095	0.022628	0.117145	264.469	0.113292	0.12355	0.916967	0.35916	0.444712	1	264.469	0.204353	0.123781	-1.65093	0.0987535	1.00545	1	264.469	-0.0910616	0.123799	-0.735558	0.462	0.335358	0.999713	84163	ENSG00000196275	GTF2IRD2	GTF2I repeat domain containing 2
53904	152.581	160.129	162.396	138.691	144.47	145.981	76.0281	135.889	145.228	0.484665	0.779057	0.867479	-0.05708	0.168296	0.227235	-2.50112	-0.16638	0.197849	140.155	-0.092882	0.136055	-0.682679	0.49481	0.305562	1	140.155	-0.225259	0.136455	1.65079	0.0987805	1.00533	1	140.155	0.132377	0.136664	0.968628	0.332731	0.477907	0.999713	53904	ENSG00000095777	MYO3A	myosin IIIA
442898	73.1554	31.0976	42.9478	30.8203	32.9172	36.0758	32.2543	30.1976	29.7671	2.54778	-0.473808	0.377555	-0.493728	-0.343081	-0.116157	-0.390703	-0.538468	-0.569391	37.6926	-0.179821	0.13566	-1.32553	0.184995	0.732839	1	37.6926	-0.222942	0.135192	1.64908	0.0991314	1.00379	1	37.6926	0.0431209	0.134678	0.320177	0.748834	0.125614	0.999713	442898	ENSG00000199053	MIR324	microRNA 324
28989	1124.5	1045.71	1005.92	1435.07	1073.47	1152.75	2025.11	1174.11	1063.5	-0.337764	-0.582259	-0.705752	0.625974	-0.496141	-0.25012	2.45696	-0.183827	-0.52707	1233.35	0.10978	0.139318	0.787981	0.430708	0.365817	1	1233.35	0.229722	0.139322	-1.64885	0.0991774	1.00359	1	1233.35	-0.119942	0.13932	-0.860909	0.389288	0.409729	0.999713	28989	ENSG00000148335	NTMT1	N-terminal Xaa-Pro-Lys N-methyltransferase 1
5646	250.819	235.785	226.818	229.226	233.468	233.234	340.974	247.332	276.925	-0.052378	-0.464087	-0.709638	-0.643695	-0.527524	-0.533935	2.41656	-0.147847	0.662544	252.731	-0.0197385	0.120129	-0.164311	0.869486	0.0607372	1	252.731	0.198023	0.120102	-1.6488	0.0991896	1.00353	1	252.731	-0.217762	0.120461	-1.80774	0.0706468	1.15091	0.999713	5646	ENSG00000010438	PRSS3	serine protease 3
977	14869.4	17121.8	16452.4	16209.6	17227.9	17897.8	25584.6	17630.3	16573.1	-0.929093	-0.197452	-0.414892	-0.493762	-0.162984	0.054617	2.5515	-0.032252	-0.375679	17729.6	0.0580123	0.128473	0.451552	0.651592	0.186025	1	17729.6	0.211793	0.128475	-1.64852	0.0992463	1.00329	1	17729.6	-0.15378	0.128475	-1.19697	0.231318	0.63579	0.999713	977	ENSG00000177697	CD151	CD151 molecule (Raph blood group)
5434	8989.76	11234.1	10988.6	9849.02	11616.1	11801	14613.5	11644.8	11287.2	-1.52319	-0.066143	-0.225533	-0.965353	0.181847	0.301861	2.12777	0.200445	-0.031706	11336	0.0686703	0.121016	0.567446	0.570411	0.243812	1	11336	0.199485	0.121021	-1.64834	0.0992819	1.00313	1	11336	-0.130815	0.121021	-1.08092	0.279731	0.553259	0.999713	5434	ENSG00000099817	POLR2E	RNA polymerase II, I and III subunit E
645638	114.959	154.095	175.818	80.9033	129.84	115.778	258.035	179.028	174.093	-0.750252	0.009295	0.430865	-1.41118	-0.461441	-0.734347	2.02649	0.493179	0.39739	153.617	-0.225791	0.139632	-1.61705	0.105867	0.975238	1	153.617	0.230056	0.139572	-1.64829	0.0992934	1.00308	1	153.617	-0.455847	0.13965	-3.2642	0.00109772	2.95951	0.563886	645638	ENSG00000261040	WFDC21P	WAP four-disulfide core domain 21, pseudogene
30815	1285.45	1260.61	1228.04	1440.85	1205.74	1228.25	1672.62	1430.07	1312.46	-0.364709	-0.529351	-0.745311	0.665612	-0.893122	-0.743883	2.20222	0.594147	-0.1856	1340.45	0.0283439	0.109482	0.258891	0.795719	0.0992402	1	1340.45	0.180441	0.10953	-1.64741	0.099474	1.00229	1	1340.45	-0.152097	0.109571	-1.38812	0.165101	0.78225	0.999713	30815	ENSG00000160408	ST6GALNAC6	ST6 N-acetylgalactosaminide alpha-2,6-sialyltransferase 6
9132	20.9016	29.7052	31.5398	13.4839	28.0406	16.7794	6.91164	18.6937	21.6488	0.00567	1.10314	1.33185	-0.919025	0.895629	-0.508198	-1.73833	-0.269559	0.098828	20.8561	-0.143154	0.125958	-1.13652	0.255738	0.592204	1	20.8561	-0.205965	0.125091	1.64653	0.0996553	1.0015	1	20.8561	0.0628114	0.124283	0.505392	0.613284	0.212338	0.999713	9132	ENSG00000117013	KCNQ4	potassium voltage-gated channel subfamily Q member 4
54460	1672.12	1716.86	1726.64	1874.26	1674.51	1656.97	2817.65	1773.75	1818.5	-0.50972	-0.387704	-0.361057	0.041539	-0.503214	-0.551051	2.61431	-0.232576	-0.110523	1859.03	0.0160019	0.131408	0.121772	0.903079	0.0442741	1	1859.03	0.216354	0.131411	-1.64639	0.0996832	1.00138	1	1859.03	-0.200352	0.131421	-1.52451	0.127381	0.894894	0.999713	54460	ENSG00000266472	MRPS21	mitochondrial ribosomal protein S21
65003	2407.86	1998.6	1952.78	2679.44	2041.48	2136.86	4513.3	2214.49	2153.16	-0.059046	-0.568096	-0.625084	0.278757	-0.514766	-0.396122	2.55977	-0.299566	-0.375852	2455.33	0.0503241	0.139759	0.360078	0.718789	0.143399	1	2455.33	0.230041	0.139758	-1.64599	0.0997657	1.00102	1	2455.33	-0.179717	0.139758	-1.28591	0.198473	0.702298	0.999713	65003	ENSG00000174547	MRPL11	mitochondrial ribosomal protein L11
338773	0	3.249	3.3553	7.70508	1.82873	2.51691	29.9504	2.87596	0.902035	-0.625774	-0.27646	-0.265032	0.202631	-0.429159	-0.35517	2.59432	-0.316568	-0.528792	5.82039	0.0199862	0.0605127	0.330282	0.741187	0.130072	1	5.82039	0.099182	0.0602812	-1.64532	0.0999033	1.00042	1	5.82039	-0.0791958	0.0601178	-1.31734	0.187724	0.726481	0.999713	338773	ENSG00000183160	TMEM119	transmembrane protein 119
9322	3043.27	3295.42	3109.02	3374.82	3150.3	3251.85	3854.39	3328.92	3411.5	-1.13623	-0.075161	-0.859539	0.259002	-0.685836	-0.258473	2.27708	0.065842	0.41332	3313.28	0.0420462	0.0873017	0.481619	0.630076	0.200607	1	3313.28	0.143741	0.0873695	-1.64521	0.0999264	1.00032	1	3313.28	-0.101695	0.0873904	-1.16369	0.244551	0.611631	0.999713	9322	ENSG00000125733	TRIP10	thyroid hormone receptor interactor 10
513	4424.86	4369.44	4182.04	4875.39	4271.31	4553.1	9247.78	4339.1	4355.02	-0.328604	-0.362789	-0.478388	-0.050689	-0.423323	-0.249498	2.64648	-0.381504	-0.371682	4957.56	0.0372288	0.139894	0.266121	0.790146	0.102293	1	4957.56	0.230043	0.139894	-1.6444	0.100093	0.999598	1	4957.56	-0.192814	0.139894	-1.37828	0.168115	0.774392	0.999713	513	ENSG00000099624	ATP5F1D	ATP synthase F1 subunit delta
101927546	0	0	0.67106	0	0	0	6.91164	4.31394	0	-0.522989	-0.522989	-0.257484	-0.522989	-0.522989	-0.522989	2.2116	1.18382	-0.522989	1.32185	-0.00388832	0.0331857	-0.117169	0.906726	0.0425237	1	1.32185	0.0542535	0.0329965	-1.64422	0.100131	0.999433	1	1.32185	-0.0581419	0.0328419	-1.77036	0.0766676	1.11539	NA	101927546	NA	ANO7L1	anoctamin 7 like 1 (pseudogene)
283970	453.564	446.041	581.138	493.125	252.365	299.513	276.466	342.958	448.311	0.487498	0.419949	1.63309	0.842752	-1.31923	-0.895854	-1.10281	-0.505722	0.440332	399.276	-0.252761	0.13986	-1.80725	0.0707236	1.15044	1	399.276	-0.229941	0.139852	1.64418	0.10014	0.999393	1	399.276	-0.0228204	0.13984	-0.163189	0.870369	0.0602964	0.999713	283970	ENSG00000196696	PDXDC2P-NPIPB14P	nuclear pore complex-interacting protein
3574	20.9016	24.1354	34.224	32.7466	22.5544	31.0419	9.21552	13.6608	23.4529	-0.314569	0.069807	1.26893	1.09332	-0.118117	0.890708	-1.70356	-1.1752	-0.011318	23.5481	0.0190012	0.131016	0.14503	0.884687	0.0532103	1	23.5481	-0.213243	0.129704	1.64407	0.100161	0.9993	1	23.5481	0.232244	0.129346	1.79553	0.0725699	1.13924	0.999713	3574	ENSG00000104432	IL7	interleukin 7
4193	2299.17	1936.87	1978.95	1885.82	1796.43	1744.22	1681.83	1730.61	1979.97	2.15634	0.234545	0.457785	-0.03625	-0.510426	-0.787334	-1.11827	-0.859546	0.463153	1892.65	-0.162905	0.101919	-1.59838	0.10996	0.958767	1	1892.65	-0.167807	0.102082	1.64385	0.100208	0.999099	1	1892.65	0.00490168	0.102235	0.0479453	0.96176	0.0169334	0.999713	4193	ENSG00000135679	MDM2	MDM2 proto-oncogene
54059	614.506	579.715	583.822	816.738	613.845	636.779	1161.16	646.372	602.559	-0.426655	-0.610938	-0.589183	0.64454	-0.430157	-0.308675	2.46887	-0.257865	-0.489934	695.055	0.112703	0.139624	0.807188	0.419558	0.377208	1	695.055	0.229498	0.139629	-1.64362	0.100254	0.998898	1	695.055	-0.116795	0.139627	-0.836477	0.402887	0.394817	0.999713	54059	ENSG00000182362	YBEY	ybeY metalloendoribonuclease
441072	29.2622	20.8864	17.4475	26.9678	17.0682	24.3302	11.5194	17.2558	7.21628	1.428	0.25034	-0.23318	1.1054	-0.286522	0.734543	-1.0667	-0.260147	-1.67173	19.106	0.0103026	0.126542	0.0814164	0.935111	0.0291369	1	19.106	-0.205395	0.124997	1.6432	0.100341	0.998522	1	19.106	0.215698	0.124512	1.73235	0.0832108	1.07982	0.999713	441072	ENSG00000227908	FLJ31104	uncharacterized LOC441072
867	2347.24	1994.42	2097.73	2076.52	1942.11	1861.68	1186.5	1789.57	2087.31	1.29094	0.195505	0.516259	0.450396	0.033099	-0.216639	-2.31292	-0.440532	0.483896	1931.45	-0.08483	0.133926	-0.633411	0.526465	0.27863	1	1931.45	-0.220051	0.133975	1.64248	0.10049	0.997875	1	1931.45	0.135221	0.133993	1.00917	0.312895	0.504601	0.999713	867	ENSG00000110395	CBL	Cbl proto-oncogene
5104	6.27047	13.4601	18.1186	9.63135	12.8011	14.2625	2.30388	8.62788	7.21628	-0.835504	0.655559	1.62167	-0.138493	0.518886	0.821962	-1.65813	-0.346602	-0.639352	10.2991	-0.0282137	0.113343	-0.248923	0.803421	0.095057	1	10.2991	-0.183294	0.11161	1.64228	0.100533	0.997692	1	10.2991	0.155081	0.110769	1.40003	0.161503	0.791818	0.999713	5104	ENSG00000188488	SERPINA5	serpin family A member 5
6425	2.09016	3.71314	3.3553	1.92627	1.82873	2.51691	0	1.43798	0	0.167709	1.42856	1.15056	0.040392	-0.035382	0.499246	-1.45607	-0.338947	-1.45607	1.87428	-0.0480729	0.0653999	-0.735061	0.462302	0.335074	1	1.87428	-0.105259	0.0641013	1.64207	0.100575	0.997511	1	1.87428	0.0571862	0.0629974	0.907754	0.364008	0.438889	NA	6425	ENSG00000120057	SFRP5	secreted frizzled related protein 5
5775	280.081	304.478	283.187	240.784	264.557	253.369	147.448	235.11	282.337	0.554895	1.08607	0.622526	-0.300692	0.216899	-0.026673	-2.33281	-0.424229	0.604015	254.594	-0.121287	0.135779	-0.893266	0.371715	0.42979	1	254.594	-0.223327	0.13601	1.64199	0.100591	0.997439	1	254.594	0.10204	0.136144	0.749503	0.453554	0.343371	0.999713	5775	ENSG00000088179	PTPN4	protein tyrosine phosphatase non-receptor type 4
11018	2462.2	2411.22	2221.21	2764.2	2445.02	2542.08	3994.93	2574.7	2401.22	-0.34956	-0.446355	-0.807136	0.223833	-0.382193	-0.197891	2.56061	-0.135958	-0.465353	2646.31	0.0823688	0.133389	0.617507	0.5369	0.270106	1	2646.31	0.21901	0.133397	-1.64179	0.100634	0.997254	1	2646.31	-0.136641	0.133396	-1.02433	0.30568	0.514732	0.999713	11018	ENSG00000099203	TMED1	transmembrane p24 trafficking protein 1
8496	1770.36	1631.46	1645.44	1458.19	1664.76	1651.93	1004.49	1560.21	1514.52	1.01606	0.390948	0.453844	-0.388884	0.540787	0.483084	-2.43074	0.070265	-0.135369	1544.6	-0.0549051	0.128056	-0.428758	0.6681	0.175159	1	1544.6	-0.210364	0.128166	1.64134	0.100727	0.996853	1	1544.6	0.155459	0.128198	1.21265	0.225264	0.647307	0.999713	8496	ENSG00000110841	PPFIBP1	PPFIA binding protein 1
10642	3459.21	3417.95	3386.84	3318.96	3577.61	3454.05	2124.18	3170.74	3153.51	0.526985	0.432445	0.361154	0.205623	0.7983	0.515158	-2.53216	-0.13401	-0.173494	3229.23	0.00926083	0.123684	0.0748749	0.940314	0.026727	1	3229.23	-0.203129	0.123764	1.64126	0.100744	0.99678	1	3229.23	0.21239	0.123774	1.71595	0.0861711	1.06464	0.999713	10642	ENSG00000159217	IGF2BP1	insulin like growth factor 2 mRNA binding protein 1
1155	3638.96	3297.74	3222.43	4241.65	3598.34	3814.8	5706.71	3687.7	3466.52	-0.282502	-0.733376	-0.832884	0.513851	-0.336181	-0.050153	2.4497	-0.218103	-0.510355	3852.76	0.127484	0.133663	0.95377	0.3402	0.468265	1	3852.76	0.2193	0.133672	-1.64059	0.100882	0.996184	1	3852.76	-0.0918165	0.133668	-0.686902	0.492145	0.307907	0.999713	1155	ENSG00000105254	TBCB	tubulin folding cofactor B
100289019	119.139	78.9043	102.001	63.5669	53.6428	89.77	41.4699	67.585	90.2035	1.6602	0.017495	0.960494	-0.608704	-1.01389	0.46112	-1.51089	-0.444651	0.47882	78.4758	-0.219986	0.138129	-1.59261	0.111247	0.953712	1	78.4758	-0.226205	0.137967	1.63956	0.101097	0.995262	1	78.4758	0.00621931	0.137759	0.0451464	0.963991	0.0159272	0.999713	100289019	NA	SLC25A25-AS1	SLC25A25 antisense RNA 1
6546	821.431	878.623	936.128	909.199	900.956	875.886	403.179	828.276	747.787	0.062263	0.412849	0.765358	0.600284	0.549751	0.396075	-2.50163	0.104224	-0.389176	811.274	0.0147776	0.138618	0.106607	0.915101	0.0385311	1	811.274	-0.227346	0.13867	1.63948	0.101114	0.99519	1	811.274	0.242124	0.138676	1.74597	0.0808154	1.09251	0.999713	6546	ENSG00000183023	SLC8A1	solute carrier family 8 member A1
130013	4.18031	2.32071	4.02636	3.85254	7.31493	1.67794	0	0	0	0.636271	-0.111017	0.574404	0.504554	1.89593	-0.369319	-1.04361	-1.04361	-1.04361	2.59698	0.03277	0.0664685	0.493016	0.622001	0.206209	1	2.59698	-0.106606	0.0650347	1.63921	0.10117	0.99495	1	2.59698	0.139376	0.0644948	2.16103	0.0306927	1.51297	NA	130013	ENSG00000153086	ACMSD	aminocarboxymuconate semialdehyde decarboxylase
283464	1300.08	1270.36	1271.66	1269.41	1251.46	1224.9	1103.56	1138.88	1224.06	1.09177	0.639983	0.659723	0.625576	0.352702	-0.05115	-1.89585	-1.35887	-0.063877	1228.26	-0.0331674	0.0788612	-0.420579	0.674062	0.1713	1	1228.26	-0.130233	0.0794511	1.63915	0.101182	0.994899	1	1228.26	0.0970652	0.0796849	1.21811	0.223182	0.651342	0.999713	283464	ENSG00000151233	GXYLT1	glucoside xylosyltransferase 1
140766	6.27047	20.4223	16.1054	5.77881	9.75324	14.2625	0	8.62788	9.92238	-0.632302	1.68797	0.980199	-0.712912	-0.06128	0.678042	-1.66038	-0.24579	-0.033548	10.127	-0.0955047	0.0994439	-0.960387	0.33686	0.47255	1	10.127	-0.161381	0.0984595	1.63906	0.101201	0.994814	1	10.127	0.0658761	0.0977134	0.674177	0.500199	0.300857	0.999713	140766	ENSG00000138316	ADAMTS14	ADAM metallopeptidase with thrombospondin type 1 motif 14
100289092	133.77	129.96	113.409	132.913	121.916	114.939	193.526	138.046	146.13	-0.095617	-0.254169	-0.942952	-0.131295	-0.588949	-0.879278	2.39118	0.082336	0.418743	136.068	-0.0191433	0.130926	-0.146214	0.883752	0.0536695	1	136.068	0.214436	0.13086	-1.63867	0.101283	0.994464	1	136.068	-0.233579	0.131225	-1.77999	0.0750776	1.12449	0.999713	100289092	ENSG00000260442	ATP2A1-AS1	ATP2A1 antisense RNA 1
10307	562.252	540.262	545.571	475.789	363.308	401.028	428.522	406.948	531.299	1.1968	0.902678	0.973688	0.040302	-1.46419	-0.95966	-0.591919	-0.880479	0.78278	472.775	-0.313611	0.121646	-2.57806	0.00993565	2.0028	1	472.775	-0.19954	0.121781	1.63852	0.101313	0.994336	1	472.775	-0.114071	0.122259	-0.933024	0.350808	0.454931	0.999713	10307	ENSG00000113108	APBB3	amyloid beta precursor protein binding family B member 3
85455	257.089	387.095	408.675	319.761	438.286	417.808	175.095	301.976	292.259	-0.874794	0.621105	0.869412	-0.153671	1.21013	0.974495	-1.81825	-0.358312	-0.470113	333.116	0.0834606	0.139728	0.597306	0.550303	0.259398	1	333.116	-0.229003	0.139772	1.6384	0.101338	0.994229	1	333.116	0.312464	0.139772	2.23552	0.025383	1.59546	0.999713	85455	ENSG00000140323	DISP2	dispatched RND transporter family member 2
140576	6477.39	6041.75	5808.69	7296.71	6091.51	6321.65	11611.6	6487.44	6160.9	-0.245833	-0.486731	-0.615606	0.207229	-0.459216	-0.331953	2.59323	-0.240273	-0.420845	6921.96	0.057886	0.13887	0.416836	0.676798	0.169541	1	6921.96	0.227505	0.13887	-1.63825	0.101369	0.994095	1	6921.96	-0.169619	0.13887	-1.22142	0.221928	0.653787	0.999713	140576	ENSG00000188643	S100A16	S100 calcium binding protein A16
128308	687.661	640.981	612.677	737.761	659.563	724.032	1117.38	697.42	667.506	-0.261201	-0.569416	-0.756301	0.069598	-0.446727	-0.02105	2.57614	-0.196765	-0.394282	727.22	0.0810092	0.134687	0.601462	0.547532	0.26159	1	727.22	0.220645	0.134711	-1.63792	0.101438	0.993799	1	727.22	-0.139636	0.13471	-1.03657	0.299937	0.52297	0.999713	128308	ENSG00000162910	MRPL55	mitochondrial ribosomal protein L55
6480	10.4508	12.5319	7.38165	7.70508	4.26704	10.9066	4.60776	5.75192	3.60814	0.927762	1.57503	-0.026816	0.073777	-0.995543	1.06954	-0.889571	-0.533708	-1.20048	7.46787	-0.0840694	0.103685	-0.810815	0.417472	0.379373	1	7.46787	-0.167256	0.102119	1.63784	0.101455	0.993728	1	7.46787	0.0831861	0.100851	0.824844	0.40946	0.387788	0.999713	6480	ENSG00000073849	ST6GAL1	ST6 beta-galactoside alpha-2,6-sialyltransferase 1
284013	0	11.6036	8.05271	0	3.04789	10.0677	23.0388	15.0988	13.5305	-1.23764	0.293028	-0.17538	-1.23764	-0.835585	0.090419	1.80149	0.754094	0.547219	9.38222	-0.0399486	0.0824701	-0.484401	0.628101	0.20197	1	9.38222	0.134929	0.0823883	-1.63773	0.101479	0.993624	1	9.38222	-0.174878	0.0819967	-2.13274	0.0329457	1.4822	0.999713	284013	ENSG00000182853	VMO1	vitelline membrane outer layer 1 homolog
135932	359.507	470.641	451.623	408.369	470.594	487.442	578.274	495.384	483.491	-1.7856	0.056056	-0.259099	-0.975881	0.055275	0.334481	1.8397	0.466083	0.268994	467.258	0.0642638	0.11962	0.537233	0.591107	0.228334	1	467.258	0.196079	0.119732	-1.63765	0.101495	0.993554	1	467.258	-0.131816	0.119784	-1.10044	0.27114	0.566806	0.999713	135932	ENSG00000178826	TMEM139	transmembrane protein 139
3977	723.194	582.964	544.9	629.89	500.463	550.365	405.483	469.5	592.637	1.80766	0.296148	-0.114128	0.80196	-0.593106	-0.055222	-1.61688	-0.926849	0.400415	555.488	-0.0930163	0.131107	-0.709466	0.478035	0.32054	1	555.488	-0.215025	0.131318	1.63743	0.10154	0.993363	1	555.488	0.122008	0.131411	0.928446	0.353176	0.452009	0.999713	3977	ENSG00000113594	LIFR	LIF receptor subunit alpha
57541	737.825	754.697	774.403	685.752	789.403	731.583	592.097	698.139	683.742	0.357998	0.639976	0.969326	-0.512298	1.22003	0.253681	-2.07755	-0.305272	-0.545884	716.405	-0.0300156	0.0988934	-0.303514	0.761498	0.118331	1	716.405	-0.163021	0.0995688	1.63727	0.101574	0.993219	1	716.405	0.133006	0.0997965	1.33277	0.182608	0.738481	0.999713	57541	ENSG00000197024	ZNF398	zinc finger protein 398
1465	5580.71	5879.76	5706.02	5643.97	6089.07	6278.02	7757.17	6231.48	5944.41	-0.820945	-0.368562	-0.631392	-0.725256	-0.051935	0.233902	2.47146	0.163499	-0.270769	6123.4	0.0569522	0.107267	0.53094	0.595461	0.225147	1	6123.4	0.175599	0.107285	-1.63675	0.101683	0.992753	1	6123.4	-0.118647	0.107287	-1.10588	0.26878	0.570604	0.999713	1465	ENSG00000159176	CSRP1	cysteine and glycine rich protein 1
199990	1628.23	1733.57	1674.29	1816.47	1809.84	1843.22	2889.07	1737.8	1763.48	-0.646029	-0.372826	-0.526568	-0.157832	-0.175044	-0.088462	2.6239	-0.361871	-0.295271	1877.33	0.0759758	0.133873	0.567521	0.57036	0.243851	1	1877.33	0.219129	0.133883	-1.63672	0.10169	0.992723	1	1877.33	-0.143153	0.133882	-1.06924	0.28496	0.545216	0.999713	199990	ENSG00000162585	FAAP20	FA core complex associated protein 20
2938	2.09016	7.89043	10.0659	0	9.75324	6.71177	18.431	17.9747	9.92238	-1.14865	-0.212152	0.139094	-1.48612	0.088614	-0.402456	1.48971	1.41604	0.115923	9.20441	-0.0237067	0.095181	-0.24907	0.803307	0.0951185	1	9.20441	0.155623	0.0950917	-1.63656	0.101723	0.992582	1	9.20441	-0.17933	0.0944904	-1.89786	0.057714	1.23872	0.999713	2938	ENSG00000243955	GSTA1	glutathione S-transferase alpha 1
125988	2468.47	1823.62	1752.81	2719.89	1810.45	2015.21	5358.83	2001.67	1940.28	0.031571	-0.532138	-0.594038	0.251353	-0.543653	-0.364656	2.55821	-0.376494	-0.430159	2432.36	0.0373393	0.133068	0.280603	0.779015	0.108454	1	2432.36	0.217716	0.133067	-1.63614	0.10181	0.992211	1	2432.36	-0.180377	0.133066	-1.35555	0.175243	0.756359	0.999713	125988	ENSG00000174917	MICOS13	mitochondrial contact site and cristae organizing system subunit 13
100037417	0	0.928286	2.01318	0	1.82873	0.838972	0	5.03293	6.31424	-0.820152	-0.416054	0.056217	-0.820152	-0.024075	-0.454934	-0.820152	1.37076	1.92854	1.88404	-0.00165776	0.0575541	-0.0288036	0.977021	0.010096	1	1.88404	0.0935545	0.0571822	-1.63608	0.101824	0.992151	1	1.88404	-0.0952122	0.0566045	-1.68206	0.0925571	1.03359	NA	100037417	ENSG00000099974	DDTL	D-dopachrome tautomerase like
161424	1529.99	1163.14	1235.42	1171.17	1152.71	1143.52	1043.66	1111.56	1187.98	2.46124	-0.21997	0.308291	-0.161284	-0.296208	-0.363397	-1.09325	-0.596984	-0.03844	1193.24	-0.140509	0.109962	-1.2778	0.20132	0.696113	1	1193.24	-0.180276	0.110189	1.63606	0.101828	0.992133	1	1193.24	0.0397665	0.110359	0.360336	0.718596	0.143515	0.999713	161424	ENSG00000196943	NOP9	NOP9 nucleolar protein
3304	0	2.32071	29.5266	3.85254	3.04789	4.19486	4.60776	2.87596	2.7061	-0.658969	-0.399927	2.63684	-0.228943	-0.318759	-0.190733	-0.144644	-0.33795	-0.35691	5.9036	-0.101003	0.0647658	-1.55952	0.118874	0.924913	1	5.9036	-0.105285	0.0643533	1.63605	0.10183	0.992124	1	5.9036	0.00428162	0.0639862	0.0669147	0.94665	0.0238108	0.999713	3304	ENSG00000204388	HSPA1B	heat shock protein family A (Hsp70) member 1B
114803	955.201	848.453	797.219	801.328	631.522	733.261	403.179	623.364	886.7	1.26854	0.632658	0.327458	0.351937	-0.659579	-0.053531	-2.0198	-0.708177	0.860491	742.248	-0.141112	0.139735	-1.00985	0.312565	0.505059	1	742.248	-0.228591	0.139748	1.63574	0.101894	0.991853	1	742.248	0.0874789	0.139755	0.625945	0.531351	0.274618	0.999713	114803	ENSG00000162601	MYSM1	Myb like, SWIRM and MPN domains 1
105371130	10.4508	3.71314	2.01318	7.70508	2.43831	2.51691	0	1.43798	0.902035	2.04271	0.072798	-0.424231	1.23994	-0.299932	-0.276951	-1.01283	-0.592405	-0.749102	3.46416	-0.027498	0.071298	-0.385678	0.699735	0.155066	1	3.46416	-0.114537	0.070024	1.63568	0.101906	0.9918	1	3.46416	0.0870391	0.069232	1.25721	0.208678	0.680523	0.999713	105371130	ENSG00000230872	MFSD13B	major facilitator superfamily domain containing 13B (pseudogene)
150223	1320.98	1519.14	1409.9	1421.59	1520.29	1658.65	2087.32	1612.69	1447.77	-1.04168	-0.161004	-0.646509	-0.594552	-0.155909	0.458994	2.36409	0.25477	-0.478206	1555.37	0.0840637	0.122466	0.686426	0.492444	0.307643	1	1555.37	0.200369	0.122504	-1.63561	0.101922	0.991732	1	1555.37	-0.116305	0.122501	-0.949421	0.342407	0.465458	0.999713	150223	ENSG00000161179	YDJC	YdjC chitooligosaccharide deacetylase homolog
100127983	183.934	150.382	142.265	179.143	160.319	161.922	207.349	189.094	174.093	0.582273	-1.06244	-1.46038	0.347434	-0.575343	-0.496782	1.73012	0.835252	0.099862	172.056	0.0674139	0.123433	0.546158	0.584957	0.232876	1	172.056	0.202199	0.123638	-1.63541	0.101963	0.991559	1	172.056	-0.134785	0.123876	-1.08806	0.276568	0.558198	0.999713	100127983	ENSG00000253250	C8orf88	chromosome 8 open reading frame 88
203	2244.83	2163.83	2189	2779.61	2351.14	2262.71	4709.13	2282.07	2167.59	-0.397641	-0.496014	-0.465453	0.251902	-0.268513	-0.375925	2.5955	-0.352402	-0.491453	2572.21	0.0773579	0.139854	0.553132	0.580173	0.236442	1	2572.21	0.228713	0.139854	-1.63537	0.101971	0.991523	1	2572.21	-0.151355	0.139854	-1.08224	0.279147	0.554167	0.999713	203	ENSG00000106992	AK1	adenylate kinase 1
25775	22.9917	22.2789	22.145	25.0415	18.2873	28.525	55.2931	25.8836	29.7671	-0.441928	-0.507425	-0.519728	-0.25359	-0.874173	0.066481	2.52597	-0.176215	0.180608	27.8015	0.0264893	0.132545	0.199852	0.841596	0.0748961	1	27.8015	0.216671	0.132514	-1.63508	0.102032	0.991262	1	27.8015	-0.190182	0.132175	-1.43887	0.150189	0.823363	0.999713	25775	ENSG00000128254	C22orf24	chromosome 22 putative open reading frame 24
285172	514.178	319.33	314.727	408.369	309.056	289.445	283.377	243.738	327.439	2.23107	-0.187104	-0.244236	0.917918	-0.314617	-0.557997	-0.633303	-1.12525	-0.086476	334.407	-0.102923	0.139052	-0.740179	0.459192	0.338006	1	334.407	-0.227384	0.139122	1.63442	0.102171	0.99067	1	334.407	0.124461	0.139155	0.894404	0.371106	0.430502	0.999713	285172	ENSG00000155744	FAM126B	family with sequence similarity 126 member B
101927727	16.7212	3.249	4.02636	1.92627	1.21916	0.838972	0	2.15697	4.51017	2.54971	-0.119011	0.034976	-0.381032	-0.521105	-0.596415	-0.762608	-0.335332	0.130815	3.84979	-0.150257	0.0700972	-2.14356	0.0320682	1.49393	1	3.84979	-0.113506	0.069451	1.63433	0.102189	0.990598	1	3.84979	-0.0367513	0.0683776	-0.537476	0.590939	0.228457	0.999713	101927727	ENSG00000262003	LOC101927727	uncharacterized LOC101927727
284058	16.7212	25.5279	24.1581	25.0415	24.9927	11.7456	6.91164	17.2558	12.6285	-0.232051	1.0371	0.839708	0.967012	0.959976	-0.949108	-1.64575	-0.15502	-0.821872	18.3314	-0.0529845	0.124258	-0.426408	0.669811	0.174048	1	18.3314	-0.200978	0.122988	1.63412	0.102233	0.990407	1	18.3314	0.147993	0.122343	1.20966	0.226409	0.645106	0.999713	284058	ENSG00000120071	KANSL1	KAT8 regulatory NSL complex subunit 1
51241	229.917	199.117	169.107	244.636	246.269	236.59	405.483	203.474	218.292	-0.138418	-0.597199	-1.04422	0.080833	0.105159	-0.039021	2.47674	-0.532302	-0.311574	239.21	0.144996	0.139907	1.03637	0.30003	0.522835	1	239.21	0.228573	0.139912	-1.63369	0.102323	0.990026	1	239.21	-0.0835771	0.13991	-0.597364	0.550265	0.259428	0.999713	51241	ENSG00000133983	COX16	cytochrome c oxidase assembly factor COX16
222584	25.0819	41.3087	36.9083	32.7466	34.7459	31.0419	9.21552	16.5368	35.1794	-0.395615	1.16472	0.741582	0.341405	0.533656	0.177491	-1.92128	-1.21729	0.575334	29.1961	-0.0376495	0.129204	-0.291396	0.770748	0.113087	1	29.1961	-0.209548	0.128271	1.63363	0.102337	0.989968	1	29.1961	0.171898	0.127907	1.34393	0.17897	0.74722	0.999713	222584	ENSG00000168143	FAM83B	family with sequence similarity 83 member B
[truncated: 21,464 more rows]
